# Supplementary material for: Chromosome-scale assembly of the elite Coptis chinensis cultivar ‘Chulian No. 1’ and decoding of fine clonal variations using geospatial-genomic machine learning to facilitate medicinal plant breeding
Source: Hortic Res. 2026 Apr 2;13(8):uhag112. doi: 10.1093/hr/uhag112 (PMC13394188; doi:10.1093/hr/uhag112)
Supplement: Web_Material_uhag112 [file web_material_uhag112.zip]

Archive with 13 entries (13 files):
- Supplement figure.docx
- Supplement_Table_S1.xlsx
- Supplement_Table_S10.xlsx
- Supplement_Table_S11.xlsx
- Supplement_Table_S12.xlsx
- Supplement_Table_S2.xlsx
- Supplement_Table_S3.xlsx
- Supplement_Table_S4.xlsx
- Supplement_Table_S5.xlsx
- Supplement_Table_S6.xlsx
- Supplement_Table_S7.xlsx
- Supplement_Table_S8.xlsx
- Supplement_Table_S9.xlsx
