# Supplementary material for: Chromosome-scale assembly of the elite Coptis chinensis cultivar ‘Chulian No. 1’ and decoding of fine clonal variations using geospatial-genomic machine learning to facilitate medicinal plant breeding
Source: Hortic Res. 2026 Apr 2;13(8):uhag112. doi: 10.1093/hr/uhag112 (PMC13394188; doi:10.1093/hr/uhag112)
Supplement: Web_Material_uhag112 [file web_material_uhag112.zip › Supplement_Table_S1.xlsx]

## Sheet: Table S1
Table S1 Statistics of chromosome assembly results
chr	chr_size	contig_number	contig_size	GC_content(%)	Telomere (5') position	Telomere (3') position
Chr1	132992303	10	132987803	37.55	-	-
Chr2	115821515	24	115810015	37.48	-	115818937-115821515
Chr3	113411681	19	113402681	37.54	-	113408988-113411681
Chr4	110013731	17	110005731	37.53	-	-
Chr5	109442703	9	109438703	37.50	0-2893	109439981-109442703
Chr6	106478549	16	106471049	37.56	0-2180	106475949-106478549
Chr7	103812916	7	103809916	37.72	-	-
Chr8	97648898	18	97640398	37.64	0-2292	-
Chr9	93622390	16	93614890	37.74	0-51640	-
ChrAll	983244686	136	983181186	37.58
