# Supplementary material for: Chromosome-scale assembly of the elite Coptis chinensis cultivar ‘Chulian No. 1’ and decoding of fine clonal variations using geospatial-genomic machine learning to facilitate medicinal plant breeding
Source: Hortic Res. 2026 Apr 2;13(8):uhag112. doi: 10.1093/hr/uhag112 (PMC13394188; doi:10.1093/hr/uhag112)
Supplement: Web_Material_uhag112 [file web_material_uhag112.zip › Supplement_Table_S10.xlsx]

## Sheet: Table S10
Table S10 Statistics of Phylogenetic Genomic
Scientific Name	Order	Family	Genus	Genome number
Arabidopsis thaliana	Brassicales	Brassicaceae	Arabidopsis	GCA_000001735.2
Theobroma cacao	Malvales	Malvaceae	Theobroma	GCA_035896635.1
Vitis vinifera	Vitales	Vitaceae	Vitis	GCF_030704535.1
Nelumbo nucifera	Proteales	Nelumbonaceae	Nelumbo	GCA_000365185.2
Aconitum vilmorinianum	Ranunculales	Ranunculaceae	Aconitum	GWHBRAL00000000
Ranunculus cassubicifolius	Ranunculales	Ranunculaceae	Ranunculus	GCA_049309505.1
Aquilegia coerulea	Ranunculales	Ranunculaceae	Aquilegia	GCA_002738505.1
Thalictrum thalictroides	Ranunculales	Ranunculaceae	Thalictrum	GCA_013358455.1
Coptis chinensis (Liu)	Ranunculales	Ranunculaceae	Coptis	GCA_015680905.1
Epimedium pubescens	Ranunculales	Berberidaceae	Epimedium	GWHBECS00000000
Stephania japonica	Ranunculales	Menispermaceae	Stephania	GCA_039657345.1
Akebia trifoliata	Ranunculales	Lardizabalaceae	Akebia	GWHBISH00000000
Kingdonia uniflora	Ranunculales	Kingdoniaceae	Kingdonia	GCA_014058105.1
Macleaya cordata	Ranunculales	Papaveraceae	Macleaya	GCA_002174775.1
Papaver somniferum	Ranunculales	Papaveraceae	Papaver	GCF_003573695.1
Corydalis tomentella	Ranunculales	Papaveraceae	Corydalis	GWHAORS00000000
Cinnamomum kanehirae	Laurales	Lauraceae	Cinnamomum	GCA_003546025.1
Oryza sativa	Poales	Poaceae	Oryza	GCF_034140825.1
Amborella trichopoda	Amborellales	Amborellaceae	Amborella	GCA_000471905.1
