# Supplementary material for: Chromosome-scale assembly of the elite Coptis chinensis cultivar ‘Chulian No. 1’ and decoding of fine clonal variations using geospatial-genomic machine learning to facilitate medicinal plant breeding
Source: Hortic Res. 2026 Apr 2;13(8):uhag112. doi: 10.1093/hr/uhag112 (PMC13394188; doi:10.1093/hr/uhag112)
Supplement: Web_Material_uhag112 [file web_material_uhag112.zip › Supplement_Table_S11.xlsx]

## Sheet: Table S11
Table S11 Spatial association between LTR retrotransposons and expanded gene families in Coptis chinensis 'Chulian No.1'
Gene Family	Total genes	Genes near LTR (<20kb)	Percentage	Genome background	Enrichment fold	P-value
CYP450	28	21	0.75	0.382	1.96	0.0008
BBE	18	13	0.722	0.382	1.89	0.0031
NMT	18	13	0.722	0.382	1.89	0.0031
ABC transporter	25	17	0.68	0.382	1.78	0.0045
HSP70	22	14	0.636	0.382	1.67	0.0123
LEA	16	11	0.688	0.382	1.8	0.0156
GST	20	12	0.6	0.382	1.57	0.0298
All expanded orthogroups	147	89	0.605	0.382	1.58	2.3e-08
All genes (background)	48954	18700	0.382	-	1	-
