# Supplementary material for: Chromosome-scale assembly of the elite Coptis chinensis cultivar ‘Chulian No. 1’ and decoding of fine clonal variations using geospatial-genomic machine learning to facilitate medicinal plant breeding
Source: Hortic Res. 2026 Apr 2;13(8):uhag112. doi: 10.1093/hr/uhag112 (PMC13394188; doi:10.1093/hr/uhag112)
Supplement: Web_Material_uhag112 [file web_material_uhag112.zip › Supplement_Table_S12.xlsx]

## Sheet: Table S12
Table S12 Gene copy number evolution of alkaloid biosynthesis and stress-response gene families in Coptis chinensis
Gene Family	Function	Ancestral copy	WGD2	WGD1	Current (Chulian No.1)	Expansion fold	WGD1 contribution	WGD2 contribution
Alkaloid Biosynthesis Genes
CYP80	Berberine biosynthesis (C-C phenol coupling)	3	8	24	28	9.3	0.625	0.167
BBE	Berberine bridge enzyme (methylenedioxy bridge)	2	6	16	18	9	0.556	0.222
NMT	N-methyltransferase (quaternary alkaloid formation)	3	7	15	18	6	0.444	0.222
TNMT	Tetrahydroprotoberberine N-methyltransferase	2	4	8	9	4.5	0.444	0.222
COR	(S)-Corytuberine synthase	1	3	7	8	8	0.5	0.25
OMT	O-methyltransferase (reticuline biosynthesis)	4	9	18	21	5.3	0.429	0.238
SOMT	(S)-scoulerine 9-O-methyltransferase	2	5	9	11	5.5	0.364	0.273
P450 superfamily (all)	Oxidation reactions	38	95	176	189	5	0.429	0.302
Stress Response Genes
HSP70	Heat shock protein	5	13	23	25	5	0.4	0.32
HSP90	Heat shock protein	3	8	14	15	5	0.4	0.333
LEA	Late embryogenesis abundant protein	4	11	19	20	5	0.4	0.35
GST	Glutathione S-transferase	12	28	54	58	4.8	0.448	0.276
NBS-LRR	Disease resistance	48	115	198	215	4.5	0.386	0.312
WRKY	Transcription factor	15	35	62	68	4.5	0.397	0.294
Genome-wide average	All genes	17285	38642	46128	48954	2.8	0.212	0.236
