# Supplementary material for: Chromosome-scale assembly of the elite Coptis chinensis cultivar ‘Chulian No. 1’ and decoding of fine clonal variations using geospatial-genomic machine learning to facilitate medicinal plant breeding
Source: Hortic Res. 2026 Apr 2;13(8):uhag112. doi: 10.1093/hr/uhag112 (PMC13394188; doi:10.1093/hr/uhag112)
Supplement: Web_Material_uhag112 [file web_material_uhag112.zip › Supplement_Table_S2.xlsx]

## Sheet: Table S2
Table S2 Comparison of Genome Quality Between "Chulian No.1" and the Published Reference Genome of Coptis chinensis
Reference genome	Coptis Cultivars	Genome size (Gb)	Contig N50 (Mb)	BUSCO (%)	QV	LTR Assembly Index
Chulian	Lichuan Coptis chinensis	0.983	13.1475	98.2	43.86	20.57
Coptis chinensis (Liu)	Lichuan Coptis chinensis	1.15	0.8066	91.5	38.72	15.7
Coptis chinensis (Chen)	Chongqing Coptis chinensis	1.046	1.58	95.69	40.57	17.86
