# Supplementary material for: Chromosome-scale assembly of the elite Coptis chinensis cultivar ‘Chulian No. 1’ and decoding of fine clonal variations using geospatial-genomic machine learning to facilitate medicinal plant breeding
Source: Hortic Res. 2026 Apr 2;13(8):uhag112. doi: 10.1093/hr/uhag112 (PMC13394188; doi:10.1093/hr/uhag112)
Supplement: Web_Material_uhag112 [file web_material_uhag112.zip › Supplement_Table_S3.xlsx]

## Sheet: Table S3
Table S3 Assembly Features of the "ChulianNo.1" Reference Genome
Assembly feature	Category	Metric	Value
Gene annotation	Protein-coding	Gene number	48954
		Gene average length (bp)	921
		CDS GC ratio (%)	43.07
RNA annotation	18s rRNA	Number	545
	28s rRNA	Number	547
	5.8S rRNA	Number	601
	5S rRNA	Number	15538
	tRNA	Number	1739
	snRNA	Number	311
	snoRNA	Number	1784
Repeat summary	LINEs	Count	10682
	LTR Elements	Count	236758
	DNA Elements	Count	19848
	Unclassified Repeats	Count	143904
	Simple Repeats	Count	213552
	Low Complexity	Count	35787
Protein function prediction statistics	COG	Annotated_ratio (%)	26
	GO	Annotated_ratio (%)	40
	kegg	Annotated_ratio (%)	32
	KOG	Annotated_ratio (%)	52
	nr	Annotated_ratio (%)	85
	pfam	Annotated_ratio (%)	64
	swiss_prot	Annotated_ratio (%)	68
	TrEMBL	Annotated_ratio (%)	85
