# Supplementary material for: Chromosome-scale assembly of the elite Coptis chinensis cultivar ‘Chulian No. 1’ and decoding of fine clonal variations using geospatial-genomic machine learning to facilitate medicinal plant breeding
Source: Hortic Res. 2026 Apr 2;13(8):uhag112. doi: 10.1093/hr/uhag112 (PMC13394188; doi:10.1093/hr/uhag112)
Supplement: Web_Material_uhag112 [file web_material_uhag112.zip › Supplement_Table_S4.xlsx]

## Sheet: Table S4
Table S4 Protein function prediction statistics
gene_ID	swiss_prot_annottation	hmm name	GO_BP	GO_CC	GO_MF	KO_ID	KO_name	nr_annotation	TrEMBL_annotation	KOG_ID	KOG_description
Chr1_00001	Protein IQ-DOMAIN 14 OS=Arabidopsis thaliana OX=3702 GN=IQD14 PE=1 SV=1	IQ			protein binding(GO:0005515)	-	-	hypothetical protein AQUCO_01300008v1 [Aquilegia coerulea]	Uncharacterized protein OS=Aquilegia coerulea OX=218851 GN=AQUCO_01300008v1 PE=4 SV=1	-	-
Chr1_00002	Protein BRANCHLESS TRICHOME OS=Arabidopsis thaliana OX=3702 GN=BLT PE=1 SV=1	-	-	-	-	-	-	hypothetical protein BVC80_1719g59 [Macleaya cordata]	Uncharacterized protein OS=Macleaya cordata OX=56857 GN=BVC80_1719g59 PE=4 SV=1	-	-
Chr1_00003	Beta-carotene isomerase D27, chloroplastic OS=Oryza sativa subsp. japonica OX=39947 GN=D27 PE=1 SV=1	DUF4033	-	-	-	-	-	hypothetical protein AQUCO_01300010v1 [Aquilegia coerulea]	Uncharacterized protein OS=Aquilegia coerulea OX=218851 GN=AQUCO_01300010v1 PE=4 SV=1	-	-
Chr1_00004	WPP domain-interacting protein 2 OS=Arabidopsis thaliana OX=3702 GN=WIP2 PE=1 SV=1	-	-	-	-	-	-	hypothetical protein AQUCO_00500301v1 [Aquilegia coerulea]	Uncharacterized protein OS=Aquilegia coerulea OX=218851 GN=AQUCO_00500301v1 PE=4 SV=1	-	-
Chr1_00005	CBL-interacting serine/threonine-protein kinase 9 OS=Arabidopsis thaliana OX=3702 GN=CIPK9 PE=1 SV=2	Pkinase	signal transduction(GO:0007165)| protein phosphorylation(GO:0006468)		ATP binding(GO:0005524)| protein kinase activity(GO:0004672)	-	-	hypothetical protein AQUCO_01300011v1 [Aquilegia coerulea]	Non-specific serine/threonine protein kinase OS=Aquilegia coerulea OX=218851 GN=AQUCO_01300011v1 PE=3 SV=1	KOG0583	Serine/threonine protein kinase
Chr1_00007	Probable lysophospholipase BODYGUARD 3 OS=Arabidopsis thaliana OX=3702 GN=BDG3 PE=2 SV=1	-	-	-	-	-	-	PREDICTED: uncharacterized protein LOC103950116 isoform X2 [Pyrus x bretschneideri]	Uncharacterized protein OS=Prunus persica OX=3760 GN=PRUPE_5G130800 PE=4 SV=1	KOG1454	Predicted hydrolase/acyltransferase (alpha/beta hydrolase superfamily)
Chr1_00009	CDPK-related kinase 3 OS=Arabidopsis thaliana OX=3702 GN=CRK3 PE=1 SV=1	Pkinase	protein phosphorylation(GO:0006468)		protein kinase activity(GO:0004672)| ATP binding(GO:0005524)	-	-	Protein kinase domain [Macleaya cordata]	Protein kinase domain OS=Macleaya cordata OX=56857 GN=BVC80_1819g92 PE=4 SV=1	KOG0032	Ca2+/calmodulin-dependent protein kinase, EF-Hand protein superfamily
Chr1_00010	Probable 6-phosphogluconolactonase 4, chloroplastic OS=Oryza sativa subsp. indica OX=39946 GN=OsI_031067 PE=3 SV=2	Glucosamine_iso	carbohydrate metabolic process(GO:0005975)			K01057	6-phosphogluconolactonase	hypothetical protein AQUCO_01300024v1 [Aquilegia coerulea]	Uncharacterized protein OS=Aquilegia coerulea OX=218851 GN=AQUCO_01300024v1 PE=4 SV=1	KOG3147	6-phosphogluconolactonase - like protein
Chr1_00011	Homeobox-leucine zipper protein ATHB-12 OS=Arabidopsis thaliana OX=3702 GN=ATHB-12 PE=1 SV=1	Homeobox	regulation of transcription, DNA-templated(GO:0006355)		DNA-binding transcription factor activity(GO:0003700)| sequence-specific DNA binding(GO:0043565)| DNA binding(GO:0003677)	K09338	homeobox-leucine zipper protein	hypothetical protein AQUCO_01300021v1 [Aquilegia coerulea]	Uncharacterized protein OS=Aquilegia coerulea OX=218851 GN=AQUCO_01300021v1 PE=4 SV=1	KOG0483	Transcription factor HEX, contains HOX and HALZ domains
Chr1_00013	Cytochrome P450 78A3 OS=Glycine max OX=3847 GN=CYP78A3 PE=2 SV=1	p450	oxidation-reduction process(GO:0055114)		oxidoreductase activity, acting on paired donors, with incorporation or reduction of molecular oxygen(GO:0016705)| heme binding(GO:0020037)| iron ion binding(GO:0005506)	-	-	hypothetical protein AQUCO_01600126v1 [Aquilegia coerulea]	Uncharacterized protein OS=Aquilegia coerulea OX=218851 GN=AQUCO_01600126v1 PE=3 SV=1	KOG0156	Cytochrome P450 CYP2 subfamily
Chr1_00016	Cytochrome b5 isoform E OS=Arabidopsis thaliana OX=3702 GN=CYTB5-E PE=1 SV=2	Cyt-b5	-	-	-	-	-	yellow stripe-like protein [Rosa rugosa]	Yellow stripe-like protein OS=Rosa rugosa OX=74645 PE=4 SV=1	KOG0537	Cytochrome b5
Chr1_00017	Protein HLB1 OS=Arabidopsis thaliana OX=3702 GN=HLB1 PE=1 SV=1	TOM20_plant	-	-	-	-	-	hypothetical protein AQUCO_01300026v1 [Aquilegia coerulea]	Uncharacterized protein OS=Aquilegia coerulea OX=218851 GN=AQUCO_01300026v1 PE=4 SV=1	-	-
Chr1_00018	Exocyst complex component EXO70A1 OS=Arabidopsis thaliana OX=3702 GN=EXO70A1 PE=1 SV=1	Exo70	exocytosis(GO:0006887)	exocyst(GO:0000145)		-	-	hypothetical protein AQUCO_00900718v1 [Aquilegia coerulea]	Exocyst subunit Exo70 family protein OS=Aquilegia coerulea OX=218851 GN=AQUCO_00900718v1 PE=3 SV=1	KOG2344	Exocyst component protein and related proteins
Chr1_00027	Serine/threonine-protein kinase fray2 OS=Dictyostelium discoideum OX=44689 GN=fray2 PE=3 SV=1	Pkinase	protein phosphorylation(GO:0006468)		protein kinase activity(GO:0004672)| ATP binding(GO:0005524)	-	-	hypothetical protein AQUCO_01300029v1 [Aquilegia coerulea]	Uncharacterized protein OS=Aquilegia coerulea OX=218851 GN=AQUCO_01300029v1 PE=4 SV=1	KOG0582	Ste20-like serine/threonine protein kinase
Chr1_00028	ATPase family AAA domain-containing protein 1-A OS=Danio rerio OX=7955 GN=atad1a PE=2 SV=2	AAA			ATP binding(GO:0005524)	-	-	hypothetical protein AQUCO_01300030v1 [Aquilegia coerulea]	Uncharacterized protein OS=Aquilegia coerulea OX=218851 GN=AQUCO_01300030v1 PE=3 SV=1	KOG0737	AAA+-type ATPase
Chr1_00029	Actin-related protein 2/3 complex subunit 3 OS=Arabidopsis thaliana OX=3702 GN=ARPC3 PE=1 SV=1	P21-Arc	regulation of actin filament polymerization(GO:0030833)| Arp2/3 complex-mediated actin nucleation(GO:0034314)	Arp2/3 protein complex(GO:0005885)| cytoskeleton(GO:0005856)		K05756	actin related protein 2/3 complex, subunit 3	hypothetical protein AQUCO_01300031v1 [Aquilegia coerulea]	Actin-related protein 2/3 complex subunit 3 OS=Aquilegia coerulea OX=218851 GN=AQUCO_01300031v1 PE=3 SV=1	KOG3155	Actin-related protein Arp2/3 complex, subunit ARPC3
Chr1_00030	ABC transporter F family member 3 OS=Arabidopsis thaliana OX=3702 GN=ABCF3 PE=1 SV=1	ABC_tran			ATP binding(GO:0005524)| ATPase activity(GO:0016887)	K06158	ATP-binding cassette, subfamily F, member 3	hypothetical protein AQUCO_01300053v1 [Aquilegia coerulea]	Uncharacterized protein OS=Aquilegia coerulea OX=218851 GN=AQUCO_01300053v1 PE=4 SV=1	KOG0062	ATPase component of ABC transporters with duplicated ATPase domains/Translation elongation factor EF-3b
Chr1_00031	Probable alkaline/neutral invertase B OS=Arabidopsis thaliana OX=3702 GN=INVB PE=1 SV=1	Glyco_hydro_100			glycopeptide alpha-N-acetylgalactosaminidase activity(GO:0033926)	-	-	PREDICTED: probable alkaline/neutral invertase F [Nelumbo nucifera]	probable alkaline/neutral invertase F OS=Nelumbo nucifera OX=4432 GN=LOC104604064 PE=4 SV=1	-	-
Chr1_00033	Short-chain dehydrogenase TIC 32, chloroplastic OS=Arabidopsis thaliana OX=3702 GN=TIC32 PE=2 SV=1	adh_short	-	-	-	-	-	hypothetical protein AQUCO_01300051v1 [Aquilegia coerulea]	Uncharacterized protein OS=Aquilegia coerulea OX=218851 GN=AQUCO_01300051v1 PE=4 SV=1	KOG1208	Dehydrogenases with different specificities (related to short-chain alcohol dehydrogenases)
Chr1_00034	WD repeat-containing protein 44 OS=Mus musculus OX=10090 GN=Wdr44 PE=1 SV=1	WD40			protein binding(GO:0005515)	-	-	PREDICTED: 2-deoxy-glucose resistant protein 2 [Nelumbo nucifera]	2-deoxy-glucose resistant protein 2 OS=Nelumbo nucifera OX=4432 GN=LOC104604728 PE=4 SV=1	KOG0283	WD40 repeat-containing protein
Chr1_00035	Histone-lysine N-methyltransferase ATXR6 OS=Arabidopsis thaliana OX=3702 GN=ATXR6 PE=1 SV=1	SET			protein binding(GO:0005515)	-	-	hypothetical protein AQUCO_01300049v1 [Aquilegia coerulea]	Uncharacterized protein OS=Aquilegia coerulea OX=218851 GN=AQUCO_01300049v1 PE=4 SV=1	KOG1083	Putative transcription factor ASH1/LIN-59
Chr1_00036	Dof zinc finger protein DOF4.6 OS=Arabidopsis thaliana OX=3702 GN=DOF4.6 PE=2 SV=2	zf-Dof	regulation of transcription, DNA-templated(GO:0006355)		DNA binding(GO:0003677)	-	-	PREDICTED: dof zinc finger protein DOF4.6-like isoform X1 [Nelumbo nucifera]	dof zinc finger protein DOF4.6-like isoform X1 OS=Nelumbo nucifera OX=4432 GN=LOC104594256 PE=4 SV=1	-	-
Chr1_00038	Uncharacterized protein C119.09c OS=Schizosaccharomyces pombe (strain 972 / ATCC 24843) OX=284812 GN=SPBC119.09c PE=2 SV=3	ORMDL		integral component of membrane(GO:0016021)| endoplasmic reticulum membrane(GO:0005789)		-	-	hypothetical protein AQUCO_01300046v1 [Aquilegia coerulea]	Uncharacterized protein OS=Aquilegia coerulea OX=218851 GN=AQUCO_01300046v1 PE=4 SV=1	KOG3319	Predicted membrane protein
Chr1_00040	Aluminum-activated malate transporter 10 OS=Arabidopsis thaliana OX=3702 GN=ALMT10 PE=3 SV=2	ALMT	malate transport(GO:0015743)			-	-	hypothetical protein AQUCO_01300043v1 [Aquilegia coerulea]	Uncharacterized protein OS=Aquilegia coerulea OX=218851 GN=AQUCO_01300043v1 PE=4 SV=1	KOG4711	Predicted membrane protein
Chr1_00042	Plant UBX domain-containing protein 10 OS=Arabidopsis thaliana OX=3702 GN=PUX10 PE=2 SV=1	UBA_4			protein binding(GO:0005515)	K18726	FAS-associated factor 2	hypothetical protein AQUCO_01300042v1 [Aquilegia coerulea]	Uncharacterized protein OS=Aquilegia coerulea OX=218851 GN=AQUCO_01300042v1 PE=4 SV=1	KOG1363	Predicted regulator of the ubiquitin pathway (contains UAS and UBX domains)
Chr1_00043	Protein yippee-like At4g27745 OS=Arabidopsis thaliana OX=3702 GN=At4g27745 PE=3 SV=2	Yippee-Mis18	-	-	-	-	-	protein yippee-like At4g27745 [Manihot esculenta]	Protein yippee-like OS=Manihot esculenta OX=3983 GN=MANES_05G192500 PE=3 SV=1	KOG3399	Predicted Yippee-type zinc-binding protein
Chr1_00044	Calcium-binding protein KIC OS=Arabidopsis thaliana OX=3702 GN=KIC PE=1 SV=2	EF-hand_8			calcium ion binding(GO:0005509)	-	-	hypothetical protein AQUCO_01300041v1 [Aquilegia coerulea]	Uncharacterized protein OS=Aquilegia coerulea OX=218851 GN=AQUCO_01300041v1 PE=4 SV=1	KOG0028	Ca2+-binding protein (centrin/caltractin), EF-Hand superfamily protein
Chr1_00045	Serine/arginine-rich splicing factor RS31 OS=Arabidopsis thaliana OX=3702 GN=RS31 PE=1 SV=2	RRM_1			nucleic acid binding(GO:0003676)	K12893	splicing factor, arginine/serine-rich 4/5/6	hypothetical protein AQUCO_01300040v1 [Aquilegia coerulea]	Uncharacterized protein OS=Aquilegia coerulea OX=218851 GN=AQUCO_01300040v1 PE=4 SV=1	KOG0106	Alternative splicing factor SRp55/B52/SRp75 (RRM superfamily)
Chr1_00046	RNA-binding protein 1 OS=Medicago truncatula OX=3880 GN=RBP1 PE=2 SV=1	RRM_1			nucleic acid binding(GO:0003676)	-	-	hypothetical protein AQUCO_01300039v1 [Aquilegia coerulea]	Uncharacterized protein OS=Aquilegia coerulea OX=218851 GN=AQUCO_01300039v1 PE=4 SV=1	-	-
Chr1_00047	Oligopeptide transporter 7 OS=Arabidopsis thaliana OX=3702 GN=OPT7 PE=2 SV=1	OPT	transmembrane transport(GO:0055085)			-	-	hypothetical protein AQUCO_01300038v1 [Aquilegia coerulea]	Uncharacterized protein OS=Aquilegia coerulea OX=218851 GN=AQUCO_01300038v1 PE=4 SV=1	KOG2262	Sexual differentiation process protein ISP4
Chr1_00048	N6-adenosine-methyltransferase MT-A70-like OS=Arabidopsis thaliana OX=3702 GN=MTA PE=1 SV=2	MT-A70	-	-	-	K05925	mRNA m6A methyltransferase	hypothetical protein AQUCO_00900763v1 [Aquilegia coerulea]	Uncharacterized protein OS=Aquilegia coerulea OX=218851 GN=AQUCO_00900763v1 PE=3 SV=1	KOG2098	Predicted N6-adenine RNA methylase
Chr1_00049	Probable mediator of RNA polymerase II transcription subunit 37c OS=Arabidopsis thaliana OX=3702 GN=MED37D PE=1 SV=2	HSP70	-	-	-	K03283	heat shock 70kDa protein 1/2/6/8	heat shock cognate 70 kDa protein 2-like [Gossypium hirsutum]	Heat shock protein 70 OS=Gossypium hirsutum OX=3635 PE=2 SV=1	KOG0101	Molecular chaperones HSP70/HSC70, HSP70 superfamily
Chr1_00050	ATP synthase subunit delta, chloroplastic OS=Arabidopsis thaliana OX=3702 GN=ATPD PE=1 SV=1	OSCP	ATP synthesis coupled proton transport(GO:0015986)		proton-transporting ATP synthase activity, rotational mechanism(GO:0046933)	K02113	F-type H+-transporting ATPase subunit delta	hypothetical protein AQUCO_01300035v1 [Aquilegia coerulea]	Uncharacterized protein OS=Aquilegia coerulea OX=218851 GN=AQUCO_01300035v1 PE=4 SV=1	KOG1662	Mitochondrial F1F0-ATP synthase, subunit OSCP/ATP5
Chr1_00051	Molybdate-anion transporter OS=Takifugu rubripes OX=31033 GN=mfsd5 PE=3 SV=1	MFS_5	molybdate ion transport(GO:0015689)	integral component of membrane(GO:0016021)	molybdate ion transmembrane transporter activity(GO:0015098)	-	-	hypothetical protein AQUCO_01300033v1 [Aquilegia coerulea]	Uncharacterized protein OS=Aquilegia coerulea OX=218851 GN=AQUCO_01300033v1 PE=4 SV=1	KOG4332	Predicted sugar transporter
Chr1_00052	Heterogeneous nuclear ribonucleoprotein Q OS=Arabidopsis thaliana OX=3702 GN=LIF2 PE=1 SV=1	RRM_1			nucleic acid binding(GO:0003676)	-	-	hypothetical protein AQUCO_01300034v1 [Aquilegia coerulea]	Uncharacterized protein OS=Aquilegia coerulea OX=218851 GN=AQUCO_01300034v1 PE=4 SV=1	-	-
Chr1_00053	2-keto-3-deoxy-L-rhamnonate aldolase OS=Escherichia coli O7:K1 (strain IAI39 / ExPEC) OX=585057 GN=rhmA PE=3 SV=1	HpcH_HpaI			catalytic activity(GO:0003824)	-	-	Aldehyde-lyase domain [Macleaya cordata]	Aldehyde-lyase domain OS=Macleaya cordata OX=56857 GN=BVC80_1819g79 PE=4 SV=1	-	-
Chr1_00055	Histone-lysine N-methyltransferase, H3 lysine-9 specific SUVH4 OS=Arabidopsis thaliana OX=3702 GN=SUVH4 PE=1 SV=2	SAD_SRA	histone lysine methylation(GO:0034968)	nucleus(GO:0005634)	protein binding(GO:0005515)| histone-lysine N-methyltransferase activity(GO:0018024)| zinc ion binding(GO:0008270)	K11420	euchromatic histone-lysine N-methyltransferase	PREDICTED: histone-lysine N-methyltransferase, H3 lysine-9 specific SUVH4 isoform X2 [Nelumbo nucifera]	histone-lysine N-methyltransferase, H3 lysine-9 specific SUVH4 isoform X2 OS=Nelumbo nucifera OX=4432 GN=LOC104591863 PE=4 SV=1	KOG1082	Histone H3 (Lys9) methyltransferase SUV39H1/Clr4, required for transcriptional silencing
Chr1_00056	Luminal-binding protein 5 OS=Nicotiana tabacum OX=4097 GN=BIP5 PE=2 SV=1	HSP70	-	-	-	K09490	heat shock 70kDa protein 5	hypothetical protein AQUCO_01300056v1 [Aquilegia coerulea]	Uncharacterized protein OS=Aquilegia coerulea OX=218851 GN=AQUCO_01300056v1 PE=3 SV=1	KOG0100	Molecular chaperones GRP78/BiP/KAR2, HSP70 superfamily
Chr1_00057	45 kDa calcium-binding protein OS=Danio rerio OX=7955 GN=sdf4 PE=2 SV=1	EF-hand_7			calcium ion binding(GO:0005509)	-	-	hypothetical protein AQUCO_01300057v1 [Aquilegia coerulea]	Uncharacterized protein OS=Aquilegia coerulea OX=218851 GN=AQUCO_01300057v1 PE=4 SV=1	KOG4223	Reticulocalbin, calumenin, DNA supercoiling factor, and related Ca2+-binding proteins of the CREC family (EF-Hand protein superfamily)
Chr1_00058	Beta-amylase 1, chloroplastic OS=Arabidopsis thaliana OX=3702 GN=BAM1 PE=1 SV=1	Glyco_hydro_14	polysaccharide catabolic process(GO:0000272)		beta-amylase activity(GO:0016161)	K01177	beta-amylase	hypothetical protein AQUCO_01300058v1 [Aquilegia coerulea]	Beta-amylase OS=Aquilegia coerulea OX=218851 GN=AQUCO_01300058v1 PE=3 SV=1	-	-
Chr1_00059	Protein gamma response 1 OS=Arabidopsis thaliana OX=3702 GN=GR1 PE=1 SV=2	SAE2	DNA repair(GO:0006281)		endonuclease activity(GO:0004519)	K13096	splicing factor 4	hypothetical protein AQUCO_01400835v1 [Aquilegia coerulea]	Uncharacterized protein OS=Aquilegia coerulea OX=218851 GN=AQUCO_01400835v1 PE=4 SV=1	KOG0965	Predicted RNA-binding protein, contains SWAP and G-patch domains
Chr1_00060	Protein KINESIN LIGHT CHAIN-RELATED 1 OS=Arabidopsis thaliana OX=3702 GN=KLCR1 PE=1 SV=1	TPR_10	-	-	-	-	-	hypothetical protein AQUCO_01300060v1 [Aquilegia coerulea]	Uncharacterized protein OS=Aquilegia coerulea OX=218851 GN=AQUCO_01300060v1 PE=4 SV=1	KOG1840	Kinesin light chain
Chr1_00061	RNA-binding KH domain-containing protein RCF3 OS=Arabidopsis thaliana OX=3702 GN=RCF3 PE=1 SV=1	KH_1			RNA binding(GO:0003723)	-	-	hypothetical protein AQUCO_01300061v1 [Aquilegia coerulea]	Uncharacterized protein OS=Aquilegia coerulea OX=218851 GN=AQUCO_01300061v1 PE=4 SV=1	KOG2190	PolyC-binding proteins alphaCP-1 and related KH domain proteins
Chr1_00062	Protein NLP7 OS=Arabidopsis thaliana OX=3702 GN=NLP7 PE=1 SV=2	RWP-RK			protein binding(GO:0005515)	-	-	hypothetical protein AQUCO_01000024v1 [Aquilegia coerulea]	Uncharacterized protein OS=Aquilegia coerulea OX=218851 GN=AQUCO_01000024v1 PE=4 SV=1	-	-
Chr1_00064	Protein ABIL3 OS=Arabidopsis thaliana OX=3702 GN=ABIL3 PE=2 SV=1	-	-	-	-	-	-	hypothetical protein AQUCO_01300064v1 [Aquilegia coerulea]	Uncharacterized protein OS=Aquilegia coerulea OX=218851 GN=AQUCO_01300064v1 PE=4 SV=1	-	-
Chr1_00065	Probable E3 ubiquitin-protein ligase RHA4A OS=Arabidopsis thaliana OX=3702 GN=RHA4A PE=2 SV=1	zf-RING_2	-	-	-	-	-	hypothetical protein AQUCO_01300066v1 [Aquilegia coerulea]	Uncharacterized protein OS=Aquilegia coerulea OX=218851 GN=AQUCO_01300066v1 PE=4 SV=1	KOG0800	FOG: Predicted E3 ubiquitin ligase
Chr1_00068	Auxin response factor 9 OS=Arabidopsis thaliana OX=3702 GN=ARF9 PE=1 SV=1	AUX_IAA	regulation of transcription, DNA-templated(GO:0006355)| response to hormone(GO:0009725)	nucleus(GO:0005634)	DNA binding(GO:0003677)	K14486	auxin response factor	hypothetical protein AQUCO_01300067v1 [Aquilegia coerulea]	Auxin response factor OS=Aquilegia coerulea OX=218851 GN=AQUCO_01300067v1 PE=3 SV=1	-	-
Chr1_00069	Exportin-2 OS=Arabidopsis thaliana OX=3702 GN=CAS PE=2 SV=1	Cse1	intracellular protein transport(GO:0006886)		Ran GTPase binding(GO:0008536)| protein binding(GO:0005515)	K18423	exportin-2 (importin alpha re-exporter)	hypothetical protein AQUCO_01300069v1 [Aquilegia coerulea]	Uncharacterized protein OS=Aquilegia coerulea OX=218851 GN=AQUCO_01300069v1 PE=4 SV=1	KOG1992	Nuclear export receptor CSE1/CAS (importin beta superfamily)
Chr1_00070	B2 protein OS=Daucus carota OX=4039 PE=2 SV=1	Dev_Cell_Death	-	-	-	-	-	Development/cell death domain [Macleaya cordata]	Uncharacterized protein OS=Rhizophora mucronata OX=61149 PE=4 SV=1	-	-
Chr1_00072	B2 protein OS=Daucus carota OX=4039 PE=2 SV=1	Dev_Cell_Death	-	-	-	-	-	hypothetical protein CR513_61565 [Mucuna pruriens]	Uncharacterized protein OS=Mucuna pruriens OX=157652 GN=CR513_61565 PE=4 SV=1	-	-
Chr1_00074	MLO-like protein 13 OS=Arabidopsis thaliana OX=3702 GN=MLO13 PE=2 SV=1	Mlo	defense response(GO:0006952)	integral component of membrane(GO:0016021)		K08472	mlo protein	hypothetical protein AQUCO_01300084v1 [Aquilegia coerulea]	MLO-like protein OS=Aquilegia coerulea OX=218851 GN=MLO PE=3 SV=1	-	-
Chr1_00076	Protein IQ-DOMAIN 31 OS=Arabidopsis thaliana OX=3702 GN=IQD31 PE=1 SV=1	IQ			protein binding(GO:0005515)	-	-	hypothetical protein AQUCO_01300071v1 [Aquilegia coerulea]	Uncharacterized protein OS=Aquilegia coerulea OX=218851 GN=AQUCO_01300071v1 PE=4 SV=1	-	-
Chr1_00077	Transcription factor bHLH13 OS=Arabidopsis thaliana OX=3702 GN=BHLH13 PE=1 SV=1	HLH			protein dimerization activity(GO:0046983)	-	-	Myc-type [Macleaya cordata]	Myc-type OS=Macleaya cordata OX=56857 GN=BVC80_1101g21 PE=4 SV=1	-	-
Chr1_00078	Protein DEFECTIVE IN MERISTEM SILENCING 3 OS=Arabidopsis thaliana OX=3702 GN=DMS3 PE=1 SV=1	-	-	-	-	-	-	hypothetical protein AQUCO_02900007v1 [Aquilegia coerulea]	Uncharacterized protein OS=Aquilegia coerulea OX=218851 GN=AQUCO_02900007v1 PE=4 SV=1	-	-
Chr1_00079	RNA polymerase II transcriptional coactivator KELP OS=Arabidopsis thaliana OX=3702 GN=KELP PE=1 SV=1	PC4	regulation of transcription, DNA-templated(GO:0006355)		DNA binding(GO:0003677)	-	-	hypothetical protein AQUCO_01300073v1 [Aquilegia coerulea]	Uncharacterized protein OS=Aquilegia coerulea OX=218851 GN=AQUCO_01300073v1 PE=4 SV=1	KOG2712	Transcriptional coactivator
Chr1_00080	Lysine-specific demethylase JMJ25 OS=Arabidopsis thaliana OX=3702 GN=JMJ25 PE=1 SV=1	JmjC	-	-	-	K15601	lysine-specific demethylase 3 [EC:1.14.11.-]	hypothetical protein AQUCO_01300074v1 [Aquilegia coerulea]	Uncharacterized protein OS=Aquilegia coerulea OX=218851 GN=AQUCO_01300074v1 PE=4 SV=1	KOG1356	Putative transcription factor 5qNCA, contains JmjC domain
Chr1_00082	Lysine-specific demethylase JMJ25 OS=Arabidopsis thaliana OX=3702 GN=JMJ25 PE=1 SV=1	JmjC	-	-	-	K15601	lysine-specific demethylase 3 [EC:1.14.11.-]	hypothetical protein AQUCO_01300074v1 [Aquilegia coerulea]	Uncharacterized protein OS=Aquilegia coerulea OX=218851 GN=AQUCO_01300074v1 PE=4 SV=1	KOG1356	Putative transcription factor 5qNCA, contains JmjC domain
Chr1_00086	F-box protein At1g60400 OS=Arabidopsis thaliana OX=3702 GN=At1g60400 PE=2 SV=2	-	-	-	-	-	-	hypothetical protein AQUCO_04500131v1 [Aquilegia coerulea]	Uncharacterized protein OS=Aquilegia coerulea OX=218851 GN=AQUCO_04500131v1 PE=4 SV=1	-	-
Chr1_00088	High mobility group B protein 2 OS=Arabidopsis thaliana OX=3702 GN=HMGB2 PE=1 SV=1	HMG_box	-	-	-	K11296	high mobility group protein B3	High mobility group box domain [Macleaya cordata]	High mobility group box domain OS=Macleaya cordata OX=56857 GN=BVC80_9085g36 PE=4 SV=1	KOG0381	HMG box-containing protein
Chr1_00089	ABC transporter F family member 3 OS=Arabidopsis thaliana OX=3702 GN=ABCF3 PE=1 SV=1	ABC_tran			ATPase activity(GO:0016887)| ATP binding(GO:0005524)	K06158	ATP-binding cassette, subfamily F, member 3	hypothetical protein AQUCO_01300053v1 [Aquilegia coerulea]	Uncharacterized protein OS=Aquilegia coerulea OX=218851 GN=AQUCO_01300053v1 PE=4 SV=1	KOG0062	ATPase component of ABC transporters with duplicated ATPase domains/Translation elongation factor EF-3b
Chr1_00093	F-box/LRR-repeat protein At5g02910 OS=Arabidopsis thaliana OX=3702 GN=At5g02910 PE=2 SV=1	-	-	-	-	-	-	hypothetical protein AQUCO_04500131v1 [Aquilegia coerulea]	Uncharacterized protein OS=Aquilegia coerulea OX=218851 GN=AQUCO_04500131v1 PE=4 SV=1	-	-
Chr1_00094	Lysine-specific demethylase JMJ25 OS=Arabidopsis thaliana OX=3702 GN=JMJ25 PE=1 SV=1	JmjC	-	-	-	K15601	lysine-specific demethylase 3 [EC:1.14.11.-]	hypothetical protein AQUCO_01300074v1 [Aquilegia coerulea]	Uncharacterized protein OS=Aquilegia coerulea OX=218851 GN=AQUCO_01300074v1 PE=4 SV=1	KOG1356	Putative transcription factor 5qNCA, contains JmjC domain
Chr1_00095	FBD-associated F-box protein At5g56370 OS=Arabidopsis thaliana OX=3702 GN=At5g56370 PE=2 SV=1	-	-	-	-	-	-	hypothetical protein AQUCO_04500131v1 [Aquilegia coerulea]	Uncharacterized protein OS=Aquilegia coerulea OX=218851 GN=AQUCO_04500131v1 PE=4 SV=1	-	-
Chr1_00097	High mobility group B protein 3 OS=Arabidopsis thaliana OX=3702 GN=HMGB3 PE=1 SV=1	HMG_box	-	-	-	K11296	high mobility group protein B3	HMG box-containing protein [Handroanthus impetiginosus]	HMG box-containing protein OS=Handroanthus impetiginosus OX=429701 GN=CDL12_03886 PE=4 SV=1	KOG0381	HMG box-containing protein
Chr1_00098	ABC transporter F family member 3 OS=Arabidopsis thaliana OX=3702 GN=ABCF3 PE=1 SV=1	ABC_tran_Xtn			ATP binding(GO:0005524)| ATPase activity(GO:0016887)	K06158	ATP-binding cassette, subfamily F, member 3	hypothetical protein AQUCO_01300053v1 [Aquilegia coerulea]	Uncharacterized protein OS=Aquilegia coerulea OX=218851 GN=AQUCO_01300053v1 PE=4 SV=1	KOG0062	ATPase component of ABC transporters with duplicated ATPase domains/Translation elongation factor EF-3b
Chr1_00099	Acyl-CoA-binding domain-containing protein 1 OS=Arabidopsis thaliana OX=3702 GN=ACBP1 PE=1 SV=2	Ank_2			fatty-acyl-CoA binding(GO:0000062)	-	-	hypothetical protein AQUCO_01300054v1 [Aquilegia coerulea]	Uncharacterized protein OS=Aquilegia coerulea OX=218851 GN=AQUCO_01300054v1 PE=4 SV=1	KOG0817	Acyl-CoA-binding protein
Chr1_00101	Cyclic pyranopterin monophosphate synthase, mitochondrial OS=Arabidopsis thaliana OX=3702 GN=CNX3 PE=1 SV=1	MoaC	Mo-molybdopterin cofactor biosynthetic process(GO:0006777)			K03637	cyclic pyranopterin monophosphate synthase	hypothetical protein AQUCO_01400317v1 [Aquilegia coerulea]	Uncharacterized protein OS=Aquilegia coerulea OX=218851 GN=AQUCO_01400317v1 PE=3 SV=1	KOG2876	Molybdenum cofactor biosynthesis pathway protein
Chr1_00103	Aspartyl protease family protein 2 OS=Arabidopsis thaliana OX=3702 GN=APF2 PE=2 SV=1	TAXi_N	-	-	-	-	-	hypothetical protein AQUCO_01300077v1 [Aquilegia coerulea]	Uncharacterized protein OS=Aquilegia coerulea OX=218851 GN=AQUCO_01300077v1 PE=3 SV=1	KOG1339	Aspartyl protease
Chr1_00104	CLP protease regulatory subunit CLPX1, mitochondrial OS=Arabidopsis thaliana OX=3702 GN=CLPX1 PE=2 SV=1	ClpB_D2-small			ATP binding(GO:0005524)	K03544	ATP-dependent Clp protease ATP-binding subunit ClpX	hypothetical protein AQUCO_01300078v1 [Aquilegia coerulea]	Uncharacterized protein OS=Aquilegia coerulea OX=218851 GN=AQUCO_01300078v1 PE=4 SV=1	KOG0745	Putative ATP-dependent Clp-type protease (AAA+ ATPase superfamily)
Chr1_00105	CDPK-related kinase 1 OS=Arabidopsis thaliana OX=3702 GN=CRK1 PE=1 SV=1	-	-	-	-	-	-	CDPK-related kinase [Actinidia chinensis var. chinensis]	CDPK-related kinase OS=Actinidia chinensis var. chinensis OX=1590841 GN=CEY00_Acc23090 PE=4 SV=1	KOG0032	Ca2+/calmodulin-dependent protein kinase, EF-Hand protein superfamily
Chr1_00106	K(+) efflux antiporter 3, chloroplastic OS=Arabidopsis thaliana OX=3702 GN=KEA3 PE=1 SV=2	Na_H_Exchanger	cation transport(GO:0006812)| potassium ion transport(GO:0006813)| transmembrane transport(GO:0055085)	integral component of membrane(GO:0016021)	solute:proton antiporter activity(GO:0015299)	-	-	hypothetical protein AQUCO_01300080v1 [Aquilegia coerulea]	Uncharacterized protein OS=Aquilegia coerulea OX=218851 GN=AQUCO_01300080v1 PE=4 SV=1	KOG1650	Predicted K+/H+-antiporter
Chr1_00107	E3 ubiquitin-protein ligase SINAT3 OS=Arabidopsis thaliana OX=3702 GN=SINAT3 PE=1 SV=1	Sina	multicellular organism development(GO:0007275)| ubiquitin-dependent protein catabolic process(GO:0006511)	nucleus(GO:0005634)		K04506	E3 ubiquitin-protein ligase SIAH1	hypothetical protein AQUCO_01300081v1 [Aquilegia coerulea]	E3 ubiquitin-protein ligase OS=Aquilegia coerulea OX=218851 GN=AQUCO_01300081v1 PE=3 SV=1	KOG3002	Zn finger protein
Chr1_00108	UDP-glycosyltransferase 74F2 OS=Arabidopsis thaliana OX=3702 GN=UGT74F2 PE=1 SV=1	-	-	-	-	K13691	pathogen-inducible salicylic acid glucosyltransferase [EC:2.4.1.-]	hypothetical protein AQUCO_00200093v1 [Aquilegia coerulea]	Glycosyltransferase OS=Aquilegia coerulea OX=218851 GN=AQUCO_00200093v1 PE=3 SV=1	KOG1192	UDP-glucuronosyl and UDP-glucosyl transferase
Chr1_00110	UDP-glycosyltransferase 74E2 OS=Arabidopsis thaliana OX=3702 GN=UGT74E2 PE=1 SV=1	UDPGT			transferase activity, transferring hexosyl groups(GO:0016758)	K13691	pathogen-inducible salicylic acid glucosyltransferase [EC:2.4.1.-]	hypothetical protein AQUCO_00200093v1 [Aquilegia coerulea]	Glycosyltransferase OS=Aquilegia coerulea OX=218851 GN=AQUCO_00200093v1 PE=3 SV=1	KOG1192	UDP-glucuronosyl and UDP-glucosyl transferase
Chr1_00112	MLO-like protein 13 OS=Arabidopsis thaliana OX=3702 GN=MLO13 PE=2 SV=1	Mlo	defense response(GO:0006952)	integral component of membrane(GO:0016021)		K08472	mlo protein	hypothetical protein AQUCO_01300084v1 [Aquilegia coerulea]	MLO-like protein OS=Aquilegia coerulea OX=218851 GN=MLO PE=3 SV=1	-	-
Chr1_00113	Phosphatidylinositol 4-kinase gamma 4 OS=Arabidopsis thaliana OX=3702 GN=PI4KG4 PE=1 SV=1	PI3_PI4_kinase			protein binding(GO:0005515)	-	-	hypothetical protein AQUCO_01300086v1 [Aquilegia coerulea]	Uncharacterized protein OS=Aquilegia coerulea OX=218851 GN=AQUCO_01300086v1 PE=3 SV=1	KOG2381	Phosphatidylinositol 4-kinase
Chr1_00115	Probable pectinesterase/pectinesterase inhibitor 34 OS=Arabidopsis thaliana OX=3702 GN=PME34 PE=2 SV=1	Pectinesterase	cell wall modification(GO:0042545)		enzyme inhibitor activity(GO:0004857)| pectinesterase activity(GO:0030599)	-	-	hypothetical protein AQUCO_01300088v1 [Aquilegia coerulea]	Pectinesterase OS=Aquilegia coerulea OX=218851 GN=AQUCO_01300088v1 PE=4 SV=1	-	-
Chr1_00116	GDSL esterase/lipase At4g10955 OS=Arabidopsis thaliana OX=3702 GN=At4g10955 PE=2 SV=1	Lipase_3	lipid metabolic process(GO:0006629)			-	-	hypothetical protein AQUCO_01300089v1 [Aquilegia coerulea]	Uncharacterized protein OS=Aquilegia coerulea OX=218851 GN=AQUCO_01300089v1 PE=4 SV=1	-	-
Chr1_00119	UDP-glucose 4-epimerase GEPI48 OS=Cyamopsis tetragonoloba OX=3832 PE=2 SV=1	GDP_Man_Dehyd	-	-	-	K01784	UDP-glucose 4-epimerase	PREDICTED: UDP-glucose 4-epimerase GEPI48 [Nelumbo nucifera]	UDP-glucose 4-epimerase GEPI48 OS=Nelumbo nucifera OX=4432 GN=LOC104606279 PE=3 SV=1	KOG1371	UDP-glucose 4-epimerase/UDP-sulfoquinovose synthase
Chr1_00120	Basic form of pathogenesis-related protein 1 OS=Nicotiana tabacum OX=4097 PE=3 SV=1	CAP	-	-	-	-	-	pathogenesis-related protein PRB1-2-like [Papaver somniferum]	Uncharacterized protein OS=Aquilegia coerulea OX=218851 GN=AQUCO_00700002v1 PE=3 SV=1	KOG3017	Defense-related protein containing SCP domain
Chr1_00121	Protein BOBBER 2 OS=Arabidopsis thaliana OX=3702 GN=BOB2 PE=2 SV=1	CS	-	-	-	-	-	PREDICTED: protein BOBBER 1 [Nelumbo nucifera]	protein BOBBER 1 OS=Nelumbo nucifera OX=4432 GN=LOC104604013 PE=4 SV=1	KOG2265	Nuclear distribution protein NUDC
Chr1_00122	Zinc finger protein CO3 OS=Oryza sativa subsp. japonica OX=39947 GN=CO3 PE=2 SV=1	CCT			protein binding(GO:0005515)	-	-	hypothetical protein AQUCO_01300092v1 [Aquilegia coerulea]	Uncharacterized protein OS=Aquilegia coerulea OX=218851 GN=AQUCO_01300092v1 PE=4 SV=1	-	-
Chr1_00125	Histone-lysine N-methyltransferase ATX4 OS=Arabidopsis thaliana OX=3702 GN=ATX4 PE=2 SV=3	-	-	-	-	-	-	hypothetical protein AQUCO_01300096v1 [Aquilegia coerulea]	Uncharacterized protein OS=Aquilegia coerulea OX=218851 GN=AQUCO_01300096v1 PE=4 SV=1	KOG1080	Histone H3 (Lys4) methyltransferase complex, subunit SET1 and related methyltransferases
Chr1_00127	DEAD-box ATP-dependent RNA helicase 47B OS=Oryza sativa subsp. japonica OX=39947 GN=Os03g0219700 PE=2 SV=1	Helicase_C			ATP binding(GO:0005524)| nucleic acid binding(GO:0003676)	-	-	hypothetical protein AQUCO_07600010v1 [Aquilegia coerulea]	Uncharacterized protein OS=Aquilegia coerulea OX=218851 GN=AQUCO_07600010v1 PE=4 SV=1	KOG0327	Translation initiation factor 4F, helicase subunit (eIF-4A) and related helicases
Chr1_00128	Cysteine-rich receptor-like protein kinase 25 OS=Arabidopsis thaliana OX=3702 GN=CRK25 PE=3 SV=1	Stress-antifung	protein phosphorylation(GO:0006468)		protein kinase activity(GO:0004672)	-	-	Protein kinase domain [Macleaya cordata]	Protein kinase domain OS=Macleaya cordata OX=56857 GN=BVC80_8751g2 PE=4 SV=1	-	-
Chr1_00129	Succinate dehydrogenase assembly factor 4, mitochondrial OS=Dictyostelium discoideum OX=44689 GN=DDB_G0278459 PE=3 SV=1	DUF1674	-	-	-	-	-	hypothetical protein AQUCO_01300102v1 [Aquilegia coerulea]	Uncharacterized protein OS=Aquilegia coerulea OX=218851 GN=AQUCO_01300102v1 PE=4 SV=1	KOG3245	Uncharacterized conserved protein
Chr1_00131	Replication stress response regulator SDE2 OS=Homo sapiens OX=9606 GN=SDE2 PE=1 SV=1	Telomere_Sde2_2	-	-	-	-	-	hypothetical protein AQUCO_01300104v1 [Aquilegia coerulea]	Uncharacterized protein OS=Aquilegia coerulea OX=218851 GN=AQUCO_01300104v1 PE=4 SV=1	KOG2827	Uncharacterized conserved protein
Chr1_00133	Mitochondrial inner membrane protein OXA1 OS=Arabidopsis thaliana OX=3702 GN=OXA1 PE=2 SV=2	60KD_IMP		integral component of membrane(GO:0016021)	membrane insertase activity(GO:0032977)	K03217	YidC/Oxa1 family membrane protein insertase	hypothetical protein AQUCO_01300107v1 [Aquilegia coerulea]	Uncharacterized protein OS=Aquilegia coerulea OX=218851 GN=AQUCO_01300107v1 PE=3 SV=1	KOG1239	Inner membrane protein translocase involved in respiratory chain assembly
Chr1_00134	Long chain acyl-CoA synthetase 4 OS=Arabidopsis thaliana OX=3702 GN=LACS4 PE=2 SV=1	AMP-binding			catalytic activity(GO:0003824)	K01897	long-chain acyl-CoA synthetase	hypothetical protein AQUCO_01300110v1 [Aquilegia coerulea]	Uncharacterized protein OS=Aquilegia coerulea OX=218851 GN=AQUCO_01300110v1 PE=4 SV=1	KOG1256	Long-chain acyl-CoA synthetases (AMP-forming)
Chr1_00135	Protein phosphatase 2C 51 OS=Oryza sativa subsp. japonica OX=39947 GN=PP2C51 PE=1 SV=1	PP2C			catalytic activity(GO:0003824)	K14497	protein phosphatase 2C	protein phosphatase 2C 51-like [Papaver somniferum]	Protein phosphatase 2C (PP2C)-like domain OS=Macleaya cordata OX=56857 GN=BVC80_9079g95 PE=3 SV=1	KOG0698	Serine/threonine protein phosphatase
Chr1_00136	Spermine synthase OS=Arabidopsis thaliana OX=3702 GN=SPMS PE=1 SV=1	Spermine_synt_N	-	-	-	K00797	spermidine synthase	hypothetical protein AQUCO_01300113v1 [Aquilegia coerulea]	Uncharacterized protein OS=Aquilegia coerulea OX=218851 GN=AQUCO_01300113v1 PE=3 SV=1	KOG1562	Spermidine synthase
Chr1_00137	Endoglucanase 6 OS=Arabidopsis thaliana OX=3702 GN=At1g64390 PE=2 SV=2	Glyco_hydro_9	carbohydrate metabolic process(GO:0005975)		hydrolase activity, hydrolyzing O-glycosyl compounds(GO:0004553)	K01179	endoglucanase	endoglucanase 6-like [Helianthus annuus]	Endoglucanase OS=Helianthus annuus OX=4232 GN=AtGH9C3 PE=3 SV=1	-	-
Chr1_00138	2-isopropylmalate synthase 1, chloroplastic OS=Arabidopsis thaliana OX=3702 GN=IPMS1 PE=1 SV=2	-	-	-	-	K01649	2-isopropylmalate synthase	hypothetical protein AQUCO_01300116v1 [Aquilegia coerulea]	Uncharacterized protein OS=Aquilegia coerulea OX=218851 GN=AQUCO_01300116v1 PE=3 SV=1	KOG2367	Alpha-isopropylmalate synthase/homocitrate synthase
Chr1_00146	F-box/kelch-repeat protein At3g18720 OS=Arabidopsis thaliana OX=3702 GN=At3g18720 PE=2 SV=1	DUF295	-	-	-	-	-	hypothetical protein AQUCO_03800028v1 [Aquilegia coerulea]	Uncharacterized protein OS=Aquilegia coerulea OX=218851 GN=AQUCO_03800028v1 PE=4 SV=1	-	-
Chr1_00150	Patatin-like protein 2 OS=Arabidopsis thaliana OX=3702 GN=PLP2 PE=1 SV=1	Patatin	lipid metabolic process(GO:0006629)			-	-	hypothetical protein AQUCO_01500169v1 [Aquilegia coerulea]	Patatin OS=Aquilegia coerulea OX=218851 GN=AQUCO_01500169v1 PE=3 SV=1	KOG0513	Ca2+-independent phospholipase A2
Chr1_00154	60S ribosomal protein L21-1 OS=Arabidopsis thaliana OX=3702 GN=RPL21A PE=2 SV=2	-	-	-	-	-	-	60S ribosomal protein L21-1 [Populus trichocarpa]	Uncharacterized protein OS=Populus trichocarpa OX=3694 GN=POPTR_001G071100v3 PE=2 SV=1	KOG1732	60S ribosomal protein L21
Chr1_00155	Hypersensitive-induced response protein 4 OS=Arabidopsis thaliana OX=3702 GN=HIR4 PE=1 SV=1	Band_7	-	-	-	-	-	hypothetical protein AQUCO_01300614v1 [Aquilegia coerulea]	Uncharacterized protein OS=Aquilegia coerulea OX=218851 GN=AQUCO_01300614v1 PE=4 SV=1	KOG2620	Prohibitins and stomatins of the PID superfamily
Chr1_00156	Deoxyribodipyrimidine photo-lyase OS=Arabidopsis thaliana OX=3702 GN=PHR1 PE=2 SV=1	DNA_photolyase	-	-	-	K01669	deoxyribodipyrimidine photo-lyase	hypothetical protein AQUCO_01300612v1 [Aquilegia coerulea]	Uncharacterized protein OS=Aquilegia coerulea OX=218851 GN=AQUCO_01300612v1 PE=4 SV=1	KOG0133	Deoxyribodipyrimidine photolyase/cryptochrome
Chr1_00157	Protein ECERIFERUM 1 OS=Arabidopsis thaliana OX=3702 GN=CER1 PE=1 SV=1	FA_hydroxylase	lipid biosynthetic process(GO:0008610)| oxidation-reduction process(GO:0055114)		oxidoreductase activity(GO:0016491)| iron ion binding(GO:0005506)	K15404	aldehyde decarbonylase	Fatty acid hydroxylase [Macleaya cordata]	Fatty acid hydroxylase OS=Macleaya cordata OX=56857 GN=BVC80_1827g29 PE=3 SV=1	-	-
Chr1_00158	Polyadenylate-binding protein, cytoplasmic and nuclear OS=Magnaporthe oryzae (strain 70-15 / ATCC MYA-4617 / FGSC 8958) OX=242507 GN=PAB1 PE=3 SV=1	RRM_1			nucleic acid binding(GO:0003676)	-	-	hypothetical protein AQUCO_01300611v1 [Aquilegia coerulea]	Uncharacterized protein OS=Aquilegia coerulea OX=218851 GN=AQUCO_01300611v1 PE=4 SV=1	KOG0117	Heterogeneous nuclear ribonucleoprotein R (RRM superfamily)
Chr1_00162	Methylsterol monooxygenase 1-2 OS=Arabidopsis thaliana OX=3702 GN=SMO1-2 PE=2 SV=1	FA_hydroxylase	oxidation-reduction process(GO:0055114)| lipid biosynthetic process(GO:0008610)		iron ion binding(GO:0005506)| oxidoreductase activity(GO:0016491)	K14423	plant 4,4-dimethylsterol C-4alpha-methyl-monooxygenase	hypothetical protein AQUCO_01300608v1 [Aquilegia coerulea]	Uncharacterized protein OS=Aquilegia coerulea OX=218851 GN=AQUCO_01300608v1 PE=3 SV=1	KOG0873	C-4 sterol methyl oxidase
Chr1_00163	Protein FAR-RED ELONGATED HYPOCOTYL 3 OS=Arabidopsis thaliana OX=3702 GN=FHY3 PE=1 SV=1	FAR1	-	-	-	K17604	zinc finger SWIM domain-containing protein 3	protein FAR1-RELATED SEQUENCE 5-like [Ananas comosus]	Protein FAR1-RELATED SEQUENCE 5 OS=Zea mays OX=4577 GN=100381780 PE=4 SV=1	-	-
Chr1_00164	Pentatricopeptide repeat-containing protein At1g06140, mitochondrial OS=Arabidopsis thaliana OX=3702 GN=PCMP-E61 PE=2 SV=1	PPR	-	-	-	-	-	hypothetical protein AQUCO_01300605v1 [Aquilegia coerulea]	Uncharacterized protein OS=Aquilegia coerulea OX=218851 GN=AQUCO_01300605v1 PE=4 SV=1	KOG4197	FOG: PPR repeat
Chr1_00165	Lipid transfer protein EARLI 1 OS=Arabidopsis thaliana OX=3702 GN=EARLI1 PE=1 SV=1	Hydrophob_seed	-	-	-	-	-	proline-rich protein, partial [Trifolium pratense]	Proline-rich protein (Fragment) OS=Trifolium pratense OX=57577 GN=L195_g059249 PE=4 SV=1	-	-
Chr1_00166	Pentatricopeptide repeat-containing protein At3g09040, mitochondrial OS=Arabidopsis thaliana OX=3702 GN=PCMP-E88 PE=2 SV=1	-	-	-	-	-	-	hypothetical protein AQUCO_03000109v1 [Aquilegia coerulea]	Uncharacterized protein OS=Aquilegia coerulea OX=218851 GN=AQUCO_03000109v1 PE=4 SV=1	KOG4197	FOG: PPR repeat
Chr1_00167	14 kDa proline-rich protein DC2.15 OS=Daucus carota OX=4039 PE=2 SV=1	Hydrophob_seed	-	-	-	-	-	hypothetical protein CDL12_22071 [Handroanthus impetiginosus]	Uncharacterized protein OS=Handroanthus impetiginosus OX=429701 GN=CDL12_22071 PE=4 SV=1	-	-
Chr1_00169	Pentatricopeptide repeat-containing protein At4g22760 OS=Arabidopsis thaliana OX=3702 GN=PCMP-E6 PE=2 SV=1	PPR	-	-	-	-	-	hypothetical protein AQUCO_01300605v1 [Aquilegia coerulea]	Uncharacterized protein OS=Aquilegia coerulea OX=218851 GN=AQUCO_01300605v1 PE=4 SV=1	KOG4197	FOG: PPR repeat
Chr1_00170	Lipid transfer protein EARLI 1 OS=Arabidopsis thaliana OX=3702 GN=EARLI1 PE=1 SV=1	Hydrophob_seed	-	-	-	-	-	Lipid transfer protein EARLI 1 like [Actinidia chinensis var. chinensis]	Lipid transfer protein EARLI 1 like OS=Actinidia chinensis var. chinensis OX=1590841 GN=CEY00_Acc28922 PE=4 SV=1	-	-
Chr1_00171	Pentatricopeptide repeat-containing protein At4g38010 OS=Arabidopsis thaliana OX=3702 GN=PCMP-E45 PE=3 SV=1	PPR_2	-	-	-	-	-	PREDICTED: pentatricopeptide repeat-containing protein At4g22760 [Cucumis sativus]	Uncharacterized protein OS=Cucumis sativus OX=3659 GN=Csa_5G157980 PE=4 SV=1	KOG4197	FOG: PPR repeat
Chr1_00175	BTB/POZ domain-containing protein DOT3 OS=Arabidopsis thaliana OX=3702 GN=DOT3 PE=2 SV=1	BTB			protein binding(GO:0005515)	-	-	BTB/POZ-like [Macleaya cordata]	BTB/POZ-like OS=Macleaya cordata OX=56857 GN=BVC80_9029g26 PE=3 SV=1	-	-
Chr1_00176	Lipid transfer protein EARLI 1 OS=Arabidopsis thaliana OX=3702 GN=EARLI1 PE=1 SV=1	Hydrophob_seed	-	-	-	-	-	Lipid transfer protein EARLI 1 like [Actinidia chinensis var. chinensis]	Lipid transfer protein EARLI 1 like OS=Actinidia chinensis var. chinensis OX=1590841 GN=CEY00_Acc28922 PE=4 SV=1	-	-
Chr1_00177	Pentatricopeptide repeat-containing protein At4g25270, chloroplastic OS=Arabidopsis thaliana OX=3702 GN=PCMP-E53 PE=3 SV=1	-	-	-	-	K17710	pentatricopeptide repeat domain-containing protein 1	PREDICTED: pentatricopeptide repeat-containing protein DOT4, chloroplastic-like [Nelumbo nucifera]	pentatricopeptide repeat-containing protein DOT4, chloroplastic-like OS=Nelumbo nucifera OX=4432 GN=LOC104601551 PE=4 SV=1	KOG4197	FOG: PPR repeat
Chr1_00178	Lipid transfer protein EARLI 1 OS=Arabidopsis thaliana OX=3702 GN=EARLI1 PE=1 SV=1	Hydrophob_seed	-	-	-	-	-	hypothetical protein CDL12_22071 [Handroanthus impetiginosus]	Uncharacterized protein OS=Handroanthus impetiginosus OX=429701 GN=CDL12_22071 PE=4 SV=1	-	-
Chr1_00180	Pentatricopeptide repeat-containing protein At5g66520 OS=Arabidopsis thaliana OX=3702 GN=PCMP-H61 PE=2 SV=1	PPR_long	-	-	-	-	-	hypothetical protein AQUCO_01300605v1 [Aquilegia coerulea]	Uncharacterized protein OS=Aquilegia coerulea OX=218851 GN=AQUCO_01300605v1 PE=4 SV=1	KOG4197	FOG: PPR repeat
Chr1_00181	Pentatricopeptide repeat-containing protein At4g33990 OS=Arabidopsis thaliana OX=3702 GN=EMB2758 PE=3 SV=2	-	-	-	-	-	-	Pentatricopeptide repeat [Macleaya cordata]	Pentatricopeptide repeat OS=Macleaya cordata OX=56857 GN=BVC80_1827g36 PE=4 SV=1	KOG4197	FOG: PPR repeat
Chr1_00182	Cyclic dof factor 2 OS=Arabidopsis thaliana OX=3702 GN=CDF2 PE=1 SV=2	zf-Dof	regulation of transcription, DNA-templated(GO:0006355)		DNA binding(GO:0003677)	-	-	zinc finger protein [Macleaya cordata]	Zinc finger protein OS=Macleaya cordata OX=56857 GN=BVC80_1321g74 PE=4 SV=1	-	-
Chr1_00184	Uncharacterized protein At4g22758 OS=Arabidopsis thaliana OX=3702 GN=At4g22758 PE=2 SV=1	-	-	-	-	-	-	uncharacterized protein At4g22758 [Ricinus communis]	Uncharacterized protein OS=Ricinus communis OX=3988 GN=RCOM_1681060 PE=4 SV=1	KOG4197	FOG: PPR repeat
Chr1_00185	Glutathione S-transferase zeta class OS=Euphorbia esula OX=3993 PE=2 SV=1	GST_N_3			protein binding(GO:0005515)	K01800	maleylacetoacetate isomerase	hypothetical protein AQUCO_01300606v1 [Aquilegia coerulea]	Uncharacterized protein OS=Aquilegia coerulea OX=218851 GN=AQUCO_01300606v1 PE=3 SV=1	KOG0868	Glutathione S-transferase
Chr1_00186	Peptidyl-prolyl cis-trans isomerase FKBP43 OS=Arabidopsis thaliana OX=3702 GN=FKBP43 PE=2 SV=1	-	-	-	-	K14826	FK506-binding nuclear protein	PREDICTED: peptidyl-prolyl cis-trans isomerase FKBP53 [Nelumbo nucifera]	Peptidylprolyl isomerase OS=Nelumbo nucifera OX=4432 GN=LOC104611203 PE=4 SV=1	KOG0552	FKBP-type peptidyl-prolyl cis-trans isomerase
Chr1_00188	Uncharacterized protein At4g22758 OS=Arabidopsis thaliana OX=3702 GN=At4g22758 PE=2 SV=1	-	-	-	-	-	-	hypothetical protein AQUCO_01300602v1 [Aquilegia coerulea]	Uncharacterized protein OS=Aquilegia coerulea OX=218851 GN=AQUCO_01300602v1 PE=4 SV=1	KOG4197	FOG: PPR repeat
Chr1_00189	TATA-binding protein-associated factor BTAF1 OS=Arabidopsis thaliana OX=3702 GN=BTAF1 PE=1 SV=1	SNF2_N			ATP binding(GO:0005524)	K15192	TATA-binding protein-associated factor [EC:3.6.4.-]	hypothetical protein AQUCO_01300076v1 [Aquilegia coerulea]	Uncharacterized protein OS=Aquilegia coerulea OX=218851 GN=AQUCO_01300076v1 PE=4 SV=1	KOG0392	SNF2 family DNA-dependent ATPase domain-containing protein
Chr1_00190	Probable protein cornichon homolog 2 OS=Arabidopsis thaliana OX=3702 GN=At1g12340 PE=2 SV=2	Cornichon	vesicle-mediated transport(GO:0016192)			K20368	protein cornichon	protein cornichon homolog 4-like [Papaver somniferum]	Protein cornichon homolog 4 OS=Rhizophora mucronata OX=61149 PE=4 SV=1	KOG2729	ER vesicle integral membrane protein involved in establishing cell polarity, signaling and protein degradation
Chr1_00191	Enolase OS=Ricinus communis OX=3988 PE=2 SV=1	Enolase_N	-	-	-	K01689	enolase	Enolase [Macleaya cordata]	Enolase OS=Macleaya cordata OX=56857 GN=BVC80_1827g52 PE=3 SV=1	KOG2670	Enolase
Chr1_00192	Flavonoid 3&apos;-monooxygenase CYP75B4 OS=Oryza sativa subsp. japonica OX=39947 GN=CYP75B4 PE=2 SV=1	p450	oxidation-reduction process(GO:0055114)		iron ion binding(GO:0005506)| heme binding(GO:0020037)| oxidoreductase activity, acting on paired donors, with incorporation or reduction of molecular oxygen(GO:0016705)	-	-	hypothetical protein AQUCO_01300638v1 [Aquilegia coerulea]	Uncharacterized protein OS=Aquilegia coerulea OX=218851 GN=AQUCO_01300638v1 PE=3 SV=1	KOG0156	Cytochrome P450 CYP2 subfamily
Chr1_00196	General transcription and DNA repair factor IIH subunit TFB5 OS=Arabidopsis thaliana OX=3702 GN=TFB5 PE=3 SV=1	Tfb5	regulation of transcription, DNA-templated(GO:0006355)| nucleotide-excision repair(GO:0006289)	core TFIIH complex(GO:0000439)		-	-	hypothetical protein AQUCO_01300598v1 [Aquilegia coerulea]	Uncharacterized protein OS=Aquilegia coerulea OX=218851 GN=AQUCO_01300598v1 PE=4 SV=1	KOG3451	Uncharacterized conserved protein
Chr1_00200	Pentatricopeptide repeat-containing protein At5g06540 OS=Arabidopsis thaliana OX=3702 GN=PCMP-H88 PE=3 SV=1	DYW_deaminase			zinc ion binding(GO:0008270)	-	-	PREDICTED: pentatricopeptide repeat-containing protein At4g21065-like [Nelumbo nucifera]	pentatricopeptide repeat-containing protein At4g21065-like OS=Nelumbo nucifera OX=4432 GN=LOC104611180 PE=4 SV=1	KOG4197	FOG: PPR repeat
Chr1_00201	AT-hook motif nuclear-localized protein 1 OS=Arabidopsis thaliana OX=3702 GN=AHL1 PE=1 SV=1	DUF296	-	-	-	-	-	hypothetical protein AQUCO_01300593v1 [Aquilegia coerulea]	Uncharacterized protein OS=Aquilegia coerulea OX=218851 GN=AQUCO_01300593v1 PE=4 SV=1	-	-
Chr1_00203	Uncharacterized protein At4g26485 OS=Arabidopsis thaliana OX=3702 GN=At4g26485 PE=4 SV=1	DUF2431	-	-	-	K19307	25S rRNA (uracil2634-N3)-methyltransferase	PREDICTED: uncharacterized protein At4g26485 [Theobroma cacao]	uncharacterized protein At4g26485-like OS=Nelumbo nucifera OX=4432 GN=LOC104611424 PE=4 SV=1	KOG4174	Uncharacterized conserved protein
Chr1_00204	Heavy metal-associated isoprenylated plant protein 41 OS=Arabidopsis thaliana OX=3702 GN=HIPP41 PE=3 SV=1	DUF2431	-	-	-	K19307	25S rRNA (uracil2634-N3)-methyltransferase	PREDICTED: uncharacterized protein At4g26485-like [Nelumbo nucifera]	uncharacterized protein At4g26485-like OS=Nelumbo nucifera OX=4432 GN=LOC104611424 PE=4 SV=1	KOG4174	Uncharacterized conserved protein
Chr1_00206	Pentatricopeptide repeat-containing protein At1g71460, chloroplastic OS=Arabidopsis thaliana OX=3702 GN=PCMP-A3 PE=2 SV=1	PPR	-	-	-	-	-	Pentatricopeptide repeat [Macleaya cordata]	Pentatricopeptide repeat OS=Macleaya cordata OX=56857 GN=BVC80_1315g45 PE=4 SV=1	KOG4197	FOG: PPR repeat
Chr1_00207	Leucine carboxyl methyltransferase 1 homolog OS=Arabidopsis thaliana OX=3702 GN=LCMT1 PE=1 SV=1	LCM	methylation(GO:0032259)		methyltransferase activity(GO:0008168)	K15451	tRNA wybutosine-synthesizing protein 4	hypothetical protein AQUCO_01300840v1 [Aquilegia coerulea]	Leucine carboxyl methyltransferase 1 homolog OS=Aquilegia coerulea OX=218851 GN=AQUCO_01300840v1 PE=3 SV=1	KOG2918	Carboxymethyl transferase
Chr1_00208	Putative F-box protein At1g53550 OS=Arabidopsis thaliana OX=3702 GN=At1g53550 PE=4 SV=2	FBA_1	-	-	-	-	-	hypothetical protein AQUCO_01300586v1 [Aquilegia coerulea]	Uncharacterized protein OS=Aquilegia coerulea OX=218851 GN=AQUCO_01300586v1 PE=4 SV=1	-	-
Chr1_00209	Probable arabinosyltransferase ARAD1 OS=Arabidopsis thaliana OX=3702 GN=ARAD1 PE=1 SV=1	Exostosin	-	-	-	-	-	hypothetical protein AQUCO_01300618v1 [Aquilegia coerulea]	Uncharacterized protein OS=Aquilegia coerulea OX=218851 GN=AQUCO_01300618v1 PE=4 SV=1	KOG1021	Acetylglucosaminyltransferase EXT1/exostosin 1
Chr1_00210	ABC transporter G family member 39 OS=Oryza sativa subsp. japonica OX=39947 GN=ABCG39 PE=3 SV=1	-	-	-	-	-	-	PREDICTED: ABC transporter G family member 39-like [Nelumbo nucifera]	ABC transporter G family member 39-like OS=Nelumbo nucifera OX=4432 GN=LOC104592319 PE=3 SV=1	KOG0065	Pleiotropic drug resistance proteins (PDR1-15), ABC superfamily
Chr1_00211	Protein argonaute MEL1 OS=Oryza sativa subsp. japonica OX=39947 GN=MEL1 PE=2 SV=1	PAZ			nucleic acid binding(GO:0003676)| protein binding(GO:0005515)	K11593	eukaryotic translation initiation factor 2C	hypothetical protein AQUCO_01900127v1 [Aquilegia coerulea]	Uncharacterized protein OS=Aquilegia coerulea OX=218851 GN=AQUCO_01900127v1 PE=3 SV=1	KOG1041	Translation initiation factor 2C (eIF-2C) and related proteins
Chr1_00212	26.5 kDa heat shock protein, mitochondrial OS=Arabidopsis thaliana OX=3702 GN=HSP26.5 PE=2 SV=1	HSP20	-	-	-	K13993	HSP20 family protein	hypothetical protein AQUCO_00600009v1 [Aquilegia coerulea]	Uncharacterized protein OS=Aquilegia coerulea OX=218851 GN=AQUCO_00600009v1 PE=3 SV=1	KOG0710	Molecular chaperone (small heat-shock protein Hsp26/Hsp42)
Chr1_00213	Putative F-box protein At1g53550 OS=Arabidopsis thaliana OX=3702 GN=At1g53550 PE=4 SV=2	F-box-like			protein binding(GO:0005515)	-	-	hypothetical protein AQUCO_01300586v1 [Aquilegia coerulea]	Uncharacterized protein OS=Aquilegia coerulea OX=218851 GN=AQUCO_01300586v1 PE=4 SV=1	-	-
Chr1_00214	F-box protein At3g07870 OS=Arabidopsis thaliana OX=3702 GN=At3g07870 PE=2 SV=1	F-box			protein binding(GO:0005515)	-	-	hypothetical protein AQUCO_04900130v1 [Aquilegia coerulea]	Uncharacterized protein OS=Aquilegia coerulea OX=218851 GN=AQUCO_04900130v1 PE=4 SV=1	-	-
Chr1_00215	Putative F-box protein At1g26510 OS=Arabidopsis thaliana OX=3702 GN=At1g26510 PE=4 SV=3	FBA_1			protein binding(GO:0005515)	-	-	hypothetical protein AQUCO_04900130v1 [Aquilegia coerulea]	Uncharacterized protein OS=Aquilegia coerulea OX=218851 GN=AQUCO_04900130v1 PE=4 SV=1	-	-
Chr1_00216	ACT domain-containing protein ACR8 OS=Arabidopsis thaliana OX=3702 GN=ACR8 PE=2 SV=1	ACT	-	-	-	-	-	hypothetical protein AQUCO_01300584v1 [Aquilegia coerulea]	Uncharacterized protein OS=Aquilegia coerulea OX=218851 GN=AQUCO_01300584v1 PE=4 SV=1	-	-
Chr1_00219	Protein FAR1-RELATED SEQUENCE 5 OS=Arabidopsis thaliana OX=3702 GN=FRS5 PE=1 SV=1	MULE			zinc ion binding(GO:0008270)	-	-	PREDICTED: protein FAR1-RELATED SEQUENCE 5-like [Prunus mume]	Uncharacterized protein OS=Prunus persica OX=3760 GN=PRUPE_ppa014831mg PE=4 SV=1	-	-
Chr1_00220	Laccase-7 OS=Arabidopsis thaliana OX=3702 GN=LAC7 PE=2 SV=1	Cu-oxidase_3	oxidation-reduction process(GO:0055114)		copper ion binding(GO:0005507)| oxidoreductase activity(GO:0016491)	K05909	laccase	hypothetical protein AQUCO_00900808v1 [Aquilegia coerulea]	Laccase OS=Aquilegia coerulea OX=218851 GN=AQUCO_00900808v1 PE=3 SV=1	KOG1263	Multicopper oxidases
Chr1_00221	LOB domain-containing protein 19 OS=Arabidopsis thaliana OX=3702 GN=LBD19 PE=2 SV=1	LOB	-	-	-	-	-	hypothetical protein AQUCO_01300580v1 [Aquilegia coerulea]	Uncharacterized protein OS=Aquilegia coerulea OX=218851 GN=AQUCO_01300580v1 PE=4 SV=1	-	-
Chr1_00222	ATP-dependent Clp protease ATP-binding subunit CLPT1, chloroplastic OS=Arabidopsis thaliana OX=3702 GN=CLPT1 PE=1 SV=1	Clp_N	-	-	-	-	-	PREDICTED: ATP-dependent Clp protease ATP-binding subunit CLPT1, chloroplastic-like [Nelumbo nucifera]	ATP-dependent Clp protease ATP-binding subunit CLPT1, chloroplastic-like OS=Nelumbo nucifera OX=4432 GN=LOC104611852 PE=4 SV=1	-	-
Chr1_00223	Retrovirus-related Pol polyprotein from transposon RE1 OS=Arabidopsis thaliana OX=3702 GN=RE1 PE=2 SV=1	-	-	-	-	-	-	PREDICTED: uncharacterized protein LOC108996672 [Juglans regia]	Uncharacterized protein OS=Fagus sylvatica OX=28930 GN=FSB_LOCUS16178 PE=4 SV=1	KOG0017	FOG: Transposon-encoded proteins with TYA, reverse transcriptase, integrase domains in various combinations
Chr1_00224	Pentatricopeptide repeat-containing protein At1g01970 OS=Arabidopsis thaliana OX=3702 GN=At1g01970 PE=2 SV=1	PPR	-	-	-	-	-	pentatricopeptide repeat-containing protein At1g01970 [Momordica charantia]	pentatricopeptide repeat-containing protein At1g01970 OS=Cucumis melo OX=3656 GN=LOC103483346 PE=4 SV=1	KOG4197	FOG: PPR repeat
Chr1_00225	LOB domain-containing protein 18 OS=Arabidopsis thaliana OX=3702 GN=LBD18 PE=1 SV=2	LOB	-	-	-	-	-	hypothetical protein AQUCO_01300578v1 [Aquilegia coerulea]	Uncharacterized protein OS=Aquilegia coerulea OX=218851 GN=AQUCO_01300578v1 PE=4 SV=1	-	-
Chr1_00226	F-box/kelch-repeat protein At3g23880 OS=Arabidopsis thaliana OX=3702 GN=At3g23880 PE=2 SV=1	FBA_3			protein binding(GO:0005515)	-	-	hypothetical protein AQUCO_00500044v1 [Aquilegia coerulea]	Uncharacterized protein OS=Aquilegia coerulea OX=218851 GN=AQUCO_00500044v1 PE=4 SV=1	-	-
Chr1_00227	Putative F-box protein At1g53370 OS=Arabidopsis thaliana OX=3702 GN=At1g53370 PE=4 SV=2	F-box			protein binding(GO:0005515)	-	-	hypothetical protein AQUCO_01300586v1 [Aquilegia coerulea]	Uncharacterized protein OS=Aquilegia coerulea OX=218851 GN=AQUCO_01300586v1 PE=4 SV=1	-	-
Chr1_00228	Zinc finger CCCH domain-containing protein 24 OS=Oryza sativa subsp. japonica OX=39947 GN=Os03g0698800 PE=2 SV=1	-	-	-	-	-	-	hypothetical protein AQUCO_00900279v1 [Aquilegia coerulea]	Uncharacterized protein OS=Aquilegia coerulea OX=218851 GN=AQUCO_00900279v1 PE=4 SV=1	KOG1595	CCCH-type Zn-finger protein
Chr1_00229	Zinc finger CCCH domain-containing protein 24 OS=Oryza sativa subsp. japonica OX=39947 GN=Os03g0698800 PE=2 SV=1	-	-	-	-	-	-	zinc finger protein [Macleaya cordata]	Zinc finger protein OS=Macleaya cordata OX=56857 GN=BVC80_9055g46 PE=4 SV=1	KOG1595	CCCH-type Zn-finger protein
Chr1_00230	Leucine carboxyl methyltransferase 1 homolog OS=Arabidopsis thaliana OX=3702 GN=LCMT1 PE=1 SV=1	LCM	methylation(GO:0032259)		methyltransferase activity(GO:0008168)	K15451	tRNA wybutosine-synthesizing protein 4	PREDICTED: leucine carboxyl methyltransferase 1-like [Malus domestica]	Leucine carboxyl methyltransferase 1 homolog OS=Aquilegia coerulea OX=218851 GN=AQUCO_01300840v1 PE=3 SV=1	KOG2918	Carboxymethyl transferase
Chr1_00231	Co-chaperone protein p23-2 OS=Arabidopsis thaliana OX=3702 GN=P23-2 PE=1 SV=1	-	-	-	-	-	-	hypothetical protein AQUCO_00900576v1 [Aquilegia coerulea]	Uncharacterized protein OS=Aquilegia coerulea OX=218851 GN=AQUCO_00900576v1 PE=4 SV=1	-	-
Chr1_00232	Protein RRP6-like 2 OS=Arabidopsis thaliana OX=3702 GN=RRP6L2 PE=2 SV=1	-	-	-	-	K12591	exosome complex exonuclease RRP6 [EC:3.1.13.-]	hypothetical protein AQUCO_00900575v1 [Aquilegia coerulea]	Uncharacterized protein OS=Aquilegia coerulea OX=218851 GN=AQUCO_00900575v1 PE=4 SV=1	KOG2206	Exosome 3'-5' exoribonuclease complex, subunit PM/SCL-100 (Rrp6)
Chr1_00233	Small nuclear ribonucleoprotein-associated protein B&apos; OS=Gallus gallus OX=9031 GN=SNRPB PE=2 SV=1	LSM	-	-	-	K11086	small nuclear ribonucleoprotein B and B'	hypothetical protein CTI12_AA631210 [Artemisia annua]	Small nuclear ribonucleoprotein-associated protein OS=Artemisia annua OX=35608 GN=CTI12_AA221670 PE=3 SV=1	KOG3168	U1 snRNP component
Chr1_00234	U4/U6 small nuclear ribonucleoprotein PRP4-like protein OS=Arabidopsis thaliana OX=3702 GN=LIS PE=2 SV=1	-	-	-	-	K12662	U4/U6 small nuclear ribonucleoprotein PRP4	WD40 repeat [Macleaya cordata]	WD40 repeat OS=Macleaya cordata OX=56857 GN=BVC80_8953g25 PE=4 SV=1	KOG0272	U4/U6 small nuclear ribonucleoprotein Prp4 (contains WD40 repeats)
Chr1_00235	Membrin-11 OS=Arabidopsis thaliana OX=3702 GN=MEMB11 PE=1 SV=1	V-SNARE_C	-	-	-	-	-	hypothetical protein BVC80_9025g4 [Macleaya cordata]	Membrin OS=Macleaya cordata OX=56857 GN=BVC80_9025g4 PE=3 SV=1	KOG3251	Golgi SNAP receptor complex member
Chr1_00236	Protein argonaute 7 OS=Arabidopsis thaliana OX=3702 GN=AGO7 PE=2 SV=1	PAZ			protein binding(GO:0005515)	K11593	eukaryotic translation initiation factor 2C	hypothetical protein AQUCO_00200707v1 [Aquilegia coerulea]	Uncharacterized protein OS=Aquilegia coerulea OX=218851 GN=AQUCO_00200707v1 PE=3 SV=1	KOG1041	Translation initiation factor 2C (eIF-2C) and related proteins
Chr1_00237	Cleavage and polyadenylation specificity factor subunit 1 OS=Arabidopsis thaliana OX=3702 GN=CPSF160 PE=1 SV=2	CPSF_A		nucleus(GO:0005634)	nucleic acid binding(GO:0003676)	K14401	cleavage and polyadenylation specificity factor subunit 1	hypothetical protein AQUCO_01300575v1 [Aquilegia coerulea]	Uncharacterized protein OS=Aquilegia coerulea OX=218851 GN=AQUCO_01300575v1 PE=4 SV=1	KOG1896	mRNA cleavage and polyadenylation factor II complex, subunit CFT1 (CPSF subunit)
Chr1_00239	Brefeldin A-inhibited guanine nucleotide-exchange protein 2 OS=Arabidopsis thaliana OX=3702 GN=BIG2 PE=2 SV=1	DCB	-	-	-	K18442	brefeldin A-inhibited guanine nucleotide-exchange protein	hypothetical protein AQUCO_01300573v1 [Aquilegia coerulea]	Uncharacterized protein OS=Aquilegia coerulea OX=218851 GN=AQUCO_01300573v1 PE=4 SV=1	KOG0929	Guanine nucleotide exchange factor
Chr1_00240	Protein DETOXIFICATION 56 OS=Arabidopsis thaliana OX=3702 GN=DTX56 PE=1 SV=1	MatE	drug transmembrane transport(GO:0006855)| transmembrane transport(GO:0055085)	membrane(GO:0016020)	drug transmembrane transporter activity(GO:0015238)| antiporter activity(GO:0015297)	K03327	multidrug resistance protein, MATE family	Multi antimicrobial extrusion protein [Macleaya cordata]	Protein DETOXIFICATION OS=Macleaya cordata OX=56857 GN=BVC80_1827g83 PE=3 SV=1	KOG1347	Uncharacterized membrane protein, predicted efflux pump
Chr1_00242	Probable calcium-binding protein CML25 OS=Arabidopsis thaliana OX=3702 GN=CML25 PE=2 SV=1	EF-hand_7			calcium ion binding(GO:0005509)	-	-	hypothetical protein AQUCO_00700648v1 [Aquilegia coerulea]	Uncharacterized protein OS=Aquilegia coerulea OX=218851 GN=AQUCO_00700648v1 PE=4 SV=1	KOG0027	Calmodulin and related proteins (EF-Hand superfamily)
Chr1_00245	Kinesin-like protein KIN-UB OS=Oryza sativa subsp. japonica OX=39947 GN=KINUB PE=2 SV=1	Arm	microtubule-based movement(GO:0007018)		microtubule motor activity(GO:0003777)| protein binding(GO:0005515)| ATP binding(GO:0005524)| microtubule binding(GO:0008017)	-	-	hypothetical protein AQUCO_01300568v1 [Aquilegia coerulea]	Kinesin-like protein OS=Aquilegia coerulea OX=218851 GN=AQUCO_01300568v1 PE=3 SV=1	KOG0240	Kinesin (SMY1 subfamily)
Chr1_00247	Pentatricopeptide repeat-containing protein At2g02980, chloroplastic OS=Arabidopsis thaliana OX=3702 GN=PCMP-H26 PE=2 SV=2	DYW_deaminase			zinc ion binding(GO:0008270)	-	-	Pentatricopeptide repeat [Macleaya cordata]	Pentatricopeptide repeat OS=Macleaya cordata OX=56857 GN=BVC80_9097g61 PE=4 SV=1	KOG4197	FOG: PPR repeat
Chr1_00248	AT-hook motif nuclear-localized protein 22 OS=Arabidopsis thaliana OX=3702 GN=AHL22 PE=1 SV=1	DUF296	-	-	-	-	-	hypothetical protein AQUCO_01300569v1 [Aquilegia coerulea]	AT-hook motif nuclear-localized protein OS=Aquilegia coerulea OX=218851 GN=AQUCO_01300569v1 PE=4 SV=1	-	-
Chr1_00249	Zinc finger A20 and AN1 domain-containing stress-associated protein 1 OS=Arabidopsis thaliana OX=3702 GN=SAP1 PE=1 SV=1	zf-AN1			DNA binding(GO:0003677)| zinc ion binding(GO:0008270)	-	-	Zinc finger A20 and AN1 domain-containing stress-associated protein [Actinidia chinensis var. chinensis]	Zinc finger A20 and AN1 domain-containing stress-associated protein OS=Actinidia chinensis var. chinensis OX=1590841 GN=CEY00_Acc15754 PE=4 SV=1	KOG3173	Predicted Zn-finger protein
Chr1_00250	GDP-Man:Man(3)GlcNAc(2)-PP-Dol alpha-1,2-mannosyltransferase OS=Arabidopsis thaliana OX=3702 GN=ALG11 PE=1 SV=2	ALG11_N	-	-	-	K03844	alpha-1,2-mannosyltransferase	hypothetical protein AQUCO_01300559v1 [Aquilegia coerulea]	Uncharacterized protein OS=Aquilegia coerulea OX=218851 GN=AQUCO_01300559v1 PE=4 SV=1	KOG1387	Glycosyltransferase
Chr1_00251	Zinc finger A20 and AN1 domain-containing stress-associated protein 1 OS=Arabidopsis thaliana OX=3702 GN=SAP1 PE=1 SV=1	zf-AN1			DNA binding(GO:0003677)| zinc ion binding(GO:0008270)	-	-	Zinc finger A20 and AN1 domain-containing stress-associated protein [Actinidia chinensis var. chinensis]	Zinc finger A20 and AN1 domain-containing stress-associated protein OS=Actinidia chinensis var. chinensis OX=1590841 GN=CEY00_Acc15754 PE=4 SV=1	KOG3173	Predicted Zn-finger protein
Chr1_00253	WUSCHEL-related homeobox 8 OS=Oryza sativa subsp. japonica OX=39947 GN=WOX8 PE=2 SV=1	Homeobox			DNA binding(GO:0003677)	-	-	DNA helicase PIF1/RRM3 [Handroanthus impetiginosus]	ATP-dependent DNA helicase OS=Fagus sylvatica OX=28930 GN=FSB_LOCUS58632 PE=3 SV=1	KOG0987	DNA helicase PIF1/RRM3
Chr1_00254	SNF1-related protein kinase catalytic subunit alpha KIN10 OS=Arabidopsis thaliana OX=3702 GN=KIN10 PE=1 SV=3	-	-	-	-	K07198	5'-AMP-activated protein kinase, catalytic alpha subunit	GPCR kinase [Parasponia andersonii]	Non-specific serine/threonine protein kinase OS=Parasponia andersonii OX=3476 GN=PanWU01x14_369910 PE=4 SV=1	KOG0583	Serine/threonine protein kinase
Chr1_00255	Uncharacterized protein At4g15970 OS=Arabidopsis thaliana OX=3702 GN=At4g15970 PE=2 SV=1	Nucleotid_trans	-	-	-	-	-	hypothetical protein AQUCO_04000051v1 [Aquilegia coerulea]	Glycosyltransferase OS=Aquilegia coerulea OX=218851 GN=AQUCO_04000051v1 PE=3 SV=1	-	-
Chr1_00256	Peptidyl-prolyl cis-trans isomerase CYP18-1 OS=Arabidopsis thaliana OX=3702 GN=CYP18-1 PE=2 SV=1	Pro_isomerase	protein peptidyl-prolyl isomerization(GO:0000413)		peptidyl-prolyl cis-trans isomerase activity(GO:0003755)	K12734	peptidyl-prolyl cis-trans isomerase-like 3	peptidyl-prolyl cis-trans isomerase CYP18-1 [Jatropha curcas]	Peptidyl-prolyl cis-trans isomerase OS=Jatropha curcas OX=180498 GN=JCGZ_14507 PE=3 SV=1	KOG0884	Similar to cyclophilin-type peptidyl-prolyl cis-trans isomerase
Chr1_00260	Probable LRR receptor-like serine/threonine-protein kinase At1g12460 OS=Arabidopsis thaliana OX=3702 GN=At1g12460 PE=1 SV=1	LRR_8	protein phosphorylation(GO:0006468)		protein kinase activity(GO:0004672)| protein binding(GO:0005515)	-	-	hypothetical protein AQUCO_01300553v1 [Aquilegia coerulea]	Uncharacterized protein OS=Aquilegia coerulea OX=218851 GN=AQUCO_01300553v1 PE=4 SV=1	-	-
Chr1_00261	Probable aminotransferase ACS10 OS=Arabidopsis thaliana OX=3702 GN=ACS10 PE=1 SV=1	Aminotran_1_2	biosynthetic process(GO:0009058)		pyridoxal phosphate binding(GO:0030170)	K14270	aminotransferase	hypothetical protein AQUCO_01300551v1 [Aquilegia coerulea]	Uncharacterized protein OS=Aquilegia coerulea OX=218851 GN=AQUCO_01300551v1 PE=4 SV=1	KOG0256	1-aminocyclopropane-1-carboxylate synthase, and related proteins
Chr1_00262	Serine/threonine-protein kinase BSK5 OS=Arabidopsis thaliana OX=3702 GN=BSK5 PE=1 SV=1	Pkinase_Tyr	protein phosphorylation(GO:0006468)		protein kinase activity(GO:0004672)	-	-	serine/threonine-protein kinase BSK6-like [Ziziphus jujuba]	Uncharacterized protein OS=Rhizophora mucronata OX=61149 PE=4 SV=1	-	-
Chr1_00264	Cytochrome P450 76A2 OS=Solanum melongena OX=4111 GN=CYP76A2 PE=2 SV=1	p450	oxidation-reduction process(GO:0055114)		oxidoreductase activity, acting on paired donors, with incorporation or reduction of molecular oxygen(GO:0016705)| heme binding(GO:0020037)| iron ion binding(GO:0005506)	-	-	hypothetical protein AQUCO_01900062v1, partial [Aquilegia coerulea]	Uncharacterized protein (Fragment) OS=Aquilegia coerulea OX=218851 GN=AQUCO_01900062v1 PE=3 SV=1	KOG0156	Cytochrome P450 CYP2 subfamily
Chr1_00266	Cytochrome P450 76A2 OS=Solanum melongena OX=4111 GN=CYP76A2 PE=2 SV=1	p450	oxidation-reduction process(GO:0055114)		iron ion binding(GO:0005506)| heme binding(GO:0020037)| oxidoreductase activity, acting on paired donors, with incorporation or reduction of molecular oxygen(GO:0016705)	-	-	hypothetical protein AQUCO_01900063v1 [Aquilegia coerulea]	Uncharacterized protein OS=Aquilegia coerulea OX=218851 GN=AQUCO_01900063v1 PE=3 SV=1	KOG0156	Cytochrome P450 CYP2 subfamily
Chr1_00267	Cytochrome P450 76A2 OS=Solanum melongena OX=4111 GN=CYP76A2 PE=2 SV=1	p450	oxidation-reduction process(GO:0055114)		iron ion binding(GO:0005506)| heme binding(GO:0020037)| oxidoreductase activity, acting on paired donors, with incorporation or reduction of molecular oxygen(GO:0016705)	-	-	hypothetical protein AQUCO_01900063v1 [Aquilegia coerulea]	Uncharacterized protein OS=Aquilegia coerulea OX=218851 GN=AQUCO_01900063v1 PE=3 SV=1	KOG0156	Cytochrome P450 CYP2 subfamily
Chr1_00268	Ent-copalyl diphosphate synthase, chloroplastic OS=Arabidopsis thaliana OX=3702 GN=GA1 PE=1 SV=1	Terpene_synth			terpene synthase activity(GO:0010333)| lyase activity(GO:0016829)	K04120	ent-copalyl diphosphate synthase	ent-copalyl diphosphate synthase, chloroplastic-like [Durio zibethinus]	Terpene synthase OS=Macleaya cordata OX=56857 GN=BVC80_441g243 PE=3 SV=1	-	-
Chr1_00269	LRR receptor-like serine/threonine-protein kinase ERL1 OS=Arabidopsis thaliana OX=3702 GN=ERL1 PE=1 SV=1	LRR_6	protein phosphorylation(GO:0006468)		ATP binding(GO:0005524)| protein binding(GO:0005515)| protein kinase activity(GO:0004672)	-	-	hypothetical protein AQUCO_01300547v1 [Aquilegia coerulea]	Uncharacterized protein OS=Aquilegia coerulea OX=218851 GN=AQUCO_01300547v1 PE=3 SV=1	-	-
Chr1_00270	Fasciclin-like arabinogalactan protein 10 OS=Arabidopsis thaliana OX=3702 GN=FLA10 PE=2 SV=1	Fasciclin	-	-	-	-	-	PREDICTED: fasciclin-like arabinogalactan protein 10 [Vitis vinifera]	Uncharacterized protein OS=Vitis vinifera OX=29760 GN=VIT_15s0048g01750 PE=4 SV=1	-	-
Chr1_00271	F-box/kelch-repeat protein At3g06240 OS=Arabidopsis thaliana OX=3702 GN=At3g06240 PE=2 SV=1	F-box			protein binding(GO:0005515)	-	-	hypothetical protein AQUCO_01300619v1 [Aquilegia coerulea]	Uncharacterized protein OS=Aquilegia coerulea OX=218851 GN=AQUCO_01300619v1 PE=4 SV=1	-	-
Chr1_00272	2-isopropylmalate synthase 2, chloroplastic OS=Arabidopsis thaliana OX=3702 GN=IPMS2 PE=1 SV=1	HMGL-like			catalytic activity(GO:0003824)	K01649	2-isopropylmalate synthase	Pyruvate carboxyltransferase [Macleaya cordata]	Pyruvate carboxyltransferase OS=Macleaya cordata OX=56857 GN=BVC80_8579g15 PE=4 SV=1	KOG2367	Alpha-isopropylmalate synthase/homocitrate synthase
Chr1_00273	CDGSH iron-sulfur domain-containing protein NEET OS=Arabidopsis thaliana OX=3702 GN=NEET PE=1 SV=1	zf-CDGSH		intracellular membrane-bounded organelle(GO:0043231)	2 iron, 2 sulfur cluster binding(GO:0051537)	-	-	hypothetical protein AQUCO_01300534v1 [Aquilegia coerulea]	Uncharacterized protein OS=Aquilegia coerulea OX=218851 GN=AQUCO_01300534v1 PE=4 SV=1	KOG3461	CDGSH-type Zn-finger containing protein
Chr1_00274	Retrovirus-related Pol polyprotein from type-1 retrotransposable element R2 (Fragment) OS=Nasonia vitripennis OX=7425 PE=3 SV=2	RVT_1	-	-	-	-	-	uncharacterized protein LOC112020926 [Quercus suber]	Uncharacterized protein OS=Fagus sylvatica OX=28930 GN=FSB_LOCUS32336 PE=4 SV=1	KOG1075	FOG: Reverse transcriptase
Chr1_00276	mRNA-decapping enzyme-like protein OS=Arabidopsis thaliana OX=3702 GN=At1g08370 PE=1 SV=2	-	-	-	-	K12611	mRNA-decapping enzyme 1B [EC:3.-.-.-]	hypothetical protein AQUCO_00400240v1 [Aquilegia coerulea]	Uncharacterized protein OS=Aquilegia coerulea OX=218851 GN=AQUCO_00400240v1 PE=4 SV=1	KOG2868	Decapping enzyme complex component DCP1
Chr1_00278	Xyloglucan galactosyltransferase XLT2 OS=Arabidopsis thaliana OX=3702 GN=XLT2 PE=1 SV=1	Exostosin	-	-	-	-	-	hypothetical protein AQUCO_01300533v1 [Aquilegia coerulea]	Uncharacterized protein OS=Aquilegia coerulea OX=218851 GN=AQUCO_01300533v1 PE=4 SV=1	KOG1021	Acetylglucosaminyltransferase EXT1/exostosin 1
Chr1_00279	U3 small nucleolar ribonucleoprotein protein IMP4 OS=Homo sapiens OX=9606 GN=IMP4 PE=1 SV=1	Brix	-	-	-	-	-	Brix domain [Macleaya cordata]	Brix domain OS=Macleaya cordata OX=56857 GN=BVC80_8979g34 PE=4 SV=1	KOG2781	U3 small nucleolar ribonucleoprotein (snoRNP) component
Chr1_00280	Signal recognition particle 14 kDa protein OS=Arabidopsis thaliana OX=3702 GN=SRP14 PE=2 SV=2	SRP14	SRP-dependent cotranslational protein targeting to membrane(GO:0006614)	signal recognition particle, endoplasmic reticulum targeting(GO:0005786)	7S RNA binding(GO:0008312)| endoplasmic reticulum signal peptide binding(GO:0030942)	-	-	hypothetical protein AQUCO_00600321v1 [Aquilegia coerulea]	Uncharacterized protein OS=Aquilegia coerulea OX=218851 GN=AQUCO_00600321v1 PE=4 SV=1	KOG1761	Signal recognition particle, subunit Srp14
Chr1_00282	Mitogen-activated protein kinase kinase kinase 2 OS=Arabidopsis thaliana OX=3702 GN=ANP2 PE=2 SV=1	Pkinase	protein phosphorylation(GO:0006468)		protein kinase activity(GO:0004672)| ATP binding(GO:0005524)	-	-	hypothetical protein AQUCO_03600019v1 [Aquilegia coerulea]	Uncharacterized protein OS=Aquilegia coerulea OX=218851 GN=AQUCO_03600019v1 PE=3 SV=1	KOG0198	MEKK and related serine/threonine protein kinases
Chr1_00283	Threonine--tRNA ligase, chloroplastic/mitochondrial 2 OS=Arabidopsis thaliana OX=3702 GN=EMB2761 PE=2 SV=1	tRNA_SAD	tRNA aminoacylation(GO:0043039)		ATP binding(GO:0005524)| aminoacyl-tRNA ligase activity(GO:0004812)	K01868	threonyl-tRNA synthetase	hypothetical protein AQUCO_00500215v1 [Aquilegia coerulea]	Uncharacterized protein OS=Aquilegia coerulea OX=218851 GN=AQUCO_00500215v1 PE=3 SV=1	KOG1637	Threonyl-tRNA synthetase
Chr1_00284	Threonine--tRNA ligase, chloroplastic/mitochondrial 2 OS=Arabidopsis thaliana OX=3702 GN=EMB2761 PE=2 SV=1	HGTP_anticodon	-	-	-	K01868	threonyl-tRNA synthetase	hypothetical protein AQUCO_00500215v1 [Aquilegia coerulea]	Uncharacterized protein OS=Aquilegia coerulea OX=218851 GN=AQUCO_00500215v1 PE=3 SV=1	KOG1637	Threonyl-tRNA synthetase
Chr1_00285	Threonine--tRNA ligase, chloroplastic/mitochondrial 2 OS=Arabidopsis thaliana OX=3702 GN=EMB2761 PE=2 SV=1	-	-	-	-	K01868	threonyl-tRNA synthetase	uncharacterized protein LOC111371011 [Olea europaea var. sylvestris]	threonine--tRNA ligase, chloroplastic/mitochondrial 2 OS=Nelumbo nucifera OX=4432 GN=LOC104606562 PE=3 SV=1	-	-
Chr1_00286	Mitogen-activated protein kinase kinase kinase 5 OS=Arabidopsis thaliana OX=3702 GN=MAPKKK5 PE=1 SV=1	Pkinase	protein phosphorylation(GO:0006468)		ATP binding(GO:0005524)| protein kinase activity(GO:0004672)	-	-	hypothetical protein AQUCO_03600019v1 [Aquilegia coerulea]	Uncharacterized protein OS=Aquilegia coerulea OX=218851 GN=AQUCO_03600019v1 PE=3 SV=1	KOG0198	MEKK and related serine/threonine protein kinases
Chr1_00287	Mitogen-activated protein kinase kinase kinase 17 OS=Arabidopsis thaliana OX=3702 GN=MAPKKK17 PE=1 SV=1	Pkinase	protein phosphorylation(GO:0006468)		ATP binding(GO:0005524)| protein kinase activity(GO:0004672)	-	-	hypothetical protein AQUCO_03600016v1 [Aquilegia coerulea]	Uncharacterized protein OS=Aquilegia coerulea OX=218851 GN=AQUCO_03600016v1 PE=4 SV=1	KOG0198	MEKK and related serine/threonine protein kinases
Chr1_00289	Putative ribonuclease H protein At1g65750 OS=Arabidopsis thaliana OX=3702 GN=At1g65750 PE=3 SV=1	RVT_1	-	-	-	-	-	uncharacterized protein LOC113273080 [Papaver somniferum]	Putative RNA-directed DNA polymerase OS=Rosa chinensis OX=74649 GN=RchiOBHm_Chr2g0160431 PE=4 SV=1	KOG1075	FOG: Reverse transcriptase
Chr1_00290	Mitochondrial metalloendopeptidase OMA1 OS=Saccharomyces cerevisiae (strain ATCC 204508 / S288c) OX=559292 GN=OMA1 PE=1 SV=2	Peptidase_M48	proteolysis(GO:0006508)		metalloendopeptidase activity(GO:0004222)	-	-	hypothetical protein AQUCO_01300521v1 [Aquilegia coerulea]	Uncharacterized protein OS=Aquilegia coerulea OX=218851 GN=AQUCO_01300521v1 PE=3 SV=1	KOG2661	Peptidase family M48
Chr1_00291	Serine/threonine-protein kinase Aurora-3 OS=Arabidopsis thaliana OX=3702 GN=AUR3 PE=2 SV=1	Pkinase	protein phosphorylation(GO:0006468)		protein kinase activity(GO:0004672)| ATP binding(GO:0005524)	K08850	aurora kinase, other	hypothetical protein AQUCO_01300522v1 [Aquilegia coerulea]	Uncharacterized protein OS=Aquilegia coerulea OX=218851 GN=AQUCO_01300522v1 PE=3 SV=1	KOG0580	Serine/threonine protein kinase
Chr1_00292	DEAD-box ATP-dependent RNA helicase 7 OS=Spinacia oleracea OX=3562 GN=RH7 PE=2 SV=1	Helicase_C		nucleus(GO:0005634)	RNA binding(GO:0003723)| ATP binding(GO:0005524)| helicase activity(GO:0004386)	K16911	ATP-dependent RNA helicase DDX21	hypothetical protein AQUCO_01300524v1 [Aquilegia coerulea]	Uncharacterized protein OS=Aquilegia coerulea OX=218851 GN=AQUCO_01300524v1 PE=3 SV=1	KOG0331	ATP-dependent RNA helicase
Chr1_00293	Spastin OS=Xenopus laevis OX=8355 GN=spast PE=2 SV=1	Neprosin			ATP binding(GO:0005524)	K13254	spastin	hypothetical protein AQUCO_01300520v1 [Aquilegia coerulea]	Uncharacterized protein OS=Aquilegia coerulea OX=218851 GN=AQUCO_01300520v1 PE=3 SV=1	KOG0740	AAA+-type ATPase
Chr1_00294	Pentatricopeptide repeat-containing protein At3g62890 OS=Arabidopsis thaliana OX=3702 GN=PCMP-H82 PE=2 SV=1	PPR	-	-	-	-	-	hypothetical protein AQUCO_01300519v1 [Aquilegia coerulea]	Uncharacterized protein OS=Aquilegia coerulea OX=218851 GN=AQUCO_01300519v1 PE=4 SV=1	KOG4197	FOG: PPR repeat
Chr1_00295	Flavonoid 3&apos;-monooxygenase CYP75B3 OS=Oryza sativa subsp. japonica OX=39947 GN=CYP75B3 PE=2 SV=1	p450	oxidation-reduction process(GO:0055114)		oxidoreductase activity, acting on paired donors, with incorporation or reduction of molecular oxygen(GO:0016705)| heme binding(GO:0020037)| iron ion binding(GO:0005506)	-	-	hypothetical protein AQUCO_04400087v1 [Aquilegia coerulea]	Uncharacterized protein OS=Aquilegia coerulea OX=218851 GN=AQUCO_04400087v1 PE=3 SV=1	KOG0156	Cytochrome P450 CYP2 subfamily
Chr1_00296	Cytochrome P450 704C1 OS=Pinus taeda OX=3352 GN=CYP704C1 PE=2 SV=1	p450	oxidation-reduction process(GO:0055114)		iron ion binding(GO:0005506)| heme binding(GO:0020037)| oxidoreductase activity, acting on paired donors, with incorporation or reduction of molecular oxygen(GO:0016705)	-	-	hypothetical protein AQUCO_01300518v1 [Aquilegia coerulea]	Uncharacterized protein OS=Aquilegia coerulea OX=218851 GN=AQUCO_01300518v1 PE=3 SV=1	KOG0157	Cytochrome P450 CYP4/CYP19/CYP26 subfamilies
Chr1_00297	Cytochrome P450 704C1 OS=Pinus taeda OX=3352 GN=CYP704C1 PE=2 SV=1	p450	oxidation-reduction process(GO:0055114)		heme binding(GO:0020037)| oxidoreductase activity, acting on paired donors, with incorporation or reduction of molecular oxygen(GO:0016705)| iron ion binding(GO:0005506)	-	-	hypothetical protein AQUCO_01300516v1 [Aquilegia coerulea]	Uncharacterized protein OS=Aquilegia coerulea OX=218851 GN=AQUCO_01300516v1 PE=3 SV=1	KOG0157	Cytochrome P450 CYP4/CYP19/CYP26 subfamilies
Chr1_00300	Cytochrome P450 704C1 OS=Pinus taeda OX=3352 GN=CYP704C1 PE=2 SV=1	p450	oxidation-reduction process(GO:0055114)		iron ion binding(GO:0005506)| heme binding(GO:0020037)| oxidoreductase activity, acting on paired donors, with incorporation or reduction of molecular oxygen(GO:0016705)	-	-	cytochrome P450 704C1-like isoform X2 [Hevea brasiliensis]	Uncharacterized protein OS=Populus trichocarpa OX=3694 GN=POPTR_014G072100v3 PE=4 SV=1	KOG0157	Cytochrome P450 CYP4/CYP19/CYP26 subfamilies
Chr1_00302	14 kDa proline-rich protein DC2.15 OS=Daucus carota OX=4039 PE=2 SV=1	Hydrophob_seed	-	-	-	-	-	14 kDa proline-rich protein DC2.15-like [Helianthus annuus]	Putative bifunctional inhibitor/lipid-transfer protein/seed storage 2S albumin superfamily protein OS=Helianthus annuus OX=4232 GN=HannXRQ_Chr06g0164291 PE=4 SV=1	-	-
Chr1_00303	BEACH domain-containing protein C2 OS=Arabidopsis thaliana OX=3702 GN=BCHC2 PE=1 SV=1	Beach			protein binding(GO:0005515)	-	-	hypothetical protein AQUCO_01300510v1 [Aquilegia coerulea]	Uncharacterized protein OS=Aquilegia coerulea OX=218851 GN=AQUCO_01300510v1 PE=4 SV=1	KOG1787	Kinase A-anchor protein Neurobeachin and related BEACH and WD40 repeat proteins
Chr1_00304	Nudix hydrolase 14, chloroplastic OS=Arabidopsis thaliana OX=3702 GN=NUDT14 PE=1 SV=2	NUDIX			hydrolase activity(GO:0016787)	K18447	ADP-sugar diphosphatase	hypothetical protein AQUCO_01300509v1 [Aquilegia coerulea]	Uncharacterized protein OS=Aquilegia coerulea OX=218851 GN=AQUCO_01300509v1 PE=4 SV=1	KOG3041	Nucleoside diphosphate-sugar hydrolase of the MutT (NUDIX) family
Chr1_00305	Alpha-L-fucosidase 1 OS=Arabidopsis thaliana OX=3702 GN=FUC1 PE=1 SV=2	Alpha_L_fucos	carbohydrate metabolic process(GO:0005975)		alpha-L-fucosidase activity(GO:0004560)	-	-	hypothetical protein AQUCO_01300507v1 [Aquilegia coerulea]	Uncharacterized protein OS=Aquilegia coerulea OX=218851 GN=AQUCO_01300507v1 PE=4 SV=1	KOG3340	Alpha-L-fucosidase
Chr1_00306	Beta-glucosidase 31 OS=Oryza sativa subsp. japonica OX=39947 GN=BGLU31 PE=2 SV=1	Glyco_hydro_1	carbohydrate metabolic process(GO:0005975)		hydrolase activity, hydrolyzing O-glycosyl compounds(GO:0004553)	K01188	beta-glucosidase	hypothetical protein AQUCO_01800002v1, partial [Aquilegia coerulea]	Uncharacterized protein (Fragment) OS=Aquilegia coerulea OX=218851 GN=AQUCO_01800002v1 PE=3 SV=1	KOG0626	Beta-glucosidase, lactase phlorizinhydrolase, and related proteins
Chr1_00309	Subtilisin-like protease SBT1.3 OS=Arabidopsis thaliana OX=3702 GN=SBT1.3 PE=2 SV=1	PA	proteolysis(GO:0006508)		serine-type endopeptidase activity(GO:0004252)	-	-	hypothetical protein AQUCO_01300506v1 [Aquilegia coerulea]	Uncharacterized protein OS=Aquilegia coerulea OX=218851 GN=AQUCO_01300506v1 PE=4 SV=1	-	-
Chr1_00310	Copper chaperone for superoxide dismutase, chloroplastic/cytosolic OS=Arabidopsis thaliana OX=3702 GN=CCS PE=1 SV=1	Sod_Cu	superoxide metabolic process(GO:0006801)| metal ion transport(GO:0030001)		metal ion binding(GO:0046872)	-	-	hypothetical protein AQUCO_01300504v1 [Aquilegia coerulea]	Uncharacterized protein OS=Aquilegia coerulea OX=218851 GN=AQUCO_01300504v1 PE=4 SV=1	KOG4656	Copper chaperone for superoxide dismutase
Chr1_00311	Subtilisin-like protease SBT1.2 OS=Arabidopsis thaliana OX=3702 GN=SBT1.2 PE=2 SV=1	Inhibitor_I9	proteolysis(GO:0006508)		serine-type endopeptidase activity(GO:0004252)	-	-	hypothetical protein AQUCO_01300503v1 [Aquilegia coerulea]	Uncharacterized protein OS=Aquilegia coerulea OX=218851 GN=AQUCO_01300503v1 PE=4 SV=1	-	-
Chr1_00312	Subtilisin-like protease SBT1.2 OS=Arabidopsis thaliana OX=3702 GN=SBT1.2 PE=2 SV=1	Inhibitor_I9	proteolysis(GO:0006508)		serine-type endopeptidase activity(GO:0004252)	-	-	hypothetical protein AQUCO_01300503v1 [Aquilegia coerulea]	Uncharacterized protein OS=Aquilegia coerulea OX=218851 GN=AQUCO_01300503v1 PE=4 SV=1	-	-
Chr1_00313	Probable protein phosphatase 2C 75 OS=Arabidopsis thaliana OX=3702 GN=AHG1 PE=1 SV=1	PP2C			catalytic activity(GO:0003824)	K14497	protein phosphatase 2C	hypothetical protein AQUCO_01300500v1 [Aquilegia coerulea]	Uncharacterized protein OS=Aquilegia coerulea OX=218851 GN=AQUCO_01300500v1 PE=3 SV=1	KOG0698	Serine/threonine protein phosphatase
Chr1_00315	Synaptotagmin-4 OS=Arabidopsis thaliana OX=3702 GN=SYT4 PE=2 SV=1	C2	-	-	-	-	-	Calcium-dependent lipid-binding transcriptional regulator [Trema orientale]	Calcium-dependent lipid-binding transcriptional regulator OS=Trema orientalis OX=63057 GN=TorRG33x02_189910 PE=4 SV=1	KOG1012	Ca2+-dependent lipid-binding protein CLB1/vesicle protein vp115/Granuphilin A, contains C2 domain
Chr1_00317	Glycosyltransferase family 64 protein C4 OS=Arabidopsis thaliana OX=3702 GN=EPC1 PE=2 SV=1	Glyco_transf_64		integral component of membrane(GO:0016021)	transferase activity, transferring glycosyl groups(GO:0016757)	-	-	hypothetical protein AQUCO_01300497v1 [Aquilegia coerulea]	Uncharacterized protein OS=Aquilegia coerulea OX=218851 GN=AQUCO_01300497v1 PE=4 SV=1	KOG1022	Acetylglucosaminyltransferase EXT2/exostosin 2
Chr1_00318	Protein EMBRYO SAC DEVELOPMENT ARREST 30 OS=Arabidopsis thaliana OX=3702 GN=EDA30 PE=2 SV=1	O-FucT	-	-	-	-	-	hypothetical protein AQUCO_01300496v1 [Aquilegia coerulea]	Uncharacterized protein OS=Aquilegia coerulea OX=218851 GN=AQUCO_01300496v1 PE=4 SV=1	-	-
Chr1_00319	Receptor-like serine/threonine-protein kinase At2g45590 OS=Arabidopsis thaliana OX=3702 GN=At2g45590 PE=2 SV=1	Pkinase	protein phosphorylation(GO:0006468)		protein kinase activity(GO:0004672)| ATP binding(GO:0005524)	-	-	hypothetical protein AQUCO_01300495v1 [Aquilegia coerulea]	Uncharacterized protein OS=Aquilegia coerulea OX=218851 GN=AQUCO_01300495v1 PE=4 SV=1	KOG1187	Serine/threonine protein kinase
Chr1_00322	Copia protein OS=Drosophila melanogaster OX=7227 GN=GIP PE=1 SV=3	rve	DNA integration(GO:0015074)			-	-	putative RNA-directed DNA polymerase [Rosa chinensis]	Putative RNA-directed DNA polymerase OS=Rosa chinensis OX=74649 GN=RchiOBHm_Chr7g0192341 PE=4 SV=1	KOG0017	FOG: Transposon-encoded proteins with TYA, reverse transcriptase, integrase domains in various combinations
Chr1_00323	Transcription factor bHLH120 OS=Arabidopsis thaliana OX=3702 GN=BHLH120 PE=2 SV=2	HLH			protein dimerization activity(GO:0046983)	-	-	hypothetical protein AQUCO_01300494v1 [Aquilegia coerulea]	Uncharacterized protein OS=Aquilegia coerulea OX=218851 GN=AQUCO_01300494v1 PE=4 SV=1	-	-
Chr1_00324	2-haloacrylate reductase OS=Burkholderia sp. OX=36773 GN=caa43 PE=1 SV=1	ADH_N	oxidation-reduction process(GO:0055114)			-	-	PREDICTED: probable quinone oxidoreductase [Populus euphratica]	Uncharacterized protein OS=Populus trichocarpa OX=3694 GN=POPTR_001G140600v3 PE=4 SV=1	KOG1197	Predicted quinone oxidoreductase
Chr1_00325	PTI1-like tyrosine-protein kinase At3g15890 OS=Arabidopsis thaliana OX=3702 GN=At3g15890 PE=2 SV=1	Pkinase	protein phosphorylation(GO:0006468)		protein kinase activity(GO:0004672)| ATP binding(GO:0005524)	-	-	PREDICTED: PTI1-like tyrosine-protein kinase At3g15890 [Gossypium raimondii]	Uncharacterized protein OS=Gossypium raimondii OX=29730 GN=B456_006G066200 PE=3 SV=1	KOG1187	Serine/threonine protein kinase
Chr1_00327	Probable carboxylesterase 8 OS=Arabidopsis thaliana OX=3702 GN=CXE8 PE=2 SV=1	Abhydrolase_3			hydrolase activity(GO:0016787)	-	-	hypothetical protein AQUCO_01300492v1 [Aquilegia coerulea]	Uncharacterized protein OS=Aquilegia coerulea OX=218851 GN=AQUCO_01300492v1 PE=4 SV=1	KOG1515	Arylacetamide deacetylase
Chr1_00328	Probable carboxylesterase 8 OS=Arabidopsis thaliana OX=3702 GN=CXE8 PE=2 SV=1	Abhydrolase_3			hydrolase activity(GO:0016787)	-	-	hypothetical protein AQUCO_01300491v1 [Aquilegia coerulea]	Uncharacterized protein OS=Aquilegia coerulea OX=218851 GN=AQUCO_01300491v1 PE=4 SV=1	KOG1515	Arylacetamide deacetylase
Chr1_00330	Carboxylesterase 1 OS=Actinidia eriantha OX=165200 GN=CXE1 PE=1 SV=1	Abhydrolase_3			hydrolase activity(GO:0016787)	-	-	hypothetical protein AQUCO_01300490v1 [Aquilegia coerulea]	Uncharacterized protein OS=Aquilegia coerulea OX=218851 GN=AQUCO_01300490v1 PE=4 SV=1	KOG1515	Arylacetamide deacetylase
Chr1_00332	Probable carboxylesterase 8 OS=Arabidopsis thaliana OX=3702 GN=CXE8 PE=2 SV=1	Abhydrolase_3			hydrolase activity(GO:0016787)	-	-	hypothetical protein AQUCO_01300490v1 [Aquilegia coerulea]	Uncharacterized protein OS=Aquilegia coerulea OX=218851 GN=AQUCO_01300490v1 PE=4 SV=1	KOG1515	Arylacetamide deacetylase
Chr1_00333	Protein CYPRO4 OS=Cynara cardunculus OX=4265 GN=CYPRO4 PE=2 SV=1	VID27	-	-	-	-	-	hypothetical protein AQUCO_00700649v1 [Aquilegia coerulea]	Uncharacterized protein OS=Aquilegia coerulea OX=218851 GN=AQUCO_00700649v1 PE=4 SV=1	KOG2395	Protein involved in vacuole import and degradation
Chr1_00334	UTP:RNA uridylyltransferase 1 OS=Arabidopsis thaliana OX=3702 GN=URT1 PE=1 SV=2	PAP_assoc			nucleotidyltransferase activity(GO:0016779)	-	-	hypothetical protein AQUCO_01300489v1 [Aquilegia coerulea]	Uncharacterized protein OS=Aquilegia coerulea OX=218851 GN=AQUCO_01300489v1 PE=4 SV=1	KOG2277	S-M checkpoint control protein CID1 and related nucleotidyltransferases
Chr1_00335	Glyoxylate/hydroxypyruvate reductase HPR3 OS=Arabidopsis thaliana OX=3702 GN=HPR3 PE=2 SV=1	2-Hacid_dh	oxidation-reduction process(GO:0055114)		oxidoreductase activity, acting on the CH-OH group of donors, NAD or NADP as acceptor(GO:0016616)| NAD binding(GO:0051287)	-	-	hypothetical protein AQUCO_01300488v1 [Aquilegia coerulea]	Uncharacterized protein OS=Aquilegia coerulea OX=218851 GN=AQUCO_01300488v1 PE=3 SV=1	KOG0069	Glyoxylate/hydroxypyruvate reductase (D-isomer-specific 2-hydroxy acid dehydrogenase superfamily)
Chr1_00339	Protein ARABIDILLO 1 OS=Arabidopsis thaliana OX=3702 GN=FBX5 PE=1 SV=1	-	-	-	-	-	-	PREDICTED: protein ARABIDILLO 1-like isoform X6 [Nelumbo nucifera]	protein ARABIDILLO 1-like isoform X6 OS=Nelumbo nucifera OX=4432 GN=LOC104598430 PE=4 SV=1	-	-
Chr1_00341	Carbon catabolite repressor protein 4 homolog 1 OS=Arabidopsis thaliana OX=3702 GN=CCR4-1 PE=2 SV=1	-	-	-	-	-	-	hypothetical protein AQUCO_00900071v1 [Aquilegia coerulea]	Uncharacterized protein OS=Aquilegia coerulea OX=218851 GN=AQUCO_00900071v1 PE=4 SV=1	KOG0620	Glucose-repressible alcohol dehydrogenase transcriptional effector CCR4 and related proteins
Chr1_00342	50S ribosomal protein L17, chloroplastic OS=Nicotiana tabacum OX=4097 GN=RPL17 PE=2 SV=1	Ribosomal_L17	translation(GO:0006412)	intracellular(GO:0005622)| ribosome(GO:0005840)	structural constituent of ribosome(GO:0003735)	K02879	large subunit ribosomal protein L17	50S ribosomal protein L17, chloroplastic [Papaver somniferum]	Uncharacterized protein OS=Arabis alpina OX=50452 GN=AALP_AA5G176800 PE=3 SV=1	KOG3280	Mitochondrial/chloroplast ribosomal protein L17
Chr1_00343	Coatomer subunit beta&apos;-2 OS=Arabidopsis thaliana OX=3702 GN=At1g52360 PE=1 SV=1	WD40			protein binding(GO:0005515)	K17302	coatomer subunit beta'	Coatomer subunit beta&apos;-1 [Ananas comosus]	Coatomer subunit beta&apos;-1 OS=Ananas comosus OX=4615 GN=ACMD2_22813 PE=4 SV=1	KOG0276	Vesicle coat complex COPI, beta' subunit
Chr1_00345	Gibberellin 20 oxidase 1 OS=Arabidopsis thaliana OX=3702 GN=GA20OX1 PE=2 SV=2	DIOX_N	oxidation-reduction process(GO:0055114)		oxidoreductase activity(GO:0016491)	K05282	gibberellin-44 dioxygenase	hypothetical protein AQUCO_01300485v1 [Aquilegia coerulea]	Uncharacterized protein OS=Aquilegia coerulea OX=218851 GN=AQUCO_01300485v1 PE=3 SV=1	KOG0143	Iron/ascorbate family oxidoreductases
Chr1_00347	Chromatin modification-related protein EAF1 B OS=Arabidopsis thaliana OX=3702 GN=EAF1B PE=1 SV=1	-	-	-	-	-	-	hypothetical protein AQUCO_11100017v1 [Aquilegia coerulea]	Uncharacterized protein OS=Aquilegia coerulea OX=218851 GN=AQUCO_11100017v1 PE=4 SV=1	-	-
Chr1_00348	Phosphoglucomutase, chloroplastic OS=Pisum sativum OX=3888 GN=PGMP PE=2 SV=1	PGM_PMM_III	carbohydrate metabolic process(GO:0005975)| organic substance metabolic process(GO:0071704)		intramolecular transferase activity, phosphotransferases(GO:0016868)	K01835	phosphoglucomutase	hypothetical protein AQUCO_01300484v1 [Aquilegia coerulea]	Uncharacterized protein OS=Aquilegia coerulea OX=218851 GN=AQUCO_01300484v1 PE=4 SV=1	KOG0625	Phosphoglucomutase
Chr1_00349	Leucoanthocyanidin dioxygenase OS=Petunia hybrida OX=4102 GN=ANT17 PE=2 SV=1	2OG-FeII_Oxy	oxidation-reduction process(GO:0055114)		oxidoreductase activity(GO:0016491)	K05277	anthocyanidin synthase	hypothetical protein AQUCO_01300483v1 [Aquilegia coerulea]	Uncharacterized protein OS=Aquilegia coerulea OX=218851 GN=AQUCO_01300483v1 PE=3 SV=1	KOG0143	Iron/ascorbate family oxidoreductases
Chr1_00350	Polygalacturonate 4-alpha-galacturonosyltransferase OS=Arabidopsis thaliana OX=3702 GN=GAUT1 PE=1 SV=1	Glyco_transf_8			transferase activity, transferring glycosyl groups(GO:0016757)	K13648	alpha-1,4-galacturonosyltransferase	hypothetical protein AQUCO_01300482v1 [Aquilegia coerulea]	Hexosyltransferase OS=Aquilegia coerulea OX=218851 GN=AQUCO_01300482v1 PE=3 SV=1	-	-
Chr1_00351	PGR5-like protein 1A, chloroplastic OS=Arabidopsis thaliana OX=3702 GN=PGRL1A PE=1 SV=1	-	-	-	-	-	-	hypothetical protein AQUCO_01300481v1 [Aquilegia coerulea]	Uncharacterized protein OS=Aquilegia coerulea OX=218851 GN=AQUCO_01300481v1 PE=4 SV=1	-	-
Chr1_00353	Protein FIZZY-RELATED 2 OS=Arabidopsis thaliana OX=3702 GN=FZR2 PE=1 SV=1	ANAPC4_WD40			protein binding(GO:0005515)	K03364	cell division cycle 20-like protein 1, cofactor of APC complex	protein FIZZY-RELATED 2-like [Papaver somniferum]	WD40 repeat OS=Macleaya cordata OX=56857 GN=BVC80_1671g29 PE=4 SV=1	KOG0305	Anaphase promoting complex, Cdc20, Cdh1, and Ama1 subunits
Chr1_00354	Magnesium-chelatase subunit ChlI, chloroplastic OS=Glycine max OX=3847 GN=CHLI PE=2 SV=1	-	-	-	-	-	-	hypothetical protein AQUCO_05500077v1 [Aquilegia coerulea]	Mg-protoporphyrin IX chelatase OS=Aquilegia coerulea OX=218851 GN=AQUCO_05500077v1 PE=3 SV=1	-	-
Chr1_00355	MADS-box transcription factor 6 OS=Oryza sativa subsp. japonica OX=39947 GN=MADS6 PE=1 SV=1	SRF-TF	regulation of transcription, DNA-templated(GO:0006355)	nucleus(GO:0005634)	DNA-binding transcription factor activity(GO:0003700)| protein dimerization activity(GO:0046983)| DNA binding(GO:0003677)	K09264	MADS-box transcription factor, plant	AGAMOUS-like protein 6 [Nigella damascena]	AGAMOUS-like protein 6 OS=Nigella damascena OX=3444 GN=AGL6 PE=2 SV=1	KOG0014	MADS box transcription factor
Chr1_00359	F-box protein At3g59000 OS=Arabidopsis thaliana OX=3702 GN=At3g59000 PE=1 SV=2	zf-RVT			nucleic acid binding(GO:0003676)| RNA-DNA hybrid ribonuclease activity(GO:0004523)	-	-	hypothetical protein AQUCO_01500442v1 [Aquilegia coerulea]	Uncharacterized protein OS=Aquilegia coerulea OX=218851 GN=AQUCO_01500442v1 PE=4 SV=1	KOG1075	FOG: Reverse transcriptase
Chr1_00360	Cell division control protein 2 homolog OS=Oxybasis rubra OX=3560 GN=CDC2 PE=2 SV=1	Pkinase	protein phosphorylation(GO:0006468)		protein kinase activity(GO:0004672)| ATP binding(GO:0005524)	K02206	cyclin-dependent kinase 2	cell division control protein 2 [Trifolium pratense]	Uncharacterized protein OS=Fagus sylvatica OX=28930 GN=FSB_LOCUS54763 PE=4 SV=1	KOG0594	Protein kinase PCTAIRE and related kinases
Chr1_00364	Probable fructokinase-7 OS=Arabidopsis thaliana OX=3702 GN=At5g51830 PE=1 SV=1	PfkB	-	-	-	K00847	fructokinase	hypothetical protein AQUCO_01300476v1 [Aquilegia coerulea]	Uncharacterized protein OS=Aquilegia coerulea OX=218851 GN=AQUCO_01300476v1 PE=3 SV=1	KOG2855	Ribokinase
Chr1_00366	Vacuolar iron transporter homolog 2.1 OS=Arabidopsis thaliana OX=3702 GN=At3g25190 PE=1 SV=1	VIT1	-	-	-	-	-	protein of unknown function DUF125 [Macleaya cordata]	Uncharacterized protein OS=Macleaya cordata OX=56857 GN=BVC80_989g33 PE=4 SV=1	KOG4473	Uncharacterized membrane protein
Chr1_00369	Agamous-like MADS-box protein AGL14 OS=Arabidopsis thaliana OX=3702 GN=AGL14 PE=1 SV=2	SRF-TF	regulation of transcription, DNA-templated(GO:0006355)	nucleus(GO:0005634)	protein dimerization activity(GO:0046983)| DNA-binding transcription factor activity(GO:0003700)| DNA binding(GO:0003677)	-	-	MADS-box protein [Vitis vinifera]	Suppressor of overexpression of CO 1 OS=Vitis vinifera OX=29760 GN=SOC1 PE=2 SV=1	KOG0014	MADS box transcription factor
Chr1_00370	Lysophospholipid acyltransferase LPEAT2 OS=Arabidopsis thaliana OX=3702 GN=LPEAT2 PE=1 SV=1	EF-hand_8			calcium ion binding(GO:0005509)| transferase activity, transferring acyl groups(GO:0016746)	K13510	lysophosphatidylcholine acyltransferase / lyso-PAF acetyltransferase	hypothetical protein AQUCO_01300469v1 [Aquilegia coerulea]	Uncharacterized protein OS=Aquilegia coerulea OX=218851 GN=AQUCO_01300469v1 PE=4 SV=1	KOG2898	Predicted phosphate acyltransferase, contains PlsC domain
Chr1_00372	Protein STAY-GREEN, chloroplastic OS=Pisum sativum OX=3888 GN=SGR PE=2 SV=1	Staygreen	-	-	-	-	-	hypothetical protein AQUCO_01300472v1 [Aquilegia coerulea]	Uncharacterized protein OS=Aquilegia coerulea OX=218851 GN=AQUCO_01300472v1 PE=4 SV=1	-	-
Chr1_00373	Subtilisin-like protease SBT1.1 OS=Arabidopsis thaliana OX=3702 GN=SBTI1.1 PE=1 SV=1	Inhibitor_I9	proteolysis(GO:0006508)		serine-type endopeptidase activity(GO:0004252)	-	-	hypothetical protein AQUCO_01300465v1 [Aquilegia coerulea]	Uncharacterized protein OS=Aquilegia coerulea OX=218851 GN=AQUCO_01300465v1 PE=3 SV=1	-	-
Chr1_00374	Heat shock 70 kDa protein 10, mitochondrial OS=Arabidopsis thaliana OX=3702 GN=HSP70-10 PE=1 SV=1	HSP70	-	-	-	K04043	molecular chaperone DnaK	hypothetical protein AQUCO_01700483v1 [Aquilegia coerulea]	Uncharacterized protein OS=Aquilegia coerulea OX=218851 GN=AQUCO_01700483v1 PE=3 SV=1	KOG0102	Molecular chaperones mortalin/PBP74/GRP75, HSP70 superfamily
Chr1_00375	Probable inactive ATP-dependent zinc metalloprotease FTSHI 1, chloroplastic OS=Arabidopsis thaliana OX=3702 GN=FTSHI1 PE=1 SV=1	AAA			ATP binding(GO:0005524)	-	-	hypothetical protein PHAVU_002G299700g [Phaseolus vulgaris]	Uncharacterized protein OS=Glycine max OX=3847 GN=100784483 PE=4 SV=1	KOG0731	AAA+-type ATPase containing the peptidase M41 domain
Chr1_00376	Serine/threonine-protein kinase EDR1 OS=Arabidopsis thaliana OX=3702 GN=EDR1 PE=1 SV=1	-	-	-	-	-	-	hypothetical protein AQUCO_01700489v1 [Aquilegia coerulea]	Uncharacterized protein OS=Aquilegia coerulea OX=218851 GN=AQUCO_01700489v1 PE=4 SV=1	KOG0192	Tyrosine kinase specific for activated (GTP-bound) p21cdc42Hs
Chr1_00377	Cucumisin OS=Cucumis melo OX=3656 PE=1 SV=1	Peptidase_S8	proteolysis(GO:0006508)		serine-type endopeptidase activity(GO:0004252)	-	-	hypothetical protein AQUCO_01300461v1 [Aquilegia coerulea]	Uncharacterized protein OS=Aquilegia coerulea OX=218851 GN=AQUCO_01300461v1 PE=4 SV=1	-	-
Chr1_00378	Cucumisin OS=Cucumis melo OX=3656 PE=1 SV=1	Peptidase_S8	proteolysis(GO:0006508)		serine-type endopeptidase activity(GO:0004252)	-	-	subtilisin-like protease SBT4.12 [Ziziphus jujuba]	Uncharacterized protein OS=Daucus carota subsp. sativus OX=79200 GN=DCAR_000900 PE=4 SV=1	-	-
Chr1_00380	Cucumisin OS=Cucumis melo OX=3656 PE=1 SV=1	Peptidase_S8	proteolysis(GO:0006508)		serine-type endopeptidase activity(GO:0004252)	-	-	hypothetical protein AQUCO_01300461v1 [Aquilegia coerulea]	Uncharacterized protein OS=Aquilegia coerulea OX=218851 GN=AQUCO_01300461v1 PE=4 SV=1	-	-
Chr1_00382	Transcription factor TCP9 OS=Arabidopsis thaliana OX=3702 GN=TCP9 PE=1 SV=1	TCP	-	-	-	-	-	hypothetical protein AQUCO_01300460v1 [Aquilegia coerulea]	Uncharacterized protein OS=Aquilegia coerulea OX=218851 GN=AQUCO_01300460v1 PE=4 SV=1	-	-
Chr1_00384	Peroxisome biogenesis protein 16 OS=Arabidopsis thaliana OX=3702 GN=PEX16 PE=1 SV=1	Pex16	-	-	-	-	-	hypothetical protein AQUCO_01300459v1 [Aquilegia coerulea]	Peroxisomal membrane protein PEX16 OS=Aquilegia coerulea OX=218851 GN=AQUCO_01300459v1 PE=3 SV=1	KOG4546	Peroxisomal biogenesis protein (peroxin 16)
Chr1_00385	Hydroxymethylglutaryl-CoA synthase OS=Arabidopsis thaliana OX=3702 GN=HMGS PE=1 SV=2	HMG_CoA_synt_N	isoprenoid biosynthetic process(GO:0008299)		hydroxymethylglutaryl-CoA synthase activity(GO:0004421)	K01641	hydroxymethylglutaryl-CoA synthase	hypothetical protein AQUCO_01300458v1 [Aquilegia coerulea]	3-hydroxy-3-methylglutaryl coenzyme A synthase OS=Aquilegia coerulea OX=218851 GN=AQUCO_01300458v1 PE=3 SV=1	KOG1393	Hydroxymethylglutaryl-CoA synthase
Chr1_00386	Ubiquitin-related modifier 1 homolog 2 OS=Arabidopsis thaliana OX=3702 GN=URM1-2 PE=3 SV=1	Urm1	tRNA thio-modification(GO:0034227)	cytoplasm(GO:0005737)		K12161	ubiquitin related modifier 1	hypothetical protein AALP_AA4G246400 [Arabis alpina]	Ubiquitin-related modifier 1 homolog OS=Arabis alpina OX=50452 GN=AALP_AA4G246400 PE=3 SV=1	KOG4146	Ubiquitin-like protein
Chr1_00387	Molybdenum cofactor sulfurase OS=Drosophila virilis OX=7244 GN=mal PE=3 SV=1	-	-	-	-	-	-	hypothetical protein AQUCO_01300456v1 [Aquilegia coerulea]	Uncharacterized protein OS=Aquilegia coerulea OX=218851 GN=AQUCO_01300456v1 PE=4 SV=1	KOG2142	Molybdenum cofactor sulfurase
Chr1_00389	ATPase ARSA2 OS=Chlamydomonas reinhardtii OX=3055 GN=ARSA2 PE=1 SV=2	ArsA_ATPase	-	-	-	K01551	arsenite/tail-anchored protein-transporting ATPase	hypothetical protein AQUCO_01300455v1 [Aquilegia coerulea]	ATPase OS=Aquilegia coerulea OX=218851 GN=AQUCO_01300455v1 PE=3 SV=1	KOG2825	Putative arsenite-translocating ATPase
Chr1_00390	Protein HOTHEAD OS=Arabidopsis thaliana OX=3702 GN=HTH PE=1 SV=1	GMC_oxred_N	oxidation-reduction process(GO:0055114)		flavin adenine dinucleotide binding(GO:0050660)| oxidoreductase activity, acting on CH-OH group of donors(GO:0016614)	-	-	hypothetical protein AQUCO_01300454v1 [Aquilegia coerulea]	Uncharacterized protein OS=Aquilegia coerulea OX=218851 GN=AQUCO_01300454v1 PE=3 SV=1	KOG1238	Glucose dehydrogenase/choline dehydrogenase/mandelonitrile lyase (GMC oxidoreductase family)
Chr1_00391	SPX domain-containing membrane protein At4g22990 OS=Arabidopsis thaliana OX=3702 GN=At4g22990 PE=2 SV=2	MFS_1	transmembrane transport(GO:0055085)	integral component of membrane(GO:0016021)		-	-	hypothetical protein AQUCO_01300452v1 [Aquilegia coerulea]	Uncharacterized protein OS=Aquilegia coerulea OX=218851 GN=AQUCO_01300452v1 PE=4 SV=1	KOG2325	Predicted transporter/transmembrane protein
Chr1_00392	Polyadenylate-binding protein 5 OS=Arabidopsis thaliana OX=3702 GN=PAB5 PE=1 SV=3	RRM_1			nucleic acid binding(GO:0003676)	K13126	polyadenylate-binding protein	hypothetical protein AQUCO_11400019v1 [Aquilegia coerulea]	Polyadenylate-binding protein OS=Aquilegia coerulea OX=218851 GN=AQUCO_11400019v1 PE=3 SV=1	KOG0123	Polyadenylate-binding protein (RRM superfamily)
Chr1_00394	Uncharacterized protein ycf20 OS=Pyropia yezoensis OX=2788 GN=ycf20 PE=3 SV=1	DUF565	-	-	-	-	-	hypothetical protein AQUCO_01300450v1 [Aquilegia coerulea]	Uncharacterized protein OS=Aquilegia coerulea OX=218851 GN=AQUCO_01300450v1 PE=4 SV=1	-	-
Chr1_00396	GPI mannosyltransferase 2 OS=Rattus norvegicus OX=10116 GN=Pigv PE=2 SV=1	Mannosyl_trans2	GPI anchor biosynthetic process(GO:0006506)		dolichyl-phosphate-mannose-glycolipid alpha-mannosyltransferase activity(GO:0004584)	K07542	GPI mannosyltransferase 2 [EC:2.4.1.-]	hypothetical protein AQUCO_01300449v1 [Aquilegia coerulea]	GPI mannosyltransferase 2 OS=Aquilegia coerulea OX=218851 GN=AQUCO_01300449v1 PE=3 SV=1	KOG2647	Predicted Dolichyl-phosphate-mannose-protein mannosyltransferase
Chr1_00399	Protein argonaute 9 OS=Arabidopsis thaliana OX=3702 GN=AGO9 PE=2 SV=2	ArgoL2	-	-	-	K11593	eukaryotic translation initiation factor 2C	PREDICTED: protein argonaute 4 [Camelina sativa]	Uncharacterized protein OS=Eucalyptus grandis OX=71139 GN=EUGRSUZ_B03780 PE=4 SV=1	KOG1041	Translation initiation factor 2C (eIF-2C) and related proteins
Chr1_00400	Calcium-dependent protein kinase 13 OS=Oryza sativa subsp. japonica OX=39947 GN=CPK13 PE=2 SV=1	Pkinase	protein phosphorylation(GO:0006468)		protein kinase activity(GO:0004672)| ATP binding(GO:0005524)	-	-	hypothetical protein AQUCO_01300447v1 [Aquilegia coerulea]	Uncharacterized protein OS=Aquilegia coerulea OX=218851 GN=AQUCO_01300447v1 PE=4 SV=1	KOG0032	Ca2+/calmodulin-dependent protein kinase, EF-Hand protein superfamily
Chr1_00401	Peptidyl-prolyl cis-trans isomerase CYP59 OS=Arabidopsis thaliana OX=3702 GN=CYP59 PE=1 SV=1	Pro_isomerase	protein peptidyl-prolyl isomerization(GO:0000413)		peptidyl-prolyl cis-trans isomerase activity(GO:0003755)	K12735	peptidyl-prolyl cis-trans isomerase-like 4	PREDICTED: peptidyl-prolyl cis-trans isomerase CYP59 [Nelumbo nucifera]	peptidyl-prolyl cis-trans isomerase CYP59 OS=Nelumbo nucifera OX=4432 GN=LOC104609474 PE=4 SV=1	KOG0415	Predicted peptidyl prolyl cis-trans isomerase
Chr1_00404	Transcription factor TRY OS=Arabidopsis thaliana OX=3702 GN=TRY PE=1 SV=1	Myb_DNA-binding	-	-	-	K09422	transcription factor MYB, plant	MYB-like transcription factor ETC3 [Papaver somniferum]	Uncharacterized protein OS=Arabidopsis lyrata subsp. lyrata OX=81972 GN=ARALYDRAFT_357563 PE=4 SV=1	-	-
Chr1_00405	Dolichyl-phosphate beta-glucosyltransferase OS=Homo sapiens OX=9606 GN=ALG5 PE=1 SV=1	Glycos_transf_2	-	-	-	K00729	dolichyl-phosphate beta-glucosyltransferase	hypothetical protein AQUCO_01100165v1 [Aquilegia coerulea]	Uncharacterized protein OS=Aquilegia coerulea OX=218851 GN=AQUCO_01100165v1 PE=4 SV=1	KOG2977	Glycosyltransferase
Chr1_00406	Putative AC transposase OS=Zea mays OX=4577 PE=2 SV=2	Dimer_Tnp_hAT			protein dimerization activity(GO:0046983)	-	-	hypothetical protein AQUCO_00500314v1 [Aquilegia coerulea]	Uncharacterized protein OS=Aquilegia coerulea OX=218851 GN=AQUCO_00500314v1 PE=4 SV=1	KOG1121	Tam3-transposase (Ac family)
Chr1_00409	BAG family molecular chaperone regulator 1 OS=Arabidopsis thaliana OX=3702 GN=BAG1 PE=1 SV=1	BAG			chaperone binding(GO:0051087)	-	-	hypothetical protein AQUCO_01300418v1 [Aquilegia coerulea]	Uncharacterized protein OS=Aquilegia coerulea OX=218851 GN=AQUCO_01300418v1 PE=4 SV=1	KOG4361	BCL2-associated athanogene-like proteins and related BAG family chaperone regulators
Chr1_00410	Peroxisomal membrane protein 11C OS=Arabidopsis thaliana OX=3702 GN=PEX11C PE=1 SV=1	PEX11	peroxisome fission(GO:0016559)	integral component of peroxisomal membrane(GO:0005779)		-	-	hypothetical protein AQUCO_01300420v1 [Aquilegia coerulea]	Uncharacterized protein OS=Aquilegia coerulea OX=218851 GN=AQUCO_01300420v1 PE=4 SV=1	KOG4186	Peroxisomal biogenesis protein (peroxin)
Chr1_00411	Arogenate dehydratase/prephenate dehydratase 6, chloroplastic OS=Arabidopsis thaliana OX=3702 GN=ADT6 PE=1 SV=1	PDT	L-phenylalanine biosynthetic process(GO:0009094)		prephenate dehydratase activity(GO:0004664)	K05359	arogenate/prephenate dehydratase	Prephenate dehydratase [Macleaya cordata]	Prephenate dehydratase OS=Macleaya cordata OX=56857 GN=BVC80_1787g281 PE=4 SV=1	KOG2797	Prephenate dehydratase
Chr1_00413	Callose synthase 5 OS=Arabidopsis thaliana OX=3702 GN=CALS5 PE=1 SV=1	Glucan_synthase	(1->3)-beta-D-glucan biosynthetic process(GO:0006075)	1,3-beta-D-glucan synthase complex(GO:0000148)| membrane(GO:0016020)	1,3-beta-D-glucan synthase activity(GO:0003843)	K11000	callose synthase [EC:2.4.1.-]	hypothetical protein AQUCO_01900181v1 [Aquilegia coerulea]	Uncharacterized protein OS=Aquilegia coerulea OX=218851 GN=AQUCO_01900181v1 PE=4 SV=1	KOG0916	1,3-beta-glucan synthase/callose synthase catalytic subunit
Chr1_00414	Protein INVOLVED IN DE NOVO 2 OS=Arabidopsis thaliana OX=3702 GN=IDN2 PE=1 SV=1	XH	gene silencing by RNA(GO:0031047)			-	-	putative domain XH [Macleaya cordata]	Putative domain XH OS=Macleaya cordata OX=56857 GN=BVC80_399g28 PE=4 SV=1	-	-
Chr1_00415	Two-component response regulator ORR23 OS=Oryza sativa subsp. indica OX=39946 GN=RR23 PE=3 SV=1	Myb_DNA-binding	phosphorelay signal transduction system(GO:0000160)			K14491	two-component response regulator ARR-B family	putative two-component response regulator ARR21 [Hevea brasiliensis]	RRB1 type-b response regulator OS=Nicotiana tabacum OX=4097 PE=2 SV=1	KOG1601	GATA-4/5/6 transcription factors
Chr1_00416	Two-component response regulator-like APRR1 OS=Arabidopsis thaliana OX=3702 GN=APRR1 PE=1 SV=1	Response_reg	phosphorelay signal transduction system(GO:0000160)			K14491	two-component response regulator ARR-B family	hypothetical protein AMTR_s00057p00108840 [Amborella trichopoda]	Uncharacterized protein OS=Amborella trichopoda OX=13333 GN=AMTR_s00057p00108840 PE=4 SV=1	KOG1601	GATA-4/5/6 transcription factors
Chr1_00418	Two-component response regulator ORR22 OS=Oryza sativa subsp. indica OX=39946 GN=RR22 PE=3 SV=1	Myb_DNA-binding	phosphorelay signal transduction system(GO:0000160)			K14491	two-component response regulator ARR-B family	PREDICTED: two-component response regulator ARR1-like [Nelumbo nucifera]	two-component response regulator ARR1-like OS=Nelumbo nucifera OX=4432 GN=LOC104596289 PE=4 SV=1	KOG1601	GATA-4/5/6 transcription factors
Chr1_00419	Protein CHAPERONE-LIKE PROTEIN OF POR1, chloroplastic OS=Arabidopsis thaliana OX=3702 GN=CPP1 PE=1 SV=1	CPP1-like	-	-	-	-	-	hypothetical protein AQUCO_00600384v1 [Aquilegia coerulea]	Uncharacterized protein OS=Aquilegia coerulea OX=218851 GN=AQUCO_00600384v1 PE=4 SV=1	-	-
Chr1_00420	Uncharacterized protein MJ1365 OS=Methanocaldococcus jannaschii (strain ATCC 43067 / DSM 2661 / JAL-1 / JCM 10045 / NBRC 100440) OX=243232 GN=MJ1365 PE=4 SV=1	TraB	-	-	-	-	-	hypothetical protein AQUCO_01300432v1 [Aquilegia coerulea]	Uncharacterized protein OS=Aquilegia coerulea OX=218851 GN=AQUCO_01300432v1 PE=4 SV=1	KOG2860	Uncharacterized conserved protein, contains TraB domain
Chr1_00421	Ethylene-responsive transcription factor ERF026 OS=Arabidopsis thaliana OX=3702 GN=ERF026 PE=2 SV=1	AP2	regulation of transcription, DNA-templated(GO:0006355)		DNA-binding transcription factor activity(GO:0003700)	-	-	hypothetical protein AQUCO_01300433v1 [Aquilegia coerulea]	Uncharacterized protein OS=Aquilegia coerulea OX=218851 GN=AQUCO_01300433v1 PE=4 SV=1	-	-
Chr1_00422	Nucleolar GTP-binding protein 1 OS=Arabidopsis thaliana OX=3702 GN=At1g50920 PE=2 SV=1	-	-	-	-	-	-	nucleolar GTP-binding protein 1-like [Spinacia oleracea]	Nucleolar GTP-binding protein 1 OS=Spinacia oleracea OX=3562 GN=SOVF_174800 PE=3 SV=1	KOG1490	GTP-binding protein CRFG/NOG1 (ODN superfamily)
Chr1_00423	Dehydration-responsive element-binding protein 1A OS=Arabidopsis thaliana OX=3702 GN=DREB1A PE=1 SV=2	AP2	regulation of transcription, DNA-templated(GO:0006355)		DNA-binding transcription factor activity(GO:0003700)	-	-	hypothetical protein AQUCO_01300434v1 [Aquilegia coerulea]	Uncharacterized protein OS=Aquilegia coerulea OX=218851 GN=AQUCO_01300434v1 PE=4 SV=1	-	-
Chr1_00424	Flap endonuclease GEN-like 1 OS=Arabidopsis thaliana OX=3702 GN=GEN1 PE=3 SV=3	XPG_I	DNA repair(GO:0006281)		nuclease activity(GO:0004518)	K15338	flap endonuclease GEN [EC:3.1.-.-]	hypothetical protein AQUCO_01300437v1 [Aquilegia coerulea]	Uncharacterized protein OS=Aquilegia coerulea OX=218851 GN=AQUCO_01300437v1 PE=4 SV=1	KOG2519	5'-3' exonuclease
Chr1_00425	Protein STRUBBELIG-RECEPTOR FAMILY 7 OS=Arabidopsis thaliana OX=3702 GN=SRF7 PE=1 SV=1	-	-	-	-	-	-	hypothetical protein AQUCO_00900159v1 [Aquilegia coerulea]	Uncharacterized protein OS=Aquilegia coerulea OX=218851 GN=AQUCO_00900159v1 PE=4 SV=1	-	-
Chr1_00426	UDP-galactose/UDP-glucose transporter 4 OS=Arabidopsis thaliana OX=3702 GN=UTR4 PE=2 SV=1	UAA	transmembrane transport(GO:0055085)			K15277	solute carrier family 35 (adenosine 3'-phospho 5'-phosphosulfate transporter), member B3	hypothetical protein AQUCO_01300441v1 [Aquilegia coerulea]	Uncharacterized protein OS=Aquilegia coerulea OX=218851 GN=AQUCO_01300441v1 PE=4 SV=1	KOG1582	UDP-galactose transporter related protein
Chr1_00427	Cinnamoyl-CoA reductase 1 OS=Oryza sativa subsp. japonica OX=39947 GN=CCR1 PE=1 SV=1	-	-	-	-	-	-	hypothetical protein AQUCO_09500005v1 [Aquilegia coerulea]	Uncharacterized protein OS=Aquilegia coerulea OX=218851 GN=AQUCO_09500005v1 PE=4 SV=1	KOG1502	Flavonol reductase/cinnamoyl-CoA reductase
Chr1_00428	Pentatricopeptide repeat-containing protein At1g71060, mitochondrial OS=Arabidopsis thaliana OX=3702 GN=At1g71060 PE=2 SV=1	PPR_2	-	-	-	-	-	pentatricopeptide repeat-containing protein At1g71060, mitochondrial-like [Papaver somniferum]	pentatricopeptide repeat-containing protein At1g71060, mitochondrial-like OS=Nicotiana sylvestris OX=4096 GN=LOC104224806 PE=4 SV=1	KOG4197	FOG: PPR repeat
Chr1_00429	Valine--tRNA ligase, mitochondrial 1 OS=Arabidopsis thaliana OX=3702 GN=TWN2 PE=1 SV=2	tRNA-synt_1	tRNA aminoacylation for protein translation(GO:0006418)		aminoacyl-tRNA ligase activity(GO:0004812)| ATP binding(GO:0005524)| nucleotide binding(GO:0000166)	K01873	valyl-tRNA synthetase	Aminoacyl-tRNA synthetase [Macleaya cordata]	Aminoacyl-tRNA synthetase OS=Macleaya cordata OX=56857 GN=BVC80_8929g19 PE=3 SV=1	KOG0432	Valyl-tRNA synthetase
Chr1_00430	ABC transporter B family member 28 OS=Arabidopsis thaliana OX=3702 GN=ABCB28 PE=2 SV=1	ABC_membrane	lysine biosynthetic process via diaminopimelate(GO:0009089)| oxidation-reduction process(GO:0055114)| transmembrane transport(GO:0055085)	integral component of membrane(GO:0016021)	ATPase activity, coupled to transmembrane movement of substances(GO:0042626)| ATP binding(GO:0005524)| ATPase activity(GO:0016887)| 4-hydroxy-tetrahydrodipicolinate reductase(GO:0008839)	-	-	hypothetical protein AQUCO_01300443v1 [Aquilegia coerulea]	Uncharacterized protein OS=Aquilegia coerulea OX=218851 GN=AQUCO_01300443v1 PE=4 SV=1	-	-
Chr1_00431	Pathogenesis-related protein R minor form OS=Nicotiana tabacum OX=4097 PE=2 SV=1	Thaumatin	-	-	-	-	-	hypothetical protein AQUCO_04900032v1 [Aquilegia coerulea]	Uncharacterized protein OS=Aquilegia coerulea OX=218851 GN=AQUCO_04900032v1 PE=4 SV=1	-	-
Chr1_00432	Stromal 70 kDa heat shock-related protein, chloroplastic (Fragment) OS=Spinacia oleracea OX=3562 GN=CHSP70 PE=2 SV=1	HSP70	-	-	-	K03283	heat shock 70kDa protein 1/2/6/8	PREDICTED: stromal 70 kDa heat shock-related protein, chloroplastic-like [Juglans regia]	Uncharacterized protein OS=Cuscuta australis OX=267555 GN=DM860_005239 PE=3 SV=1	KOG0102	Molecular chaperones mortalin/PBP74/GRP75, HSP70 superfamily
Chr1_00434	rRNA biogenesis protein rrp36 OS=Schizosaccharomyces japonicus (strain yFS275 / FY16936) OX=402676 GN=rrp36 PE=3 SV=2	RRP36	cleavage involved in rRNA processing(GO:0000469)			K14795	ribosomal RNA-processing protein 36	hypothetical protein AQUCO_02300170v1 [Aquilegia coerulea]	Uncharacterized protein OS=Aquilegia coerulea OX=218851 GN=AQUCO_02300170v1 PE=3 SV=1	KOG3190	Uncharacterized conserved protein
Chr1_00435	Probable transcriptional regulator SLK2 OS=Arabidopsis thaliana OX=3702 GN=SLK2 PE=1 SV=1	LIM_bind	-	-	-	-	-	hypothetical protein AQUCO_01300415v1 [Aquilegia coerulea]	Uncharacterized protein OS=Aquilegia coerulea OX=218851 GN=AQUCO_01300415v1 PE=4 SV=1	-	-
Chr1_00436	DNA-directed RNA polymerases II, IV and V subunit 6A OS=Arabidopsis thaliana OX=3702 GN=NRPB6A PE=1 SV=1	RNA_pol_Rpb6	transcription, DNA-templated(GO:0006351)		DNA-directed 5'-3' RNA polymerase activity(GO:0003899)| DNA binding(GO:0003677)	K03014	DNA-directed RNA polymerases I, II, and III subunit RPABC2	PREDICTED: DNA-directed RNA polymerases II and V subunit 6B [Vitis vinifera]	Uncharacterized protein OS=Vitis vinifera OX=29760 GN=VIT_12s0028g01210 PE=3 SV=1	KOG3405	RNA polymerase subunit K
Chr1_00439	Probable (S)-N-methylcoclaurine 3&apos;-hydroxylase isozyme 2 OS=Coptis japonica OX=3442 GN=CYP80B2 PE=2 SV=1	p450	oxidation-reduction process(GO:0055114)		iron ion binding(GO:0005506)| oxidoreductase activity, acting on paired donors, with incorporation or reduction of molecular oxygen(GO:0016705)| heme binding(GO:0020037)	-	-	cytochrome P450 [Sinopodophyllum hexandrum]	Cytochrome P450 OS=Sinopodophyllum hexandrum OX=93608 GN=CYP11 PE=2 SV=1	KOG0156	Cytochrome P450 CYP2 subfamily
Chr1_00440	Probable (S)-N-methylcoclaurine 3&apos;-hydroxylase isozyme 2 OS=Coptis japonica OX=3442 GN=CYP80B2 PE=2 SV=1	p450	oxidation-reduction process(GO:0055114)		iron ion binding(GO:0005506)| oxidoreductase activity, acting on paired donors, with incorporation or reduction of molecular oxygen(GO:0016705)| heme binding(GO:0020037)	-	-	cytochrome P450 [Sinopodophyllum hexandrum]	Cytochrome P450 OS=Sinopodophyllum hexandrum OX=93608 GN=CYP11 PE=2 SV=1	KOG0156	Cytochrome P450 CYP2 subfamily
Chr1_00441	Probable (S)-N-methylcoclaurine 3&apos;-hydroxylase isozyme 2 OS=Coptis japonica OX=3442 GN=CYP80B2 PE=2 SV=1	p450	oxidation-reduction process(GO:0055114)		heme binding(GO:0020037)| oxidoreductase activity, acting on paired donors, with incorporation or reduction of molecular oxygen(GO:0016705)| iron ion binding(GO:0005506)	-	-	cytochrome P450 [Sinopodophyllum hexandrum]	Cytochrome P450 OS=Sinopodophyllum hexandrum OX=93608 GN=CYP11 PE=2 SV=1	KOG0156	Cytochrome P450 CYP2 subfamily
Chr1_00442	Protein DWARF AND LOW-TILLERING OS=Oryza sativa subsp. japonica OX=39947 GN=DLT PE=1 SV=1	GRAS	-	-	-	-	-	hypothetical protein AQUCO_01300407v1 [Aquilegia coerulea]	Uncharacterized protein OS=Aquilegia coerulea OX=218851 GN=AQUCO_01300407v1 PE=3 SV=1	-	-
Chr1_00443	Probable (S)-N-methylcoclaurine 3&apos;-hydroxylase isozyme 2 OS=Coptis japonica OX=3442 GN=CYP80B2 PE=2 SV=1	p450	oxidation-reduction process(GO:0055114)		heme binding(GO:0020037)| oxidoreductase activity, acting on paired donors, with incorporation or reduction of molecular oxygen(GO:0016705)| iron ion binding(GO:0005506)	-	-	cytochrome P450 [Sinopodophyllum hexandrum]	Cytochrome P450 OS=Sinopodophyllum hexandrum OX=93608 GN=CYP11 PE=2 SV=1	KOG0156	Cytochrome P450 CYP2 subfamily
Chr1_00444	Protein DWARF AND LOW-TILLERING OS=Oryza sativa subsp. japonica OX=39947 GN=DLT PE=1 SV=1	GRAS	-	-	-	-	-	hypothetical protein AQUCO_01300407v1 [Aquilegia coerulea]	Uncharacterized protein OS=Aquilegia coerulea OX=218851 GN=AQUCO_01300407v1 PE=3 SV=1	-	-
Chr1_00445	Scarecrow-like protein 28 OS=Arabidopsis thaliana OX=3702 GN=SCL28 PE=1 SV=1	GRAS	-	-	-	-	-	hypothetical protein AQUCO_01300407v1 [Aquilegia coerulea]	Uncharacterized protein OS=Aquilegia coerulea OX=218851 GN=AQUCO_01300407v1 PE=3 SV=1	-	-
Chr1_00446	Probable (S)-N-methylcoclaurine 3&apos;-hydroxylase isozyme 2 OS=Coptis japonica OX=3442 GN=CYP80B2 PE=2 SV=1	p450	oxidation-reduction process(GO:0055114)		iron ion binding(GO:0005506)| oxidoreductase activity, acting on paired donors, with incorporation or reduction of molecular oxygen(GO:0016705)| heme binding(GO:0020037)	-	-	cytochrome P450 [Sinopodophyllum hexandrum]	Cytochrome P450 OS=Sinopodophyllum hexandrum OX=93608 GN=CYP11 PE=2 SV=1	KOG0156	Cytochrome P450 CYP2 subfamily
Chr1_00447	Scarecrow-like protein 28 OS=Arabidopsis thaliana OX=3702 GN=SCL28 PE=1 SV=1	GRAS	-	-	-	-	-	hypothetical protein AQUCO_01300407v1 [Aquilegia coerulea]	Uncharacterized protein OS=Aquilegia coerulea OX=218851 GN=AQUCO_01300407v1 PE=3 SV=1	-	-
Chr1_00448	Probable methyltransferase PMT15 OS=Arabidopsis thaliana OX=3702 GN=At4g00750 PE=2 SV=1	Methyltransf_29			methyltransferase activity(GO:0008168)	-	-	hypothetical protein AQUCO_01300406v1 [Aquilegia coerulea]	Uncharacterized protein OS=Aquilegia coerulea OX=218851 GN=AQUCO_01300406v1 PE=4 SV=1	-	-
Chr1_00449	Stamen-specific protein FIL1 OS=Antirrhinum majus OX=4151 GN=FIL1 PE=2 SV=1	LTP_2	-	-	-	-	-	hypothetical protein AQUCO_01300405v1 [Aquilegia coerulea]	Uncharacterized protein OS=Aquilegia coerulea OX=218851 GN=AQUCO_01300405v1 PE=4 SV=1	-	-
Chr1_00450	Calcium load-activated calcium channel OS=Bos taurus OX=9913 GN=TMCO1 PE=2 SV=1	DUF106		membrane(GO:0016020)		-	-	hypothetical protein AQUCO_01300404v1 [Aquilegia coerulea]	Calcium load-activated calcium channel OS=Aquilegia coerulea OX=218851 GN=AQUCO_01300404v1 PE=3 SV=1	KOG3312	Predicted membrane protein
Chr1_00451	Plant UBX domain-containing protein 8 OS=Arabidopsis thaliana OX=3702 GN=PUX8 PE=1 SV=1	UBX			protein binding(GO:0005515)	-	-	UBX [Macleaya cordata]	UBX OS=Macleaya cordata OX=56857 GN=BVC80_1787g248 PE=4 SV=1	KOG1363	Predicted regulator of the ubiquitin pathway (contains UAS and UBX domains)
Chr1_00452	Pollen receptor-like kinase 3 OS=Arabidopsis thaliana OX=3702 GN=PRK3 PE=1 SV=1	PIG-U	attachment of GPI anchor to protein(GO:0016255)	integral component of membrane(GO:0016021)| GPI-anchor transamidase complex(GO:0042765)		K05293	GPI-anchor transamidase subunit U	hypothetical protein AQUCO_01300401v1 [Aquilegia coerulea]	Uncharacterized protein OS=Aquilegia coerulea OX=218851 GN=AQUCO_01300401v1 PE=4 SV=1	KOG2552	Major facilitator superfamily permease - Cdc91p
Chr1_00453	Ras-related protein RABA5a OS=Arabidopsis thaliana OX=3702 GN=RABA5A PE=1 SV=1	Ras			GTP binding(GO:0005525)| GTPase activity(GO:0003924)	K07904	Ras-related protein Rab-11A	Small GTPase superfamily [Macleaya cordata]	Small GTPase superfamily OS=Macleaya cordata OX=56857 GN=BVC80_613g13 PE=4 SV=1	KOG0087	GTPase Rab11/YPT3, small G protein superfamily
Chr1_00454	COP9 signalosome complex subunit 1 OS=Arabidopsis thaliana OX=3702 GN=CSN1 PE=1 SV=2	RPN7	-	-	-	K12175	COP9 signalosome complex subunit 1	hypothetical protein AQUCO_01300395v1, partial [Aquilegia coerulea]	Uncharacterized protein (Fragment) OS=Aquilegia coerulea OX=218851 GN=AQUCO_01300395v1 PE=4 SV=1	KOG0686	COP9 signalosome, subunit CSN1
Chr1_00456	Serine/threonine-protein kinase EDR1 OS=Arabidopsis thaliana OX=3702 GN=EDR1 PE=1 SV=1	Pkinase_Tyr	protein phosphorylation(GO:0006468)		protein kinase activity(GO:0004672)	-	-	hypothetical protein AQUCO_01300394v1 [Aquilegia coerulea]	Uncharacterized protein OS=Aquilegia coerulea OX=218851 GN=AQUCO_01300394v1 PE=4 SV=1	KOG0192	Tyrosine kinase specific for activated (GTP-bound) p21cdc42Hs
Chr1_00457	E3 ubiquitin-protein ligase At1g12760 OS=Arabidopsis thaliana OX=3702 GN=At1g12760 PE=1 SV=1	zf-RING_2	-	-	-	-	-	hypothetical protein AQUCO_01300393v1 [Aquilegia coerulea]	Uncharacterized protein OS=Aquilegia coerulea OX=218851 GN=AQUCO_01300393v1 PE=4 SV=1	KOG0800	FOG: Predicted E3 ubiquitin ligase
Chr1_00458	Probable E3 ubiquitin-protein ligase HIP1 OS=Oryza sativa subsp. japonica OX=39947 GN=HIP1 PE=1 SV=2	-	-	-	-	-	-	hypothetical protein AQUCO_02400101v1 [Aquilegia coerulea]	Uncharacterized protein OS=Aquilegia coerulea OX=218851 GN=AQUCO_02400101v1 PE=4 SV=1	KOG0800	FOG: Predicted E3 ubiquitin ligase
Chr1_00459	Replication factor C subunit 2 OS=Arabidopsis thaliana OX=3702 GN=RFC2 PE=1 SV=1	AAA			ATP binding(GO:0005524)	K10755	replication factor C subunit 2/4	hypothetical protein AQUCO_01300392v1 [Aquilegia coerulea]	Uncharacterized protein OS=Aquilegia coerulea OX=218851 GN=AQUCO_01300392v1 PE=4 SV=1	KOG0991	Replication factor C, subunit RFC2
Chr1_00460	CEN-like protein 1 OS=Nicotiana tabacum OX=4097 GN=CET1 PE=2 SV=1	PBP	-	-	-	K06910	phosphatidylethanolamine-binding protein	hypothetical protein AQUCO_01300391v1 [Aquilegia coerulea]	Uncharacterized protein OS=Aquilegia coerulea OX=218851 GN=AQUCO_01300391v1 PE=4 SV=1	KOG3346	Phosphatidylethanolamine binding protein
Chr1_00461	E3 ubiquitin-protein ligase XBAT33 OS=Arabidopsis thaliana OX=3702 GN=XBAT33 PE=2 SV=1	Ank			protein binding(GO:0005515)	K19044	E3 ubiquitin-protein ligase XBAT32/33	hypothetical protein AQUCO_01300388v1 [Aquilegia coerulea]	Uncharacterized protein OS=Aquilegia coerulea OX=218851 GN=AQUCO_01300388v1 PE=4 SV=1	-	-
Chr1_00462	Shaggy-related protein kinase theta OS=Arabidopsis thaliana OX=3702 GN=ASK8 PE=2 SV=3	Pkinase	protein phosphorylation(GO:0006468)		protein kinase activity(GO:0004672)| ATP binding(GO:0005524)	-	-	shaggy-related protein kinase alpha-like [Papaver somniferum]	shaggy-related protein kinase epsilon-like OS=Nelumbo nucifera OX=4432 GN=LOC104612728 PE=3 SV=1	KOG0658	Glycogen synthase kinase-3
Chr1_00463	Retrovirus-related Pol polyprotein from transposon RE1 OS=Arabidopsis thaliana OX=3702 GN=RE1 PE=2 SV=1	Retrotran_gag_2	-	-	-	-	-	PREDICTED: uncharacterized protein LOC103343377 [Prunus mume]	Uncharacterized protein OS=Prunus persica OX=3760 GN=PRUPE_ppa022447mg PE=4 SV=1	KOG0017	FOG: Transposon-encoded proteins with TYA, reverse transcriptase, integrase domains in various combinations
Chr1_00464	Homeobox-leucine zipper protein ANTHOCYANINLESS 2 OS=Arabidopsis thaliana OX=3702 GN=ANL2 PE=2 SV=1	START			lipid binding(GO:0008289)| DNA binding(GO:0003677)	K09338	homeobox-leucine zipper protein	hypothetical protein AQUCO_01300387v1 [Aquilegia coerulea]	Uncharacterized protein OS=Aquilegia coerulea OX=218851 GN=AQUCO_01300387v1 PE=4 SV=1	-	-
Chr1_00466	60S ribosomal protein L24-1 OS=Arabidopsis thaliana OX=3702 GN=RPL24A PE=1 SV=2	-	-	-	-	-	-	hypothetical protein CDL15_Pgr017881 [Punica granatum]	Uncharacterized protein OS=Punica granatum OX=22663 GN=CDL15_Pgr017881 PE=4 SV=1	KOG1722	60s ribosomal protein L24
Chr1_00467	Protopine 6-monooxygenase OS=Eschscholzia californica OX=3467 GN=CYP82N2v2 PE=1 SV=1	p450	oxidation-reduction process(GO:0055114)		iron ion binding(GO:0005506)| heme binding(GO:0020037)| oxidoreductase activity, acting on paired donors, with incorporation or reduction of molecular oxygen(GO:0016705)	-	-	hypothetical protein AQUCO_00700087v1 [Aquilegia coerulea]	Uncharacterized protein OS=Aquilegia coerulea OX=218851 GN=AQUCO_00700087v1 PE=3 SV=1	KOG0156	Cytochrome P450 CYP2 subfamily
Chr1_00468	Protein PLASTID TRANSCRIPTIONALLY ACTIVE 12, chloroplastic OS=Arabidopsis thaliana OX=3702 GN=PTAC12 PE=1 SV=1	-	-	-	-	-	-	hypothetical protein CDL15_Pgr017583 [Punica granatum]	Uncharacterized protein OS=Punica granatum OX=22663 GN=CDL15_Pgr017583 PE=4 SV=1	-	-
Chr1_00469	Probable E3 ubiquitin-protein ligase ARI5 OS=Arabidopsis thaliana OX=3702 GN=ARI5 PE=2 SV=1	-	-	-	-	K11968	ariadne-1	hypothetical protein AQUCO_05800083v1 [Aquilegia coerulea]	RBR-type E3 ubiquitin transferase OS=Aquilegia coerulea OX=218851 GN=AQUCO_05800083v1 PE=3 SV=1	KOG1815	Predicted E3 ubiquitin ligase
Chr1_00470	Cyclic dof factor 2 OS=Arabidopsis thaliana OX=3702 GN=CDF2 PE=1 SV=2	zf-Dof	regulation of transcription, DNA-templated(GO:0006355)		DNA binding(GO:0003677)	-	-	zinc finger protein [Macleaya cordata]	Zinc finger protein OS=Macleaya cordata OX=56857 GN=BVC80_1321g74 PE=4 SV=1	-	-
Chr1_00471	Probable methyltransferase PMT13 OS=Arabidopsis thaliana OX=3702 GN=At4g00740 PE=2 SV=1	Methyltransf_29			methyltransferase activity(GO:0008168)	-	-	hypothetical protein AQUCO_01300384v1 [Aquilegia coerulea]	Uncharacterized protein OS=Aquilegia coerulea OX=218851 GN=AQUCO_01300384v1 PE=4 SV=1	-	-
Chr1_00472	Histidinol dehydrogenase, chloroplastic OS=Oryza sativa subsp. japonica OX=39947 GN=HDH PE=2 SV=1	Histidinol_dh	oxidation-reduction process(GO:0055114)| histidine biosynthetic process(GO:0000105)		zinc ion binding(GO:0008270)| NAD binding(GO:0051287)| histidinol dehydrogenase activity(GO:0004399)	K00013	histidinol dehydrogenase	hypothetical protein AQUCO_01300383v1 [Aquilegia coerulea]	Uncharacterized protein OS=Aquilegia coerulea OX=218851 GN=AQUCO_01300383v1 PE=3 SV=1	KOG2697	Histidinol dehydrogenase
Chr1_00473	Protein IQ-DOMAIN 31 OS=Arabidopsis thaliana OX=3702 GN=IQD31 PE=1 SV=1	DUF4005			protein binding(GO:0005515)	-	-	hypothetical protein AQUCO_01300382v1 [Aquilegia coerulea]	Uncharacterized protein OS=Aquilegia coerulea OX=218851 GN=AQUCO_01300382v1 PE=4 SV=1	-	-
Chr1_00474	Mitochondrial adenine nucleotide transporter ADNT1 OS=Arabidopsis thaliana OX=3702 GN=ADNT1 PE=1 SV=1	Mito_carr	-	-	-	K14684	solute carrier family 25 (mitochondrial phosphate transporter), member 23/24/25/41	mitochondrial adenine nucleotide transporter ADNT1 [Jatropha curcas]	Mitochondrial adenine nucleotide transporter like OS=Actinidia chinensis var. chinensis OX=1590841 GN=CEY00_Acc09199 PE=3 SV=1	KOG0752	Mitochondrial solute carrier protein
Chr1_00477	Leucine-rich repeat receptor protein kinase EMS1 OS=Arabidopsis thaliana OX=3702 GN=EMS1 PE=1 SV=1	Pkinase	protein phosphorylation(GO:0006468)		ATP binding(GO:0005524)| protein binding(GO:0005515)| protein kinase activity(GO:0004672)	-	-	hypothetical protein AQUCO_01300379v1 [Aquilegia coerulea]	Uncharacterized protein OS=Aquilegia coerulea OX=218851 GN=AQUCO_01300379v1 PE=3 SV=1	-	-
Chr1_00478	Heat stress transcription factor B-2a OS=Arabidopsis thaliana OX=3702 GN=HSFB2A PE=2 SV=1	-	-	-	-	K09419	heat shock transcription factor, other eukaryote	heat stress transcription factor B-2a-like [Cynara cardunculus var. scolymus]	Heat shock factor (HSF)-type, DNA-binding OS=Cynara cardunculus var. scolymus OX=59895 GN=Ccrd_016951 PE=3 SV=1	KOG0627	Heat shock transcription factor
Chr1_00480	110 kDa U5 small nuclear ribonucleoprotein component CLO OS=Arabidopsis thaliana OX=3702 GN=CLO PE=1 SV=1	-	-	-	-	K12852	116 kDa U5 small nuclear ribonucleoprotein component	PREDICTED: 110 kDa U5 small nuclear ribonucleoprotein component CLO [Eucalyptus grandis]	Uncharacterized protein OS=Eucalyptus grandis OX=71139 GN=EUGRSUZ_C04091 PE=4 SV=1	KOG0468	U5 snRNP-specific protein
Chr1_00481	Mannose-specific lectin OS=Aloe arborescens OX=45385 PE=1 SV=1	B_lectin	-	-	-	-	-	hypothetical protein AMTR_s00029p00039860 [Amborella trichopoda]	Uncharacterized protein OS=Amborella trichopoda OX=13333 GN=AMTR_s00029p00039860 PE=4 SV=1	-	-
Chr1_00483	Cell division protein FtsY homolog, chloroplastic OS=Arabidopsis thaliana OX=3702 GN=CPFTSY PE=1 SV=2	SRP54_N	SRP-dependent cotranslational protein targeting to membrane(GO:0006614)		GTP binding(GO:0005525)	K03110	fused signal recognition particle receptor	hypothetical protein AQUCO_01300372v1 [Aquilegia coerulea]	Uncharacterized protein OS=Aquilegia coerulea OX=218851 GN=AQUCO_01300372v1 PE=4 SV=1	KOG0780	Signal recognition particle, subunit Srp54
Chr1_00485	Protein phosphatase inhibitor 2 OS=Arabidopsis thaliana OX=3702 GN=I-2 PE=1 SV=1	IPP-2	regulation of signal transduction(GO:0009966)| regulation of phosphoprotein phosphatase activity(GO:0043666)		protein phosphatase inhibitor activity(GO:0004864)	K16833	protein phosphatase inhibitor 2	hypothetical protein AQUCO_01300370v1 [Aquilegia coerulea]	Uncharacterized protein OS=Aquilegia coerulea OX=218851 GN=AQUCO_01300370v1 PE=4 SV=1	-	-
Chr1_00486	Pavine N-methyltransferase OS=Thalictrum flavum subsp. glaucum OX=150095 PE=1 SV=1	CMAS	-	-	-	-	-	hypothetical protein AQUCO_01300369v1 [Aquilegia coerulea]	Uncharacterized protein OS=Aquilegia coerulea OX=218851 GN=AQUCO_01300369v1 PE=4 SV=1	-	-
Chr1_00487	Corytuberine synthase OS=Coptis japonica OX=3442 GN=CYP80G2 PE=1 SV=1	p450	oxidation-reduction process(GO:0055114)		iron ion binding(GO:0005506)| heme binding(GO:0020037)| oxidoreductase activity, acting on paired donors, with incorporation or reduction of molecular oxygen(GO:0016705)	-	-	RecName: Full=Corytuberine synthase; AltName: Full=Cytochrome P450 80G2	Uncharacterized protein OS=Aquilegia coerulea OX=218851 GN=AQUCO_01300368v1 PE=3 SV=1	KOG0156	Cytochrome P450 CYP2 subfamily
Chr1_00488	Transcription factor MYB3R-4 OS=Arabidopsis thaliana OX=3702 GN=MYB3R4 PE=1 SV=1	Myb_DNA-binding	-	-	-	-	-	hypothetical protein AQUCO_01300366v1 [Aquilegia coerulea]	Uncharacterized protein OS=Aquilegia coerulea OX=218851 GN=AQUCO_01300366v1 PE=4 SV=1	KOG0048	Transcription factor, Myb superfamily
Chr1_00489	Chromosome transmission fidelity protein 8 homolog OS=Mus musculus OX=10090 GN=Chtf8 PE=2 SV=1	Ctf8	mitotic sister chromatid cohesion(GO:0007064)	Ctf18 RFC-like complex(GO:0031390)		K11270	chromosome transmission fidelity protein 8	hypothetical protein AQUCO_01300365v1 [Aquilegia coerulea]	Uncharacterized protein OS=Aquilegia coerulea OX=218851 GN=AQUCO_01300365v1 PE=4 SV=1	KOG4487	Uncharacterized conserved protein
Chr1_00490	Thaumatin-like protein OS=Actinidia deliciosa OX=3627 GN=tlp PE=1 SV=2	Thaumatin	-	-	-	-	-	thaumatin-like protein [Manihot esculenta]	Thaumatin OS=Parasponia andersonii OX=3476 GN=PanTLP27 PE=4 SV=1	-	-
Chr1_00491	Thaumatin-like protein OS=Actinidia deliciosa OX=3627 GN=tlp PE=1 SV=2	-	-	-	-	-	-	hypothetical protein POPTR_T094200v3 [Populus trichocarpa]	Uncharacterized protein OS=Populus trichocarpa OX=3694 GN=POPTR_T094200v3 PE=4 SV=1	-	-
Chr1_00494	Pathogenesis-related protein R minor form OS=Nicotiana tabacum OX=4097 PE=2 SV=1	Thaumatin	-	-	-	-	-	hypothetical protein AQUCO_04900033v1 [Aquilegia coerulea]	Uncharacterized protein OS=Aquilegia coerulea OX=218851 GN=AQUCO_04900033v1 PE=4 SV=1	-	-
Chr1_00495	Protein NEDD1 OS=Arabidopsis thaliana OX=3702 GN=NEDD1 PE=2 SV=1	RRM_2	-	-	-	K16547	protein NEDD1	hypothetical protein AQUCO_00900476v1 [Aquilegia coerulea]	Uncharacterized protein OS=Aquilegia coerulea OX=218851 GN=AQUCO_00900476v1 PE=4 SV=1	KOG4378	Nuclear protein COP1
Chr1_00497	DEAD-box ATP-dependent RNA helicase 21 OS=Oryza sativa subsp. japonica OX=39947 GN=Os03g0708600 PE=2 SV=1	DEAD			ATP binding(GO:0005524)| nucleic acid binding(GO:0003676)	K12858	ATP-dependent RNA helicase DDX23/PRP28	PREDICTED: DEAD-box ATP-dependent RNA helicase 21 [Nelumbo nucifera]	DEAD-box ATP-dependent RNA helicase 21 OS=Nelumbo nucifera OX=4432 GN=LOC104591903 PE=3 SV=1	KOG0333	U5 snRNP-like RNA helicase subunit
Chr1_00503	WD repeat-containing protein RUP2 OS=Arabidopsis thaliana OX=3702 GN=RUP2 PE=1 SV=1	WD40			protein binding(GO:0005515)	K10143	E3 ubiquitin-protein ligase RFWD2	hypothetical protein AQUCO_04900025v1 [Aquilegia coerulea]	Uncharacterized protein OS=Aquilegia coerulea OX=218851 GN=AQUCO_04900025v1 PE=4 SV=1	-	-
Chr1_00504	DNA mismatch repair protein MSH3 OS=Arabidopsis thaliana OX=3702 GN=MSH3 PE=1 SV=2	MutS_II	mismatch repair(GO:0006298)		mismatched DNA binding(GO:0030983)| ATP binding(GO:0005524)	K08736	DNA mismatch repair protein MSH3	hypothetical protein AQUCO_04900023v1 [Aquilegia coerulea]	Uncharacterized protein OS=Aquilegia coerulea OX=218851 GN=AQUCO_04900023v1 PE=3 SV=1	KOG0218	Mismatch repair MSH3
Chr1_00505	Phosphomannomutase OS=Glycine max OX=3847 PE=2 SV=1	PMM	GDP-mannose biosynthetic process(GO:0009298)	cytoplasm(GO:0005737)	phosphomannomutase activity(GO:0004615)	K17497	phosphomannomutase	PREDICTED: phosphomannomutase-like [Gossypium raimondii]	Phosphomannomutase OS=Gossypium raimondii OX=29730 GN=B456_008G117900 PE=3 SV=1	KOG3189	Phosphomannomutase
Chr1_00506	Uncharacterized ATP-dependent helicase MJ0104 OS=Methanocaldococcus jannaschii (strain ATCC 43067 / DSM 2661 / JAL-1 / JCM 10045 / NBRC 100440) OX=243232 GN=MJ0104 PE=3 SV=1	AAA_12	-	-	-	-	-	hypothetical protein AQUCO_01300743v1 [Aquilegia coerulea]	Uncharacterized protein OS=Aquilegia coerulea OX=218851 GN=AQUCO_01300743v1 PE=4 SV=1	KOG1801	tRNA-splicing endonuclease positive effector (SEN1)
Chr1_00507	Pre-mRNA-processing-splicing factor 8A OS=Arabidopsis thaliana OX=3702 GN=PRP8A PE=1 SV=1	PRP8_domainIV	transmembrane transport(GO:0055085)| cation transport(GO:0006812)| mRNA splicing, via spliceosome(GO:0000398)	integral component of membrane(GO:0016021)	solute:proton antiporter activity(GO:0015299)| U5 snRNA binding(GO:0030623)	K12856	pre-mRNA-processing factor 8	JAB1/Mov34/MPN/PAD-1 [Cynara cardunculus var. scolymus]	JAB1/Mov34/MPN/PAD-1 OS=Cynara cardunculus var. scolymus OX=59895 GN=Ccrd_023741 PE=4 SV=1	KOG1795	U5 snRNP spliceosome subunit
Chr1_00508	Salutaridine reductase OS=Papaver bracteatum OX=215227 GN=SALR PE=1 SV=1	adh_short	-	-	-	K15095	(+)-neomenthol dehydrogenase	hypothetical protein AQUCO_04900020v1 [Aquilegia coerulea]	Uncharacterized protein OS=Aquilegia coerulea OX=218851 GN=AQUCO_04900020v1 PE=3 SV=1	KOG1208	Dehydrogenases with different specificities (related to short-chain alcohol dehydrogenases)
Chr1_00509	NAD-dependent malic enzyme 59 kDa isoform, mitochondrial OS=Solanum tuberosum OX=4113 PE=1 SV=1	malic	oxidation-reduction process(GO:0055114)		NAD binding(GO:0051287)| malate dehydrogenase (decarboxylating) (NAD+) activity(GO:0004471)	K00028	malate dehydrogenase (decarboxylating)	hypothetical protein AQUCO_01300361v1 [Aquilegia coerulea]	Malic enzyme OS=Aquilegia coerulea OX=218851 GN=AQUCO_01300361v1 PE=3 SV=1	KOG1257	NADP+-dependent malic enzyme
Chr1_00511	Pre-mRNA cleavage factor Im 25 kDa subunit 2 OS=Arabidopsis thaliana OX=3702 GN=CFIS2 PE=1 SV=1	NUDIX_2	mRNA polyadenylation(GO:0006378)	mRNA cleavage factor complex(GO:0005849)	mRNA binding(GO:0003729)	K14397	cleavage and polyadenylation specificity factor subunit 5	PREDICTED: pre-mRNA cleavage factor Im 25 kDa subunit 2 [Nelumbo nucifera]	pre-mRNA cleavage factor Im 25 kDa subunit 2 OS=Nelumbo nucifera OX=4432 GN=LOC104608735 PE=4 SV=1	KOG1689	mRNA cleavage factor I subunit
Chr1_00512	LIM domain-containing protein WLIM2b OS=Arabidopsis thaliana OX=3702 GN=WLIM2B PE=1 SV=1	LIM	-	-	-	-	-	hypothetical protein AQUCO_01300358v1 [Aquilegia coerulea]	Uncharacterized protein OS=Aquilegia coerulea OX=218851 GN=AQUCO_01300358v1 PE=4 SV=1	KOG1700	Regulatory protein MLP and related LIM proteins
Chr1_00513	DEAD-box ATP-dependent RNA helicase 8 OS=Arabidopsis thaliana OX=3702 GN=RH8 PE=2 SV=1	DEAD			nucleic acid binding(GO:0003676)| ATP binding(GO:0005524)	K12614	ATP-dependent RNA helicase DDX6/DHH1	hypothetical protein AQUCO_01300357v1 [Aquilegia coerulea]	Uncharacterized protein OS=Aquilegia coerulea OX=218851 GN=AQUCO_01300357v1 PE=3 SV=1	KOG0326	ATP-dependent RNA helicase
Chr1_00514	Transcription factor MYB41 OS=Arabidopsis thaliana OX=3702 GN=MYB17 PE=1 SV=1	Myb_DNA-binding	-	-	-	-	-	hypothetical protein AQUCO_01300356v1 [Aquilegia coerulea]	Uncharacterized protein OS=Aquilegia coerulea OX=218851 GN=AQUCO_01300356v1 PE=4 SV=1	KOG0048	Transcription factor, Myb superfamily
Chr1_00515	E3 ubiquitin-protein ligase At1g12760 OS=Arabidopsis thaliana OX=3702 GN=At1g12760 PE=1 SV=1	-	-	-	-	-	-	unnamed protein product [Coffea canephora]	E3 ubiquitin-protein ligase OS=Quercus suber OX=58331 GN=CFP56_27353 PE=4 SV=1	-	-
Chr1_00518	Remorin OS=Solanum tuberosum OX=4113 PE=1 SV=1	Remorin_N	-	-	-	-	-	remorin-like [Dendrobium catenatum]	Uncharacterized protein OS=Morus notabilis OX=981085 GN=L484_015780 PE=4 SV=1	-	-
Chr1_00519	Transmembrane ascorbate ferrireductase 1 OS=Arabidopsis thaliana OX=3702 GN=CYB561A PE=1 SV=1	Cytochrom_B561	-	-	-	K08360	cytochrome b-561	Cytochrome b561 [Macleaya cordata]	Cytochrome b561 OS=Macleaya cordata OX=56857 GN=BVC80_1787g166 PE=4 SV=1	KOG1619	Cytochrome b
Chr1_00521	Nuclear transcription factor Y subunit C-1 OS=Arabidopsis thaliana OX=3702 GN=NFYC1 PE=1 SV=1	-	-	-	-	-	-	hypothetical protein AQUCO_01300352v1 [Aquilegia coerulea]	Uncharacterized protein OS=Aquilegia coerulea OX=218851 GN=AQUCO_01300352v1 PE=4 SV=1	KOG1657	CCAAT-binding factor, subunit C (HAP5)
Chr1_00523	3&apos;-hydroxy-N-methyl-(S)-coclaurine 4&apos;-O-methyltransferase OS=Coptis japonica OX=3442 PE=1 SV=1	Dimerisation			O-methyltransferase activity(GO:0008171)| protein dimerization activity(GO:0046983)	K13383	(RS)-norcoclaurine 6-O-methyltransferase	S-adenosyl-L-methionine:3&apos;-hydroxy-N-methylcoclaurine 4&apos;-O-methyltransferase [Coptis chinensis]	S-adenosyl-L-methionine:3&apos;-hydroxy-N-methylcoclaurine 4&apos;-O-methyltransferase OS=Coptis chinensis OX=261450 PE=2 SV=1	KOG3178	Hydroxyindole-O-methyltransferase and related SAM-dependent methyltransferases
Chr1_00524	tRNA-specific adenosine deaminase TAD1 OS=Arabidopsis thaliana OX=3702 GN=TAD1 PE=1 SV=1	A_deamin	RNA processing(GO:0006396)		adenosine deaminase activity(GO:0004000)| RNA binding(GO:0003723)	K15440	tRNA-specific adenosine deaminase 1	hypothetical protein AQUCO_01300349v1 [Aquilegia coerulea]	Uncharacterized protein OS=Aquilegia coerulea OX=218851 GN=AQUCO_01300349v1 PE=4 SV=1	KOG2777	tRNA-specific adenosine deaminase 1
Chr1_00526	Low-temperature-induced 65 kDa protein OS=Arabidopsis thaliana OX=3702 GN=LTI65 PE=2 SV=2	CAP160	-	-	-	-	-	hypothetical protein AQUCO_01300347v1 [Aquilegia coerulea]	Uncharacterized protein OS=Aquilegia coerulea OX=218851 GN=AQUCO_01300347v1 PE=4 SV=1	-	-
Chr1_00529	Actin-depolymerizing factor 7 OS=Arabidopsis thaliana OX=3702 GN=ADF7 PE=2 SV=1	Cofilin_ADF		intracellular(GO:0005622)	actin binding(GO:0003779)	-	-	hypothetical protein AQUCO_00600180v1 [Aquilegia coerulea]	Uncharacterized protein OS=Aquilegia coerulea OX=218851 GN=AQUCO_00600180v1 PE=3 SV=1	KOG1735	Actin depolymerizing factor
Chr1_00530	Serine carboxypeptidase-like 26 OS=Arabidopsis thaliana OX=3702 GN=SCPL26 PE=2 SV=1	Arm	proteolysis(GO:0006508)		protein binding(GO:0005515)| serine-type carboxypeptidase activity(GO:0004185)	K16297	serine carboxypeptidase-like clade II [EC:3.4.16.-]	hypothetical protein AQUCO_01000692v1 [Aquilegia coerulea]	Carboxypeptidase OS=Aquilegia coerulea OX=218851 GN=AQUCO_01000692v1 PE=3 SV=1	KOG1282	Serine carboxypeptidases (lysosomal cathepsin A)
Chr1_00531	Tubulin beta-8 chain OS=Arabidopsis thaliana OX=3702 GN=TUBB8 PE=2 SV=2	Tubulin_C			GTPase activity(GO:0003924)	-	-	PREDICTED: tubulin beta-2 chain [Vitis vinifera]	Tubulin beta chain OS=Vitis vinifera OX=29760 GN=VIT_02s0025g03680 PE=3 SV=1	KOG1375	Beta tubulin
Chr1_00532	Probable methionine--tRNA ligase OS=Oryza sativa subsp. japonica OX=39947 GN=Os06g0508700 PE=2 SV=2	-	-	-	-	K01874	methionyl-tRNA synthetase	PREDICTED: probable methionine--tRNA ligase [Juglans regia]	probable methionine--tRNA ligase OS=Juglans regia OX=51240 GN=LOC109011131 PE=3 SV=1	KOG1247	Methionyl-tRNA synthetase
Chr1_00533	Pentatricopeptide repeat-containing protein At5g40400 OS=Arabidopsis thaliana OX=3702 GN=At5g40400 PE=2 SV=1	-	-	-	-	-	-	Pentatricopeptide repeat-containing protein [Zostera marina]	Pentatricopeptide repeat-containing protein OS=Zostera marina OX=29655 GN=ZOSMA_32G01000 PE=4 SV=1	-	-
Chr1_00536	Oxalate--CoA ligase OS=Arabidopsis thaliana OX=3702 GN=AAE3 PE=1 SV=1	AMP-binding			catalytic activity(GO:0003824)	-	-	hypothetical protein AQUCO_01300345v1 [Aquilegia coerulea]	Uncharacterized protein OS=Aquilegia coerulea OX=218851 GN=AQUCO_01300345v1 PE=4 SV=1	KOG1176	Acyl-CoA synthetase
Chr1_00538	Ubiquitin-conjugating enzyme E2 32 OS=Arabidopsis thaliana OX=3702 GN=UBC32 PE=2 SV=1	-	-	-	-	K10578	ubiquitin-conjugating enzyme E2 J1	hypothetical protein AQUCO_00300535v1 [Aquilegia coerulea]	Uncharacterized protein OS=Aquilegia coerulea OX=218851 GN=AQUCO_00300535v1 PE=4 SV=1	KOG0428	Non-canonical ubiquitin conjugating enzyme 1
Chr1_00539	Aminopeptidase P2 OS=Arabidopsis thaliana OX=3702 GN=APP2 PE=2 SV=1	Creatinase_N			hydrolase activity(GO:0016787)	K01262	Xaa-Pro aminopeptidase	Creatinase [Corchorus olitorius]	Putative Xaa-Pro aminopeptidase P OS=Morus notabilis OX=981085 GN=L484_001412 PE=3 SV=1	KOG2413	Xaa-Pro aminopeptidase
Chr1_00540	Guanosine nucleotide diphosphate dissociation inhibitor 2 OS=Arabidopsis thaliana OX=3702 GN=GDI2 PE=2 SV=1	GDI	small GTPase mediated signal transduction(GO:0007264)		GDP-dissociation inhibitor activity(GO:0005092)	-	-	PREDICTED: guanosine nucleotide diphosphate dissociation inhibitor 1 [Theobroma cacao]	Guanosine nucleotide diphosphate dissociation inhibitor OS=Theobroma cacao OX=3641 GN=TCM_021525 PE=3 SV=1	KOG1439	RAB proteins geranylgeranyltransferase component A (RAB escort protein)
Chr1_00541	ATP-dependent Clp protease ATP-binding subunit ClpA homolog CD4B, chloroplastic OS=Solanum lycopersicum OX=4081 GN=CD4B PE=3 SV=1	AAA_2			ATP binding(GO:0005524)	K03696	ATP-dependent Clp protease ATP-binding subunit ClpC	ClpA/B family [Macleaya cordata]	ClpA/B family OS=Macleaya cordata OX=56857 GN=BVC80_1837g195 PE=3 SV=1	KOG1051	Chaperone HSP104 and related ATP-dependent Clp proteases
Chr1_00543	Putative pentatricopeptide repeat-containing protein At3g18840 OS=Arabidopsis thaliana OX=3702 GN=PCMP-E92 PE=3 SV=1	PPR_2	-	-	-	-	-	hypothetical protein AQUCO_10500019v1 [Aquilegia coerulea]	Uncharacterized protein OS=Aquilegia coerulea OX=218851 GN=AQUCO_10500019v1 PE=4 SV=1	KOG4197	FOG: PPR repeat
Chr1_00544	Putative pentatricopeptide repeat-containing protein At3g23330 OS=Arabidopsis thaliana OX=3702 GN=PCMP-H32 PE=3 SV=1	-	-	-	-	-	-	hypothetical protein AQUCO_10500019v1 [Aquilegia coerulea]	Uncharacterized protein OS=Aquilegia coerulea OX=218851 GN=AQUCO_10500019v1 PE=4 SV=1	KOG4197	FOG: PPR repeat
Chr1_00546	Protein SPIRAL1-like 2 OS=Oryza sativa subsp. japonica OX=39947 GN=Os11g0629400 PE=3 SV=1	-	-	-	-	K18635	protein SPIRAL1 and related proteins	hypothetical protein AQUCO_00200869v1 [Aquilegia coerulea]	Uncharacterized protein OS=Aquilegia coerulea OX=218851 GN=AQUCO_00200869v1 PE=4 SV=1	-	-
Chr1_00548	Chaperone protein ClpC1, chloroplastic OS=Arabidopsis thaliana OX=3702 GN=CLPC1 PE=1 SV=1	-	-	-	-	K03696	ATP-dependent Clp protease ATP-binding subunit ClpC	chaperone protein ClpC1, chloroplastic [Arabidopsis lyrata subsp. lyrata]	Chaperone protein ClpC1, chloroplastic OS=Noccaea caerulescens OX=107243 GN=GA_TR19929_c0_g1_i1_g.66280 PE=3 SV=1	KOG1051	Chaperone HSP104 and related ATP-dependent Clp proteases
Chr1_00550	Probable copper-transporting ATPase HMA5 OS=Arabidopsis thaliana OX=3702 GN=HMA5 PE=1 SV=2	HMA	metal ion transport(GO:0030001)		metal ion binding(GO:0046872)	-	-	hypothetical protein POPTR_003G125600v3 [Populus trichocarpa]	Uncharacterized protein OS=Populus trichocarpa OX=3694 GN=POPTR_003G125600v3 PE=4 SV=1	KOG0207	Cation transport ATPase
Chr1_00551	Probable copper-transporting ATPase HMA5 OS=Arabidopsis thaliana OX=3702 GN=HMA5 PE=1 SV=2	E1-E2_ATPase	metal ion transport(GO:0030001)		metal ion binding(GO:0046872)	-	-	hypothetical protein AQUCO_01300344v1 [Aquilegia coerulea]	Uncharacterized protein OS=Aquilegia coerulea OX=218851 GN=AQUCO_01300344v1 PE=3 SV=1	KOG0207	Cation transport ATPase
Chr1_00553	AT-hook motif nuclear-localized protein 5 OS=Arabidopsis thaliana OX=3702 GN=AHL5 PE=1 SV=1	DUF296	-	-	-	-	-	hypothetical protein AQUCO_01300337v1 [Aquilegia coerulea]	Uncharacterized protein OS=Aquilegia coerulea OX=218851 GN=AQUCO_01300337v1 PE=4 SV=1	-	-
Chr1_00554	FT-interacting protein 7 OS=Oryza sativa subsp. japonica OX=39947 GN=FTIP7 PE=1 SV=1	C2	-	-	-	-	-	hypothetical protein AQUCO_01300339v1 [Aquilegia coerulea]	Uncharacterized protein OS=Aquilegia coerulea OX=218851 GN=AQUCO_01300339v1 PE=4 SV=1	-	-
Chr1_00556	Serine/threonine-protein kinase BSK7 OS=Arabidopsis thaliana OX=3702 GN=BSK7 PE=3 SV=1	Pkinase	protein phosphorylation(GO:0006468)		protein kinase activity(GO:0004672)| ATP binding(GO:0005524)	K14500	BR-signaling kinase	hypothetical protein AQUCO_01300335v1 [Aquilegia coerulea]	Uncharacterized protein OS=Aquilegia coerulea OX=218851 GN=AQUCO_01300335v1 PE=4 SV=1	-	-
Chr1_00557	Glutamate--cysteine ligase, chloroplastic OS=Solanum lycopersicum OX=4081 GN=GSH1 PE=2 SV=1	GCS2	cellular modified amino acid biosynthetic process(GO:0042398)		glutamate-cysteine ligase activity(GO:0004357)	K01919	glutamate--cysteine ligase	hypothetical protein AQUCO_01300334v1 [Aquilegia coerulea]	Uncharacterized protein OS=Aquilegia coerulea OX=218851 GN=AQUCO_01300334v1 PE=4 SV=1	-	-
Chr1_00559	Cytokinin hydroxylase OS=Arabidopsis thaliana OX=3702 GN=CYP735A2 PE=1 SV=1	p450	oxidation-reduction process(GO:0055114)		iron ion binding(GO:0005506)| oxidoreductase activity, acting on paired donors, with incorporation or reduction of molecular oxygen(GO:0016705)| heme binding(GO:0020037)	-	-	hypothetical protein AQUCO_01300331v1 [Aquilegia coerulea]	Uncharacterized protein OS=Aquilegia coerulea OX=218851 GN=AQUCO_01300331v1 PE=3 SV=1	KOG0157	Cytochrome P450 CYP4/CYP19/CYP26 subfamilies
Chr1_00561	Vacuolar protein sorting-associated protein 28 homolog 2 OS=Arabidopsis thaliana OX=3702 GN=VPS28-2 PE=1 SV=2	VPS28	endosome transport via multivesicular body sorting pathway(GO:0032509)	ESCRT I complex(GO:0000813)		K12184	ESCRT-I complex subunit VPS28	hypothetical protein AQUCO_00800002v1 [Aquilegia coerulea]	Vacuolar protein sorting-associated protein 28 homolog OS=Aquilegia coerulea OX=218851 GN=AQUCO_00800002v1 PE=3 SV=1	KOG3284	Vacuolar sorting protein VPS28
Chr1_00562	Riboflavin biosynthesis protein PYRD, chloroplastic OS=Arabidopsis thaliana OX=3702 GN=PYRD PE=1 SV=1	dCMP_cyt_deam_1	-	-	-	K11752	diaminohydroxyphosphoribosylaminopyrimidine deaminase / 5-amino-6-(5-phosphoribosylamino)uracil reductase	CMP/dCMP deaminase [Macleaya cordata]	CMP/dCMP deaminase OS=Macleaya cordata OX=56857 GN=BVC80_1787g132 PE=4 SV=1	KOG1018	Cytosine deaminase FCY1 and related enzymes
Chr1_00563	Pectin acetylesterase 9 OS=Arabidopsis thaliana OX=3702 GN=PAE9 PE=2 SV=1	PAE			hydrolase activity(GO:0016787)	-	-	hypothetical protein AQUCO_01300328v1 [Aquilegia coerulea]	Pectin acetylesterase OS=Aquilegia coerulea OX=218851 GN=AQUCO_01300328v1 PE=3 SV=1	KOG4287	Pectin acetylesterase and similar proteins
Chr1_00564	APO protein 3, mitochondrial OS=Arabidopsis thaliana OX=3702 GN=APO3 PE=2 SV=1	APO_RNA-bind			RNA binding(GO:0003723)	-	-	hypothetical protein AQUCO_01300326v1 [Aquilegia coerulea]	Uncharacterized protein OS=Aquilegia coerulea OX=218851 GN=AQUCO_01300326v1 PE=4 SV=1	-	-
Chr1_00565	Signal peptide peptidase-like 1 OS=Arabidopsis thaliana OX=3702 GN=SPPL1 PE=2 SV=1	Peptidase_A22B		integral component of membrane(GO:0016021)	aspartic-type endopeptidase activity(GO:0004190)	K09598	signal peptide peptidase-like 3 [EC:3.4.23.-]	hypothetical protein AQUCO_01300327v1 [Aquilegia coerulea]	Uncharacterized protein OS=Aquilegia coerulea OX=218851 GN=AQUCO_01300327v1 PE=4 SV=1	KOG2443	Uncharacterized conserved protein
Chr1_00567	Integrin-linked protein kinase 1 OS=Arabidopsis thaliana OX=3702 GN=ILK1 PE=1 SV=1	Pkinase_Tyr	protein phosphorylation(GO:0006468)		protein kinase activity(GO:0004672)	K17535	serine/threonine-protein kinase TNNI3K	hypothetical protein AQUCO_01300324v1 [Aquilegia coerulea]	Uncharacterized protein OS=Aquilegia coerulea OX=218851 GN=AQUCO_01300324v1 PE=4 SV=1	KOG0192	Tyrosine kinase specific for activated (GTP-bound) p21cdc42Hs
Chr1_00569	Mitoferrin OS=Dictyostelium discoideum OX=44689 GN=mcfF PE=3 SV=1	Mito_carr	-	-	-	-	-	hypothetical protein AQUCO_01300322v1 [Aquilegia coerulea]	Uncharacterized protein OS=Aquilegia coerulea OX=218851 GN=AQUCO_01300322v1 PE=3 SV=1	KOG0768	Mitochondrial carrier protein PET8
Chr1_00571	Floricaula/leafy homolog OS=Populus trichocarpa OX=3694 GN=FL PE=2 SV=2	LFY_SAM	-	-	-	-	-	floricaula/leafy homolog [Manihot esculenta]	Uncharacterized protein OS=Manihot esculenta OX=3983 GN=MANES_14G044200 PE=4 SV=1	-	-
Chr1_00572	Sm-like protein LSM7 OS=Arabidopsis thaliana OX=3702 GN=LSM7 PE=1 SV=1	LSM	-	-	-	-	-	hypothetical protein AQUCO_01100351v1 [Aquilegia coerulea]	Uncharacterized protein OS=Aquilegia coerulea OX=218851 GN=AQUCO_01100351v1 PE=4 SV=1	KOG1781	Small Nuclear ribonucleoprotein splicing factor
Chr1_00573	F-box/kelch-repeat protein SKIP4 OS=Arabidopsis thaliana OX=3702 GN=SKIP4 PE=1 SV=1	F-box			protein binding(GO:0005515)	-	-	hypothetical protein AQUCO_01300321v1 [Aquilegia coerulea]	Uncharacterized protein OS=Aquilegia coerulea OX=218851 GN=AQUCO_01300321v1 PE=4 SV=1	KOG1072	FOG: Kelch repeat
Chr1_00574	Probable protein kinase At2g41970 OS=Arabidopsis thaliana OX=3702 GN=At2g41970 PE=2 SV=1	Pkinase_Tyr	protein phosphorylation(GO:0006468)		protein kinase activity(GO:0004672)	-	-	Protein kinase domain [Macleaya cordata]	Protein kinase domain OS=Macleaya cordata OX=56857 GN=BVC80_733g5 PE=3 SV=1	KOG1187	Serine/threonine protein kinase
Chr1_00575	Protein FAR1-RELATED SEQUENCE 5 OS=Arabidopsis thaliana OX=3702 GN=FRS5 PE=1 SV=1	MULE	-	-	-	-	-	hypothetical protein PRUPE_4G246500 [Prunus persica]	Uncharacterized protein OS=Prunus persica OX=3760 GN=PRUPE_ppa014831mg PE=4 SV=1	-	-
Chr1_00576	Photosystem II protein D1 OS=Adiantum capillus-veneris OX=13818 GN=psbA PE=2 SV=1	Photo_RC	photosynthetic electron transport in photosystem II(GO:0009772)| photosynthesis, light reaction(GO:0019684)		electron transporter, transferring electrons within the cyclic electron transport pathway of photosynthesis activity(GO:0045156)	-	-	PsbA, partial (chloroplast) [Quiina glaziovii]	Photosystem II protein D1 (Fragment) OS=Quiina glaziovii OX=1241929 GN=psbA PE=3 SV=1	-	-
Chr1_00577	Photosystem II protein D1 OS=Panax ginseng OX=4054 GN=psbA PE=3 SV=1	Photo_RC	photosynthetic electron transport in photosystem II(GO:0009772)| photosynthesis, light reaction(GO:0019684)		electron transporter, transferring electrons within the cyclic electron transport pathway of photosynthesis activity(GO:0045156)	-	-	photosystem II protein D1 (chloroplast) [Theobroma cacao]	Photosystem II protein D1 OS=Panax notoginseng OX=44586 GN=psbA PE=3 SV=1	-	-
Chr1_00578	Sugar transport protein 14 OS=Arabidopsis thaliana OX=3702 GN=STP14 PE=2 SV=2	Sugar_tr	transmembrane transport(GO:0055085)	integral component of membrane(GO:0016021)	transmembrane transporter activity(GO:0022857)	-	-	hypothetical protein AQUCO_00100333v1 [Aquilegia coerulea]	Uncharacterized protein OS=Aquilegia coerulea OX=218851 GN=AQUCO_00100333v1 PE=3 SV=1	KOG0254	Predicted transporter (major facilitator superfamily)
Chr1_00583	Protein NRT1/ PTR FAMILY 5.16 OS=Arabidopsis thaliana OX=3702 GN=NPF5.16 PE=2 SV=1	-	-	-	-	K14638	solute carrier family 15 (peptide/histidine transporter), member 3/4	hypothetical protein AQUCO_01400065v1 [Aquilegia coerulea]	Uncharacterized protein OS=Aquilegia coerulea OX=218851 GN=AQUCO_01400065v1 PE=4 SV=1	KOG1237	H+/oligopeptide symporter
Chr1_00585	Probable clathrin assembly protein At4g32285 OS=Arabidopsis thaliana OX=3702 GN=At4g32285 PE=1 SV=2	ANTH			phospholipid binding(GO:0005543)	-	-	hypothetical protein M569_01000 [Genlisea aurea]	Uncharacterized protein OS=Genlisea aurea OX=192259 GN=M569_01000 PE=4 SV=1	KOG0251	Clathrin assembly protein AP180 and related proteins, contain ENTH domain
Chr1_00586	Kinesin-like protein KIN-14J OS=Arabidopsis thaliana OX=3702 GN=KIN14J PE=1 SV=1	Kinesin	microtubule-based movement(GO:0007018)		ATP binding(GO:0005524)| microtubule binding(GO:0008017)| microtubule motor activity(GO:0003777)	K10406	kinesin family member C2/C3	hypothetical protein AQUCO_01300320v1 [Aquilegia coerulea]	Uncharacterized protein OS=Aquilegia coerulea OX=218851 GN=AQUCO_01300320v1 PE=3 SV=1	KOG0239	Kinesin (KAR3 subfamily)
Chr1_00587	Cleavage and polyadenylation specificity factor subunit 2 OS=Arabidopsis thaliana OX=3702 GN=CPSF100 PE=1 SV=2	Beta-Casp	-	-	-	K14402	cleavage and polyadenylation specificity factor subunit 2	PREDICTED: cleavage and polyadenylation specificity factor subunit 2 [Nelumbo nucifera]	Cleavage and polyadenylation specificity factor subunit 2 OS=Nelumbo nucifera OX=4432 GN=LOC104596063 PE=3 SV=1	KOG1135	mRNA cleavage and polyadenylation factor II complex, subunit CFT2 (CPSF subunit)
Chr1_00590	60S ribosomal protein L36-1 OS=Arabidopsis thaliana OX=3702 GN=RPL36A PE=3 SV=1	Ribosomal_L36e	translation(GO:0006412)	intracellular(GO:0005622)| ribosome(GO:0005840)	structural constituent of ribosome(GO:0003735)	K02920	large subunit ribosomal protein L36e	hypothetical protein AQUCO_06200015v1 [Aquilegia coerulea]	60S ribosomal protein L36 OS=Aquilegia coerulea OX=218851 GN=AQUCO_02700341v1 PE=3 SV=1	KOG3452	60S ribosomal protein L36
Chr1_00592	Beta-amylase 7 OS=Arabidopsis thaliana OX=3702 GN=BAM7 PE=1 SV=2	BES1_N	polysaccharide catabolic process(GO:0000272)		beta-amylase activity(GO:0016161)	K01177	beta-amylase	hypothetical protein AQUCO_01300313v1 [Aquilegia coerulea]	Beta-amylase OS=Aquilegia coerulea OX=218851 GN=AQUCO_01300313v1 PE=3 SV=1	-	-
Chr1_00593	Probable prolyl 4-hydroxylase 7 OS=Arabidopsis thaliana OX=3702 GN=P4H7 PE=2 SV=1	ShK	-	-	-	K00472	prolyl 4-hydroxylase	hypothetical protein AQUCO_01300310v1, partial [Aquilegia coerulea]	Uncharacterized protein (Fragment) OS=Aquilegia coerulea OX=218851 GN=AQUCO_01300310v1 PE=4 SV=1	KOG1591	Prolyl 4-hydroxylase alpha subunit
Chr1_00595	Protein CHROMATIN REMODELING 5 OS=Arabidopsis thaliana OX=3702 GN=CHR5 PE=1 SV=1	DBD_Tnp_Mut	-	-	-	K11367	chromodomain-helicase-DNA-binding protein 1	protein CHROMATIN REMODELING 5-like [Olea europaea var. sylvestris]	Uncharacterized protein OS=Aquilegia coerulea OX=218851 GN=AQUCO_01400659v1 PE=4 SV=1	KOG0384	Chromodomain-helicase DNA-binding protein
Chr1_00596	Transcription factor GLABRA 3 OS=Arabidopsis thaliana OX=3702 GN=GL3 PE=1 SV=1	bHLH-MYC_N	-	-	-	-	-	hypothetical protein AQUCO_01300309v1 [Aquilegia coerulea]	Uncharacterized protein OS=Aquilegia coerulea OX=218851 GN=AQUCO_01300309v1 PE=4 SV=1	-	-
Chr1_00597	Gibberellin 20-oxidase-like protein OS=Arabidopsis thaliana OX=3702 GN=At5g51310 PE=2 SV=1	2OG-FeII_Oxy	oxidation-reduction process(GO:0055114)		oxidoreductase activity(GO:0016491)	-	-	hypothetical protein AQUCO_01300308v1 [Aquilegia coerulea]	Uncharacterized protein OS=Aquilegia coerulea OX=218851 GN=AQUCO_01300308v1 PE=3 SV=1	KOG0143	Iron/ascorbate family oxidoreductases
Chr1_00598	GMP synthase [glutamine-hydrolyzing] OS=Aquifex aeolicus (strain VF5) OX=224324 GN=guaA PE=3 SV=1	GATase	purine nucleotide biosynthetic process(GO:0006164)| GMP biosynthetic process(GO:0006177)		GMP synthase (glutamine-hydrolyzing) activity(GO:0003922)| ATP binding(GO:0005524)	-	-	hypothetical protein AQUCO_00300887v1 [Aquilegia coerulea]	Uncharacterized protein OS=Aquilegia coerulea OX=218851 GN=AQUCO_00300887v1 PE=3 SV=1	KOG1622	GMP synthase
Chr1_00600	Phosphoacetylglucosamine mutase OS=Arabidopsis thaliana OX=3702 GN=DRT101 PE=1 SV=1	PGM_PMM_I	carbohydrate metabolic process(GO:0005975)		intramolecular transferase activity, phosphotransferases(GO:0016868)	K01836	phosphoacetylglucosamine mutase	hypothetical protein AQUCO_00200318v1 [Aquilegia coerulea]	Phosphoacetylglucosamine mutase OS=Aquilegia coerulea OX=218851 GN=AQUCO_00200318v1 PE=3 SV=1	KOG2537	Phosphoglucomutase/phosphomannomutase
Chr1_00601	Rop guanine nucleotide exchange factor 3 OS=Arabidopsis thaliana OX=3702 GN=ROPGEF3 PE=2 SV=1	PRONE			Rho guanyl-nucleotide exchange factor activity(GO:0005089)	-	-	hypothetical protein AQUCO_01300304v1 [Aquilegia coerulea]	Uncharacterized protein OS=Aquilegia coerulea OX=218851 GN=AQUCO_01300304v1 PE=4 SV=1	-	-
Chr1_00603	Mediator of RNA polymerase II transcription subunit 12 OS=Arabidopsis thaliana OX=3702 GN=MED12 PE=1 SV=1	-	-	-	-	-	-	hypothetical protein AQUCO_01300301v1 [Aquilegia coerulea]	Uncharacterized protein OS=Aquilegia coerulea OX=218851 GN=AQUCO_01300301v1 PE=4 SV=1	KOG4522	RNA polymerase II transcription mediator
Chr1_00604	Protein CHROMATIN REMODELING 5 OS=Arabidopsis thaliana OX=3702 GN=CHR5 PE=1 SV=1	-	-	-	-	K11367	chromodomain-helicase-DNA-binding protein 1	hypothetical protein AQUCO_01400659v1 [Aquilegia coerulea]	Uncharacterized protein OS=Aquilegia coerulea OX=218851 GN=AQUCO_01400659v1 PE=4 SV=1	KOG0384	Chromodomain-helicase DNA-binding protein
Chr1_00608	Protein PAIR1 OS=Oryza sativa subsp. japonica OX=39947 GN=PAIR1 PE=1 SV=1	-	-	-	-	-	-	hypothetical protein AQUCO_01300297v1 [Aquilegia coerulea]	Uncharacterized protein OS=Aquilegia coerulea OX=218851 GN=AQUCO_01300297v1 PE=4 SV=1	-	-
Chr1_00610	Protein STRICTOSIDINE SYNTHASE-LIKE 10 OS=Arabidopsis thaliana OX=3702 GN=SSL10 PE=2 SV=1	Str_synth	biosynthetic process(GO:0009058)		strictosidine synthase activity(GO:0016844)	-	-	hypothetical protein AQUCO_00400531v1 [Aquilegia coerulea]	Uncharacterized protein OS=Aquilegia coerulea OX=218851 GN=AQUCO_00400531v1 PE=4 SV=1	KOG1520	Predicted alkaloid synthase/Surface mucin Hemomucin
Chr1_00612	U-box domain-containing protein 33 OS=Arabidopsis thaliana OX=3702 GN=PUB33 PE=2 SV=2	-	-	-	-	-	-	hypothetical protein AQUCO_01300291v1 [Aquilegia coerulea]	Uncharacterized protein OS=Aquilegia coerulea OX=218851 GN=AQUCO_01300291v1 PE=4 SV=1	-	-
Chr1_00613	UDP-N-acetylmuramoyl-L-alanyl-D-glutamate--2,6-diaminopimelate ligase MurE homolog, chloroplastic OS=Arabidopsis thaliana OX=3702 GN=MURE PE=1 SV=1	Mur_ligase_C	biosynthetic process(GO:0009058)		ATP binding(GO:0005524)| ligase activity(GO:0016874)	-	-	hypothetical protein AQUCO_01300292v1 [Aquilegia coerulea]	Uncharacterized protein OS=Aquilegia coerulea OX=218851 GN=AQUCO_01300292v1 PE=3 SV=1	-	-
Chr1_00615	Uncharacterized protein At3g49055 OS=Arabidopsis thaliana OX=3702 GN=At3g49055 PE=2 SV=1	-	-	-	-	-	-	hypothetical protein BVC80_1787g97 [Macleaya cordata]	Uncharacterized protein OS=Macleaya cordata OX=56857 GN=BVC80_1787g97 PE=4 SV=1	-	-
Chr1_00617	Sphingoid long-chain bases kinase 2, mitochondrial OS=Arabidopsis thaliana OX=3702 GN=LCKB2 PE=2 SV=1	DAGK_cat			kinase activity(GO:0016301)	-	-	hypothetical protein AQUCO_01300258v1, partial [Aquilegia coerulea]	Uncharacterized protein (Fragment) OS=Aquilegia coerulea OX=218851 GN=AQUCO_01300258v1 PE=4 SV=1	KOG1116	Sphingosine kinase, involved in sphingolipid metabolism
Chr1_00619	Protein METHYLENE BLUE SENSITIVITY 1 OS=Arabidopsis thaliana OX=3702 GN=MBS1 PE=2 SV=1	-	-	-	-	-	-	Zinc finger protein 706 [Macleaya cordata]	Zinc finger protein 706 OS=Macleaya cordata OX=56857 GN=BVC80_977g8 PE=4 SV=1	-	-
Chr1_00620	Cell division cycle 5-like protein OS=Arabidopsis thaliana OX=3702 GN=CDC5 PE=1 SV=2	Myb_DNA-bind_6	-	-	-	K12860	pre-mRNA-splicing factor CDC5/CEF1	OSJNBa0020I02.14 [Oryza sativa Japonica Group]	Cell division cycle 5-like protein OS=Triticum urartu OX=4572 GN=TRIUR3_09033 PE=4 SV=1	KOG0050	mRNA splicing protein CDC5 (Myb superfamily)
Chr1_00621	Wall-associated receptor kinase-like 5 OS=Arabidopsis thaliana OX=3702 GN=WAKL5 PE=2 SV=2	Pkinase_Tyr	protein phosphorylation(GO:0006468)		protein kinase activity(GO:0004672)	-	-	hypothetical protein AQUCO_69700002v1 [Aquilegia coerulea]	Uncharacterized protein OS=Aquilegia coerulea OX=218851 GN=AQUCO_69700002v1 PE=4 SV=1	-	-
Chr1_00622	Fructokinase-like 2, chloroplastic OS=Arabidopsis thaliana OX=3702 GN=FLN2 PE=1 SV=2	PfkB	-	-	-	-	-	hypothetical protein AQUCO_09500024v1 [Aquilegia coerulea]	Uncharacterized protein OS=Aquilegia coerulea OX=218851 GN=AQUCO_09500024v1 PE=4 SV=1	KOG2855	Ribokinase
Chr1_00623	Folate synthesis bifunctional protein, mitochondrial OS=Pisum sativum OX=3888 GN=MitHPPK/DHPS PE=1 SV=1	HPPK	folic acid-containing compound biosynthetic process(GO:0009396)| pteridine-containing compound metabolic process(GO:0042558)		2-amino-4-hydroxy-6-hydroxymethyldihydropteridine diphosphokinase activity(GO:0003848)	-	-	hypothetical protein AQUCO_09500026v1 [Aquilegia coerulea]	Uncharacterized protein OS=Aquilegia coerulea OX=218851 GN=AQUCO_09500026v1 PE=4 SV=1	KOG2544	Dihydropteroate synthase/7,8-dihydro-6-hydroxymethylpterin-pyrophosphokinase/Dihydroneopterin aldolase
Chr1_00624	SKP1-like protein 21 OS=Arabidopsis thaliana OX=3702 GN=ASK21 PE=2 SV=1	Skp1	ubiquitin-dependent protein catabolic process(GO:0006511)			-	-	PREDICTED: SKP1-like protein 21 [Nelumbo nucifera]	SKP1-like protein 21 OS=Nelumbo nucifera OX=4432 GN=LOC104596040 PE=3 SV=1	KOG1724	SCF ubiquitin ligase, Skp1 component
Chr1_00625	Aquaporin PIP1-3 OS=Arabidopsis thaliana OX=3702 GN=PIP1-3 PE=1 SV=1	MIP	transmembrane transport(GO:0055085)	membrane(GO:0016020)	channel activity(GO:0015267)	K09872	aquaporin PIP	hypothetical protein AQUCO_01300286v1 [Aquilegia coerulea]	Uncharacterized protein OS=Aquilegia coerulea OX=218851 GN=AQUCO_01300286v1 PE=3 SV=1	KOG0223	Aquaporin (major intrinsic protein family)
Chr1_00627	Probable glycerol-3-phosphate acyltransferase 8 OS=Arabidopsis thaliana OX=3702 GN=GPAT8 PE=2 SV=1	Acyltransferase			transferase activity, transferring acyl groups(GO:0016746)	-	-	hypothetical protein AQUCO_01300284v1 [Aquilegia coerulea]	Uncharacterized protein OS=Aquilegia coerulea OX=218851 GN=AQUCO_01300284v1 PE=4 SV=1	-	-
Chr1_00628	DNA-directed RNA polymerases II and IV subunit 5A OS=Arabidopsis thaliana OX=3702 GN=NRPB5A PE=1 SV=1	RNA_pol_Rpb5_C	transcription, DNA-templated(GO:0006351)		DNA binding(GO:0003677)| DNA-directed 5'-3' RNA polymerase activity(GO:0003899)	K03013	DNA-directed RNA polymerases I, II, and III subunit RPABC1	hypothetical protein AQUCO_01800016v1 [Aquilegia coerulea]	Uncharacterized protein OS=Aquilegia coerulea OX=218851 GN=AQUCO_01800016v1 PE=3 SV=1	KOG3218	RNA polymerase, 25-kDa subunit (common to polymerases I, II and III)
Chr1_00629	Short-chain dehydrogenase TIC 32, chloroplastic OS=Arabidopsis thaliana OX=3702 GN=TIC32 PE=2 SV=1	adh_short	-	-	-	K19329	WW domain-containing oxidoreductase	hypothetical protein AQUCO_01300282v1 [Aquilegia coerulea]	Uncharacterized protein OS=Aquilegia coerulea OX=218851 GN=AQUCO_01300282v1 PE=4 SV=1	KOG1208	Dehydrogenases with different specificities (related to short-chain alcohol dehydrogenases)
Chr1_00630	Short-chain dehydrogenase TIC 32, chloroplastic OS=Arabidopsis thaliana OX=3702 GN=TIC32 PE=2 SV=1	adh_short	-	-	-	K19329	WW domain-containing oxidoreductase	hypothetical protein AQUCO_01300282v1 [Aquilegia coerulea]	Uncharacterized protein OS=Aquilegia coerulea OX=218851 GN=AQUCO_01300282v1 PE=4 SV=1	KOG1208	Dehydrogenases with different specificities (related to short-chain alcohol dehydrogenases)
Chr1_00631	Mitogen-activated protein kinase kinase kinase YODA OS=Arabidopsis thaliana OX=3702 GN=YDA PE=1 SV=1	Pkinase	protein phosphorylation(GO:0006468)		ATP binding(GO:0005524)| protein kinase activity(GO:0004672)	-	-	hypothetical protein AQUCO_01300281v1 [Aquilegia coerulea]	Uncharacterized protein OS=Aquilegia coerulea OX=218851 GN=AQUCO_01300281v1 PE=4 SV=1	KOG0198	MEKK and related serine/threonine protein kinases
Chr1_00632	Probable anion transporter 4, chloroplastic OS=Oryza sativa subsp. japonica OX=39947 GN=PHT4;4 PE=2 SV=1	MFS_1	transmembrane transport(GO:0055085)	integral component of membrane(GO:0016021)		-	-	hypothetical protein AQUCO_01300280v1 [Aquilegia coerulea]	Uncharacterized protein OS=Aquilegia coerulea OX=218851 GN=AQUCO_01300280v1 PE=4 SV=1	KOG2532	Permease of the major facilitator superfamily
Chr1_00633	Cytochrome P450 86A22 OS=Petunia hybrida OX=4102 GN=CYP86A22 PE=1 SV=1	p450	oxidation-reduction process(GO:0055114)		heme binding(GO:0020037)| oxidoreductase activity, acting on paired donors, with incorporation or reduction of molecular oxygen(GO:0016705)| iron ion binding(GO:0005506)	K15398	fatty acid omega-hydroxylase [EC:1.14.-.-]	hypothetical protein AQUCO_01300279v1 [Aquilegia coerulea]	Uncharacterized protein OS=Aquilegia coerulea OX=218851 GN=AQUCO_01300279v1 PE=3 SV=1	KOG0157	Cytochrome P450 CYP4/CYP19/CYP26 subfamilies
Chr1_00634	Aldehyde dehydrogenase family 3 member H1 OS=Arabidopsis thaliana OX=3702 GN=ALDH3H1 PE=1 SV=2	Aldedh	oxidation-reduction process(GO:0055114)		oxidoreductase activity(GO:0016491)	K00128	aldehyde dehydrogenase (NAD+)	hypothetical protein AQUCO_01400247v1 [Aquilegia coerulea]	Aldehyde dehydrogenase OS=Aquilegia coerulea OX=218851 GN=AQUCO_01400247v1 PE=3 SV=1	KOG2456	Aldehyde dehydrogenase
Chr1_00636	BTB/POZ domain-containing protein At5g41330 OS=Arabidopsis thaliana OX=3702 GN=At5g41330 PE=2 SV=1	BTB_2	protein homooligomerization(GO:0051260)			-	-	hypothetical protein AQUCO_01300277v1 [Aquilegia coerulea]	Uncharacterized protein OS=Aquilegia coerulea OX=218851 GN=AQUCO_01300277v1 PE=4 SV=1	KOG2714	SETA binding protein SB1 and related proteins, contain BTB/POZ domain
Chr1_00637	Uncharacterized protein At1g76660 OS=Arabidopsis thaliana OX=3702 GN=At1g76660 PE=2 SV=1	-	-	-	-	-	-	hypothetical protein AQUCO_01300276v1 [Aquilegia coerulea]	Uncharacterized protein OS=Aquilegia coerulea OX=218851 GN=AQUCO_01300276v1 PE=4 SV=1	-	-
Chr1_00638	Sec-independent protein translocase protein TATB, chloroplastic OS=Arabidopsis thaliana OX=3702 GN=TATB PE=1 SV=1	MttA_Hcf106	protein transport(GO:0015031)		protein transporter activity(GO:0008565)	-	-	hypothetical protein AQUCO_01300274v1 [Aquilegia coerulea]	Uncharacterized protein OS=Aquilegia coerulea OX=218851 GN=AQUCO_01300274v1 PE=4 SV=1	-	-
Chr1_00639	N6-adenosine-methyltransferase non-catalytic subunit MTB OS=Arabidopsis thaliana OX=3702 GN=MTB PE=1 SV=1	MT-A70	-	-	-	-	-	hypothetical protein AQUCO_01300273v1 [Aquilegia coerulea]	Uncharacterized protein OS=Aquilegia coerulea OX=218851 GN=AQUCO_01300273v1 PE=3 SV=1	KOG2097	Predicted N6-adenine methylase involved in transcription regulation
Chr1_00640	ATG8-interacting protein 1 OS=Arabidopsis thaliana OX=3702 GN=ATI1 PE=1 SV=2	-	-	-	-	-	-	hypothetical protein AQUCO_01300272v1 [Aquilegia coerulea]	Uncharacterized protein OS=Aquilegia coerulea OX=218851 GN=AQUCO_01300272v1 PE=4 SV=1	KOG1347	Uncharacterized membrane protein, predicted efflux pump
Chr1_00641	Putative FBD-associated F-box protein At3g12840 OS=Arabidopsis thaliana OX=3702 GN=At3g12840 PE=4 SV=1	F-box			protein binding(GO:0005515)	-	-	hypothetical protein AQUCO_04500131v1 [Aquilegia coerulea]	Uncharacterized protein OS=Aquilegia coerulea OX=218851 GN=AQUCO_04500131v1 PE=4 SV=1	-	-
Chr1_00642	Serpin-ZX OS=Hordeum vulgare OX=4513 GN=PAZX PE=1 SV=1	Serpin	-	-	-	-	-	Serpin-Z1 [Zea mays]	Serpin-Z1 OS=Zea mays OX=4577 GN=ZEAMMB73_Zm00001d013737 PE=3 SV=1	KOG2392	Serpin
Chr1_00643	Tripeptidyl-peptidase 2 OS=Arabidopsis thaliana OX=3702 GN=TPP2 PE=1 SV=1	Peptidase_S8	proteolysis(GO:0006508)		serine-type endopeptidase activity(GO:0004252)	K01280	tripeptidyl-peptidase II	hypothetical protein AQUCO_00900248v1 [Aquilegia coerulea]	Uncharacterized protein OS=Aquilegia coerulea OX=218851 GN=AQUCO_00900248v1 PE=4 SV=1	KOG1114	Tripeptidyl peptidase II
Chr1_00647	Extradiol ring-cleavage dioxygenase OS=Arabidopsis thaliana OX=3702 GN=LIGB PE=2 SV=1	LigB	cellular aromatic compound metabolic process(GO:0006725)		oxidoreductase activity(GO:0016491)| ferrous iron binding(GO:0008198)	K15777	4,5-DOPA dioxygenase extradiol [EC:1.13.11.-]	PREDICTED: extradiol ring-cleavage dioxygenase [Vitis vinifera]	Uncharacterized protein OS=Vitis vinifera OX=29760 GN=VIT_08s0007g08410 PE=4 SV=1	-	-
Chr1_00648	BAHD acyltransferase DCR OS=Arabidopsis thaliana OX=3702 GN=DCR PE=2 SV=1	Transferase			transferase activity, transferring acyl groups other than amino-acyl groups(GO:0016747)	K19747	BAHD acyltransferase [EC:2.3.1.-]	Transferase [Macleaya cordata]	Transferase OS=Macleaya cordata OX=56857 GN=BVC80_1787g61 PE=4 SV=1	-	-
Chr1_00651	L-3-cyanoalanine synthase 1, mitochondrial OS=Malus domestica OX=3750 GN=CAS1 PE=1 SV=1	PALP	-	-	-	K13034	L-3-cyanoalanine synthase/ cysteine synthase	hypothetical protein AQUCO_01300268v1 [Aquilegia coerulea]	Uncharacterized protein OS=Aquilegia coerulea OX=218851 GN=AQUCO_01300268v1 PE=4 SV=1	KOG1252	Cystathionine beta-synthase and related enzymes
Chr1_00652	Probable mediator of RNA polymerase II transcription subunit 36b OS=Arabidopsis thaliana OX=3702 GN=MED36B PE=1 SV=1	Fibrillarin	rRNA processing(GO:0006364)		methyltransferase activity(GO:0008168)| RNA binding(GO:0003723)	-	-	hypothetical protein DCAR_010668 [Daucus carota subsp. sativus]	Uncharacterized protein OS=Daucus carota subsp. sativus OX=79200 GN=DCAR_010668 PE=4 SV=1	KOG1596	Fibrillarin and related nucleolar RNA-binding proteins
Chr1_00655	Ubiquitin-conjugating enzyme E2 5 OS=Arabidopsis thaliana OX=3702 GN=UBC5 PE=2 SV=2	UQ_con	-	-	-	K10576	ubiquitin-conjugating enzyme E2 H	hypothetical protein AQUCO_01300261v1 [Aquilegia coerulea]	Uncharacterized protein OS=Aquilegia coerulea OX=218851 GN=AQUCO_01300261v1 PE=3 SV=1	KOG0416	Ubiquitin-protein ligase
Chr1_00658	Amino acid transporter AVT1I OS=Arabidopsis thaliana OX=3702 GN=AVT1I PE=3 SV=1	Aa_trans	-	-	-	-	-	hypothetical protein AQUCO_00600300v1 [Aquilegia coerulea]	Uncharacterized protein OS=Aquilegia coerulea OX=218851 GN=AQUCO_00600300v1 PE=4 SV=1	KOG1303	Amino acid transporters
Chr1_00659	AT-rich interactive domain-containing protein 2 OS=Arabidopsis thaliana OX=3702 GN=ARID2 PE=1 SV=1	ARID			DNA binding(GO:0003677)	-	-	hypothetical protein AQUCO_01300260v1 [Aquilegia coerulea]	Uncharacterized protein OS=Aquilegia coerulea OX=218851 GN=AQUCO_01300260v1 PE=4 SV=1	-	-
Chr1_00660	Probable E3 ubiquitin-protein ligase RHB1A OS=Arabidopsis thaliana OX=3702 GN=RHB1A PE=2 SV=1	zf-RING_2	-	-	-	-	-	hypothetical protein AQUCO_01300259v1 [Aquilegia coerulea]	Uncharacterized protein OS=Aquilegia coerulea OX=218851 GN=AQUCO_01300259v1 PE=4 SV=1	KOG0800	FOG: Predicted E3 ubiquitin ligase
Chr1_00664	Calmodulin-binding receptor-like cytoplasmic kinase 2 OS=Arabidopsis thaliana OX=3702 GN=CRCK2 PE=2 SV=1	Pkinase	protein phosphorylation(GO:0006468)		protein kinase activity(GO:0004672)| ATP binding(GO:0005524)	-	-	hypothetical protein AQUCO_01300251v1 [Aquilegia coerulea]	Uncharacterized protein OS=Aquilegia coerulea OX=218851 GN=AQUCO_01300251v1 PE=3 SV=1	KOG1187	Serine/threonine protein kinase
Chr1_00665	Probable E3 ubiquitin-protein ligase XERICO OS=Arabidopsis thaliana OX=3702 GN=XERICO PE=1 SV=1	zf-RING_2	-	-	-	K16281	RING-H2 zinc finger protein RHA1	PREDICTED: E3 ubiquitin-protein ligase RHA1B-like [Nelumbo nucifera]	E3 ubiquitin-protein ligase RHA1B-like OS=Nelumbo nucifera OX=4432 GN=LOC104610658 PE=4 SV=1	KOG0800	FOG: Predicted E3 ubiquitin ligase
Chr1_00666	Probable choline kinase 2 OS=Arabidopsis thaliana OX=3702 GN=At1g74320 PE=2 SV=1	Choline_kinase	-	-	-	K14156	choline/ethanolamine kinase	hypothetical protein AQUCO_01400445v1 [Aquilegia coerulea]	Uncharacterized protein OS=Aquilegia coerulea OX=218851 GN=AQUCO_01400445v1 PE=4 SV=1	KOG2686	Choline kinase
Chr1_00667	Ferric reduction oxidase 2 OS=Arabidopsis thaliana OX=3702 GN=FRO2 PE=1 SV=2	NAD_binding_6	oxidation-reduction process(GO:0055114)		oxidoreductase activity(GO:0016491)	K00521	ferric-chelate reductase	PREDICTED: uncharacterized protein LOC104596257 [Nelumbo nucifera]	uncharacterized protein LOC104596257 OS=Nelumbo nucifera OX=4432 GN=LOC104596257 PE=4 SV=1	KOG0039	Ferric reductase, NADH/NADPH oxidase and related proteins
Chr1_00668	Uncharacterized membrane protein YjcL OS=Bacillus subtilis (strain 168) OX=224308 GN=yjcL PE=4 SV=1	DUF819	-	-	-	-	-	Protein of unknown function DUF819 [Macleaya cordata]	Uncharacterized protein OS=Macleaya cordata OX=56857 GN=BVC80_1787g36 PE=4 SV=1	-	-
Chr1_00669	Probable receptor-like protein kinase At5g24010 OS=Arabidopsis thaliana OX=3702 GN=At5g24010 PE=1 SV=1	Pkinase_Tyr	protein phosphorylation(GO:0006468)		protein kinase activity(GO:0004672)	-	-	hypothetical protein AQUCO_01300236v1, partial [Aquilegia coerulea]	Uncharacterized protein (Fragment) OS=Aquilegia coerulea OX=218851 GN=AQUCO_01300236v1 PE=4 SV=1	KOG1187	Serine/threonine protein kinase
Chr1_00672	Putative septum site-determining protein minD homolog, chloroplastic OS=Arabidopsis thaliana OX=3702 GN=MIND1 PE=1 SV=1	CbiA	-	-	-	K03609	septum site-determining protein MinD	hypothetical protein AQUCO_01300231v1, partial [Aquilegia coerulea]	Uncharacterized protein (Fragment) OS=Aquilegia coerulea OX=218851 GN=AQUCO_01300231v1 PE=4 SV=1	KOG3022	Predicted ATPase, nucleotide-binding
Chr1_00673	UDP-N-acetylmuramate--L-alanine ligase OS=Frankia casuarinae (strain DSM 45818 / CECT 9043 / CcI3) OX=106370 GN=murC PE=3 SV=1	Mur_ligase	biosynthetic process(GO:0009058)		ATP binding(GO:0005524)| ligase activity(GO:0016874)	-	-	hypothetical protein AQUCO_01300229v1 [Aquilegia coerulea]	Uncharacterized protein OS=Aquilegia coerulea OX=218851 GN=AQUCO_01300229v1 PE=3 SV=1	-	-
Chr1_00674	Serine carboxypeptidase-like 8 OS=Arabidopsis thaliana OX=3702 GN=SCPL8 PE=1 SV=2	Peptidase_S10	proteolysis(GO:0006508)		serine-type carboxypeptidase activity(GO:0004185)	K16296	serine carboxypeptidase-like clade I [EC:3.4.16.-]	hypothetical protein AQUCO_06000059v1 [Aquilegia coerulea]	Uncharacterized protein OS=Aquilegia coerulea OX=218851 GN=AQUCO_06000059v1 PE=3 SV=1	KOG1282	Serine carboxypeptidases (lysosomal cathepsin A)
Chr1_00675	Beta-carotene hydroxylase 2, chloroplastic (Fragment) OS=Capsicum annuum OX=4072 GN=CA2 PE=2 SV=1	FA_hydroxylase	lipid biosynthetic process(GO:0008610)| oxidation-reduction process(GO:0055114)		oxidoreductase activity(GO:0016491)| iron ion binding(GO:0005506)	K15746	beta-carotene 3-hydroxylase	beta-carotene hydroxylase 1 [Adonis aestivalis var. palaestina]	Beta-carotene hydroxylase 1 OS=Adonis aestivalis var. palaestina OX=151078 PE=2 SV=1	-	-
Chr1_00677	Protein BPS1, chloroplastic OS=Arabidopsis thaliana OX=3702 GN=BPS1 PE=2 SV=1	BPS1	-	-	-	-	-	hypothetical protein AQUCO_01300226v1 [Aquilegia coerulea]	Uncharacterized protein OS=Aquilegia coerulea OX=218851 GN=AQUCO_01300226v1 PE=4 SV=1	-	-
Chr1_00678	Probable serine/threonine-protein kinase At1g01540 OS=Arabidopsis thaliana OX=3702 GN=At1g01540 PE=1 SV=2	Pkinase	protein phosphorylation(GO:0006468)		protein kinase activity(GO:0004672)| ATP binding(GO:0005524)	-	-	hypothetical protein AQUCO_01300225v1 [Aquilegia coerulea]	Uncharacterized protein OS=Aquilegia coerulea OX=218851 GN=AQUCO_01300225v1 PE=3 SV=1	KOG1187	Serine/threonine protein kinase
Chr1_00679	50S ribosomal protein L5, chloroplastic OS=Arabidopsis thaliana OX=3702 GN=RPL5 PE=2 SV=1	Ribosomal_L5	-	-	-	K02931	large subunit ribosomal protein L5	hypothetical protein AQUCO_01300222v1 [Aquilegia coerulea]	Uncharacterized protein OS=Aquilegia coerulea OX=218851 GN=AQUCO_01300222v1 PE=3 SV=1	KOG0398	Mitochondrial/chloroplast ribosomal protein L5/L7
Chr1_00680	Glutaminyl-peptide cyclotransferase OS=Arabidopsis thaliana OX=3702 GN=QCT PE=1 SV=1	Glu_cyclase_2	peptidyl-pyroglutamic acid biosynthetic process, using glutaminyl-peptide cyclotransferase(GO:0017186)		glutaminyl-peptide cyclotransferase activity(GO:0016603)	-	-	hypothetical protein AQUCO_01300224v1 [Aquilegia coerulea]	Uncharacterized protein OS=Aquilegia coerulea OX=218851 GN=AQUCO_01300224v1 PE=4 SV=1	-	-
Chr1_00681	50S ribosomal protein L5, chloroplastic OS=Arabidopsis thaliana OX=3702 GN=RPL5 PE=2 SV=1	Ribosomal_L5_C	-	-	-	K02931	large subunit ribosomal protein L5	hypothetical protein AQUCO_01300222v1 [Aquilegia coerulea]	Uncharacterized protein OS=Aquilegia coerulea OX=218851 GN=AQUCO_01300222v1 PE=3 SV=1	KOG0398	Mitochondrial/chloroplast ribosomal protein L5/L7
Chr1_00682	Transcription factor MYB61 OS=Arabidopsis thaliana OX=3702 GN=MYB61 PE=2 SV=1	Myb_DNA-binding	-	-	-	K09422	transcription factor MYB, plant	hypothetical protein AQUCO_01300221v1 [Aquilegia coerulea]	Uncharacterized protein OS=Aquilegia coerulea OX=218851 GN=AQUCO_01300221v1 PE=4 SV=1	KOG0048	Transcription factor, Myb superfamily
Chr1_00684	Protein STRICTOSIDINE SYNTHASE-LIKE 10 OS=Arabidopsis thaliana OX=3702 GN=SSL10 PE=2 SV=1	Str_synth	biosynthetic process(GO:0009058)		strictosidine synthase activity(GO:0016844)	-	-	hypothetical protein AQUCO_00400531v1 [Aquilegia coerulea]	Uncharacterized protein OS=Aquilegia coerulea OX=218851 GN=AQUCO_00400531v1 PE=4 SV=1	KOG1520	Predicted alkaloid synthase/Surface mucin Hemomucin
Chr1_00685	Protein STRICTOSIDINE SYNTHASE-LIKE 10 OS=Arabidopsis thaliana OX=3702 GN=SSL10 PE=2 SV=1	Str_synth	biosynthetic process(GO:0009058)		strictosidine synthase activity(GO:0016844)	-	-	hypothetical protein AQUCO_00400531v1 [Aquilegia coerulea]	Uncharacterized protein OS=Aquilegia coerulea OX=218851 GN=AQUCO_00400531v1 PE=4 SV=1	KOG1520	Predicted alkaloid synthase/Surface mucin Hemomucin
Chr1_00686	Proline iminopeptidase OS=Aeromonas sobria OX=646 GN=pip PE=1 SV=3	Abhydrolase_1	-	-	-	-	-	hypothetical protein AQUCO_01300219v1 [Aquilegia coerulea]	Uncharacterized protein OS=Aquilegia coerulea OX=218851 GN=AQUCO_01300219v1 PE=4 SV=1	-	-
Chr1_00687	Endoglucanase 1 OS=Persea americana OX=3435 GN=CEL1 PE=2 SV=1	Glyco_hydro_9	carbohydrate metabolic process(GO:0005975)		hydrolase activity, hydrolyzing O-glycosyl compounds(GO:0004553)	-	-	Glycoside hydrolase [Macleaya cordata]	Endoglucanase OS=Macleaya cordata OX=56857 GN=BVC80_1719g68 PE=3 SV=1	-	-
Chr1_00688	Serine/threonine-protein kinase AFC1 OS=Arabidopsis thaliana OX=3702 GN=AFC1 PE=2 SV=2	WRKY	protein phosphorylation(GO:0006468)| regulation of transcription, DNA-templated(GO:0006355)		ATP binding(GO:0005524)| protein kinase activity(GO:0004672)| sequence-specific DNA binding(GO:0043565)| DNA-binding transcription factor activity(GO:0003700)	K08287	dual-specificity kinase	PREDICTED: serine/threonine-protein kinase AFC2 isoform X2 [Vigna angularis]	serine/threonine-protein kinase AFC1 isoform X4 OS=Capsicum annuum OX=4072 GN=LOC107843015 PE=4 SV=1	KOG0671	LAMMER dual specificity kinases
Chr1_00689	Protein ANTI-SILENCING 1 OS=Arabidopsis thaliana OX=3702 GN=ASI1 PE=4 SV=2	RRM_1			nucleic acid binding(GO:0003676)	-	-	RNA recognition motif domain [Macleaya cordata]	RNA recognition motif domain OS=Macleaya cordata OX=56857 GN=BVC80_9069g49 PE=4 SV=1	-	-
Chr1_00690	Uncharacterized protein At5g41620 OS=Arabidopsis thaliana OX=3702 GN=At5g41620 PE=2 SV=2	-	-	-	-	-	-	hypothetical protein AQUCO_01300216v1 [Aquilegia coerulea]	Uncharacterized protein OS=Aquilegia coerulea OX=218851 GN=AQUCO_01300216v1 PE=4 SV=1	-	-
Chr1_00691	F-box/kelch-repeat protein At3g61590 OS=Arabidopsis thaliana OX=3702 GN=At3g61590 PE=1 SV=1	F-box-like			protein binding(GO:0005515)	-	-	hypothetical protein AQUCO_01300215v1 [Aquilegia coerulea]	Uncharacterized protein OS=Aquilegia coerulea OX=218851 GN=AQUCO_01300215v1 PE=4 SV=1	-	-
Chr1_00693	Protein ABIL1 OS=Arabidopsis thaliana OX=3702 GN=ABIL1 PE=1 SV=1	DDE_Tnp_4	-	-	-	-	-	hypothetical protein AQUCO_01300213v1 [Aquilegia coerulea]	Uncharacterized protein OS=Aquilegia coerulea OX=218851 GN=AQUCO_01300213v1 PE=4 SV=1	KOG2546	Abl interactor ABI-1, contains SH3 domain
Chr1_00694	Cytochrome b5 domain-containing protein RLF OS=Arabidopsis thaliana OX=3702 GN=RLF PE=2 SV=1	Cyt-b5	-	-	-	-	-	PREDICTED: uncharacterized protein C1F12.10c [Nicotiana sylvestris]	cytochrome b5 domain-containing protein RLF-like OS=Nicotiana tabacum OX=4097 GN=LOC107763861 PE=3 SV=1	KOG0536	Flavohemoprotein b5+b5R
Chr1_00695	Phytochrome A-associated F-box protein OS=Arabidopsis thaliana OX=3702 GN=EID1 PE=1 SV=2	-	-	-	-	-	-	hypothetical protein AQUCO_00300729v1 [Aquilegia coerulea]	Uncharacterized protein OS=Aquilegia coerulea OX=218851 GN=AQUCO_00300729v1 PE=4 SV=1	-	-
Chr1_00696	3,9-dihydroxypterocarpan 6A-monooxygenase OS=Glycine max OX=3847 GN=CYP93A1 PE=1 SV=1	zf-RING_2	oxidation-reduction process(GO:0055114)		iron ion binding(GO:0005506)| oxidoreductase activity, acting on paired donors, with incorporation or reduction of molecular oxygen(GO:0016705)| heme binding(GO:0020037)	-	-	3,9-dihydroxypterocarpan 6A-monooxygenase-like [Prunus avium]	Uncharacterized protein OS=Prunus persica OX=3760 GN=PRUPE_ppa018687mg PE=3 SV=1	KOG0156	Cytochrome P450 CYP2 subfamily
Chr1_00697	Glycine-rich domain-containing protein 2 OS=Arabidopsis thaliana OX=3702 GN=GRDP2 PE=2 SV=1	RbcS	-	-	-	-	-	PREDICTED: uncharacterized protein LOC104880278 [Vitis vinifera]	Uncharacterized protein OS=Vitis vinifera OX=29760 GN=VITISV_041568 PE=4 SV=1	KOG4585	Predicted transposase
Chr1_00698	Phytochrome A-associated F-box protein OS=Arabidopsis thaliana OX=3702 GN=EID1 PE=1 SV=2	-	-	-	-	-	-	hypothetical protein AQUCO_00300729v1 [Aquilegia coerulea]	Uncharacterized protein OS=Aquilegia coerulea OX=218851 GN=AQUCO_00300729v1 PE=4 SV=1	-	-
Chr1_00701	Phytochrome A-associated F-box protein OS=Arabidopsis thaliana OX=3702 GN=EID1 PE=1 SV=2	-	-	-	-	-	-	hypothetical protein AQUCO_00300729v1 [Aquilegia coerulea]	Uncharacterized protein OS=Aquilegia coerulea OX=218851 GN=AQUCO_00300729v1 PE=4 SV=1	-	-
Chr1_00703	Putative E3 ubiquitin-protein ligase LIN-2 OS=Lotus japonicus OX=34305 GN=LIN PE=1 SV=1	U-box	protein ubiquitination(GO:0016567)		ubiquitin-protein transferase activity(GO:0004842)	-	-	hypothetical protein AQUCO_00600175v1 [Aquilegia coerulea]	RING-type E3 ubiquitin transferase OS=Aquilegia coerulea OX=218851 GN=AQUCO_00600175v1 PE=4 SV=1	KOG0167	FOG: Armadillo/beta-catenin-like repeats
Chr1_00704	Phytochrome A-associated F-box protein OS=Arabidopsis thaliana OX=3702 GN=EID1 PE=1 SV=2	-	-	-	-	-	-	hypothetical protein AQUCO_00300729v1 [Aquilegia coerulea]	Uncharacterized protein OS=Aquilegia coerulea OX=218851 GN=AQUCO_00300729v1 PE=4 SV=1	-	-
Chr1_00705	Protein FAR1-RELATED SEQUENCE 5 OS=Arabidopsis thaliana OX=3702 GN=FRS5 PE=1 SV=1	FAR1			zinc ion binding(GO:0008270)	-	-	PREDICTED: protein FAR1-RELATED SEQUENCE 5-like [Prunus mume]	Uncharacterized protein OS=Prunus persica OX=3760 GN=PRUPE_ppb019935mg PE=4 SV=1	-	-
Chr1_00706	Phytochrome A-associated F-box protein OS=Arabidopsis thaliana OX=3702 GN=EID1 PE=1 SV=2	-	-	-	-	-	-	hypothetical protein AQUCO_00300729v1 [Aquilegia coerulea]	Uncharacterized protein OS=Aquilegia coerulea OX=218851 GN=AQUCO_00300729v1 PE=4 SV=1	-	-
Chr1_00707	Serine/threonine-protein phosphatase PP1 OS=Medicago sativa subsp. varia OX=36902 GN=PP1 PE=2 SV=1	Metallophos			hydrolase activity(GO:0016787)	K06269	serine/threonine-protein phosphatase PP1 catalytic subunit	serine/threonine-protein phosphatase PP1 [Asparagus officinalis]	Serine/threonine-protein phosphatase OS=Macleaya cordata OX=56857 GN=BVC80_737g17 PE=3 SV=1	KOG0374	Serine/threonine specific protein phosphatase PP1, catalytic subunit
Chr1_00711	Calcium-dependent protein kinase 3 OS=Arabidopsis thaliana OX=3702 GN=CPK3 PE=1 SV=1	-	-	-	-	K13412	calcium-dependent protein kinase	PREDICTED: calcium-dependent protein kinase 3 [Pyrus x bretschneideri]	Calcium-dependent protein kinase 3 OS=Vitis amurensis OX=103351 GN=CDPK3 PE=2 SV=1	KOG0032	Ca2+/calmodulin-dependent protein kinase, EF-Hand protein superfamily
Chr1_00713	Common plant regulatory factor 1 OS=Petroselinum crispum OX=4043 GN=CPRF1 PE=2 SV=1	MFMR_assoc	regulation of transcription, DNA-templated(GO:0006355)		DNA-binding transcription factor activity(GO:0003700)	K09060	plant G-box-binding factor	PREDICTED: common plant regulatory factor 1 isoform X1 [Nelumbo nucifera]	common plant regulatory factor 1 isoform X1 OS=Nelumbo nucifera OX=4432 GN=LOC104593420 PE=4 SV=1	-	-
Chr1_00714	V-type proton ATPase subunit E1 OS=Arabidopsis thaliana OX=3702 GN=VHA-E1 PE=1 SV=2	vATP-synt_E	ATP hydrolysis coupled proton transport(GO:0015991)	proton-transporting two-sector ATPase complex, catalytic domain(GO:0033178)	proton-transporting ATPase activity, rotational mechanism(GO:0046961)	K02150	V-type H+-transporting ATPase subunit E	hypothetical protein AQUCO_01300207v1 [Aquilegia coerulea]	Uncharacterized protein OS=Aquilegia coerulea OX=218851 GN=AQUCO_01300207v1 PE=3 SV=1	KOG1664	Vacuolar H+-ATPase V1 sector, subunit E
Chr1_00715	ABC transporter C family member 10 OS=Arabidopsis thaliana OX=3702 GN=ABCC10 PE=2 SV=2	ABC_membrane	transmembrane transport(GO:0055085)	integral component of membrane(GO:0016021)	ATP binding(GO:0005524)| ATPase activity(GO:0016887)| ATPase activity, coupled to transmembrane movement of substances(GO:0042626)	-	-	hypothetical protein AQUCO_01300206v1 [Aquilegia coerulea]	Uncharacterized protein OS=Aquilegia coerulea OX=218851 GN=AQUCO_01300206v1 PE=4 SV=1	KOG0054	Multidrug resistance-associated protein/mitoxantrone resistance protein, ABC superfamily
Chr1_00717	Exocyst complex component SEC8 OS=Arabidopsis thaliana OX=3702 GN=SEC8 PE=1 SV=1	-	-	-	-	-	-	hypothetical protein AQUCO_03000065v1 [Aquilegia coerulea]	Uncharacterized protein OS=Aquilegia coerulea OX=218851 GN=AQUCO_03000065v1 PE=4 SV=1	-	-
Chr1_00718	Cell division control protein 48 homolog E OS=Arabidopsis thaliana OX=3702 GN=CDC48E PE=2 SV=2	CDC48_N			ATP binding(GO:0005524)	K13525	transitional endoplasmic reticulum ATPase	PREDICTED: cell division cycle protein 48 homolog [Elaeis guineensis]	Cell division cycle protein 48 (Fragment) OS=Anthurium amnicola OX=1678845 GN=CDC48_4 PE=4 SV=1	KOG0730	AAA+-type ATPase
Chr1_00719	Auxin response factor 23 OS=Oryza sativa subsp. indica OX=39946 GN=ARF23 PE=2 SV=1	-	-	-	-	-	-	PREDICTED: putative CCA tRNA nucleotidyltransferase 2 [Nelumbo nucifera]	putative CCA tRNA nucleotidyltransferase 2 OS=Nelumbo nucifera OX=4432 GN=LOC104596819 PE=3 SV=1	KOG2159	tRNA nucleotidyltransferase/poly(A) polymerase
Chr1_00720	DNA-directed RNA polymerase V subunit 1 OS=Arabidopsis thaliana OX=3702 GN=NRPE1 PE=1 SV=1	-	-	-	-	K16251	DNA-directed RNA polymerase V subunit 1	hypothetical protein AQUCO_02000611v1 [Aquilegia coerulea]	DNA-directed RNA polymerase subunit OS=Aquilegia coerulea OX=218851 GN=AQUCO_02000611v1 PE=3 SV=1	KOG0260	RNA polymerase II, large subunit
Chr1_00726	Protein CURVATURE THYLAKOID 1A, chloroplastic OS=Arabidopsis thaliana OX=3702 GN=CURT1A PE=1 SV=1	CAAD	-	-	-	-	-	PREDICTED: protein CURVATURE THYLAKOID 1A, chloroplastic-like [Nelumbo nucifera]	protein CURVATURE THYLAKOID 1A, chloroplastic-like OS=Nelumbo nucifera OX=4432 GN=LOC104600289 PE=4 SV=1	-	-
Chr1_00727	Putative glucose-6-phosphate 1-epimerase OS=Cenchrus ciliaris OX=35872 PE=2 SV=1	Aldose_epim	carbohydrate metabolic process(GO:0005975)		isomerase activity(GO:0016853)	K01792	glucose-6-phosphate 1-epimerase	putative glucose-6-phosphate 1-epimerase [Hevea brasiliensis]	Glucose-6-phosphate 1-epimerase OS=Aquilegia coerulea OX=218851 GN=AQUCO_01300198v1 PE=3 SV=1	KOG1594	Uncharacterized enzymes related to aldose 1-epimerase
Chr1_00730	Probable NADH dehydrogenase [ubiquinone] 1 alpha subcomplex subunit 5, mitochondrial OS=Arabidopsis thaliana OX=3702 GN=At5g52840 PE=1 SV=1	ETC_C1_NDUFA5	respiratory electron transport chain(GO:0022904)	mitochondrial respiratory chain complex I(GO:0005747)		K03949	NADH dehydrogenase (ubiquinone) 1 alpha subcomplex subunit 5	hypothetical protein AQUCO_01300194v1 [Aquilegia coerulea]	Uncharacterized protein OS=Aquilegia coerulea OX=218851 GN=AQUCO_01300194v1 PE=4 SV=1	KOG3365	NADH:ubiquinone oxidoreductase, NDUFA5/B13 subunit
Chr1_00731	Protein TRANSPARENT TESTA GLABRA 1 OS=Arabidopsis thaliana OX=3702 GN=TTG1 PE=1 SV=1	-	-	-	-	K11805	WD repeat-containing protein 68	hypothetical protein AQUCO_04500158v1 [Aquilegia coerulea]	Uncharacterized protein OS=Aquilegia coerulea OX=218851 GN=AQUCO_04500158v1 PE=4 SV=1	KOG0290	Conserved WD40 repeat-containing protein AN11
Chr1_00732	WRKY transcription factor 22 OS=Arabidopsis thaliana OX=3702 GN=WRKY22 PE=2 SV=1	WRKY	regulation of transcription, DNA-templated(GO:0006355)		DNA-binding transcription factor activity(GO:0003700)| sequence-specific DNA binding(GO:0043565)	K13425	WRKY transcription factor 22	hypothetical protein AQUCO_01300193v1 [Aquilegia coerulea]	Uncharacterized protein OS=Aquilegia coerulea OX=218851 GN=AQUCO_01300193v1 PE=4 SV=1	-	-
Chr1_00734	Malate dehydrogenase, chloroplastic OS=Arabidopsis thaliana OX=3702 GN=At3g47520 PE=1 SV=1	Ldh_1_C	oxidation-reduction process(GO:0055114)		oxidoreductase activity, acting on the CH-OH group of donors, NAD or NADP as acceptor(GO:0016616)| oxidoreductase activity(GO:0016491)	K00026	malate dehydrogenase	Lactate/malate dehydrogenase [Macleaya cordata]	Lactate/malate dehydrogenase OS=Macleaya cordata OX=56857 GN=BVC80_1753g2 PE=4 SV=1	KOG1494	NAD-dependent malate dehydrogenase
Chr1_00735	Uncharacterized protein At3g49140 OS=Arabidopsis thaliana OX=3702 GN=At3g49140 PE=1 SV=2	-	-	-	-	-	-	hypothetical protein AQUCO_01300191v1 [Aquilegia coerulea]	Uncharacterized protein OS=Aquilegia coerulea OX=218851 GN=AQUCO_01300191v1 PE=4 SV=1	KOG4197	FOG: PPR repeat
Chr1_00737	ABC transporter G family member 8 OS=Arabidopsis thaliana OX=3702 GN=ABCG8 PE=2 SV=1	ABC2_membrane		membrane(GO:0016020)	ATPase activity(GO:0016887)| ATP binding(GO:0005524)	-	-	ABC transporter-like protein [Corchorus olitorius]	ABC transporter-like protein OS=Corchorus olitorius OX=93759 GN=COLO4_30275 PE=4 SV=1	KOG0061	Transporter, ABC superfamily (Breast cancer resistance protein)
Chr1_00738	E4 SUMO-protein ligase PIAL2 OS=Arabidopsis thaliana OX=3702 GN=PIAL2 PE=1 SV=1	zf-MIZ			zinc ion binding(GO:0008270)	K04706	E3 SUMO-protein ligase PIAS1 [EC:2.3.2.-]	hypothetical protein AQUCO_01300189v1 [Aquilegia coerulea]	Uncharacterized protein OS=Aquilegia coerulea OX=218851 GN=AQUCO_01300189v1 PE=4 SV=1	KOG2169	Zn-finger transcription factor
Chr1_00739	Protein SGT1 homolog OS=Oryza sativa subsp. japonica OX=39947 GN=SGT1 PE=1 SV=1	CS			protein binding(GO:0005515)	K12795	suppressor of G2 allele of SKP1	hypothetical protein AQUCO_01300188v1 [Aquilegia coerulea]	Uncharacterized protein OS=Aquilegia coerulea OX=218851 GN=AQUCO_01300188v1 PE=4 SV=1	KOG1309	Suppressor of G2 allele of skp1
Chr1_00741	G-type lectin S-receptor-like serine/threonine-protein kinase At5g24080 OS=Arabidopsis thaliana OX=3702 GN=At5g24080 PE=2 SV=1	Pkinase_Tyr	protein phosphorylation(GO:0006468)| recognition of pollen(GO:0048544)		protein kinase activity(GO:0004672)	-	-	hypothetical protein AQUCO_01300185v1 [Aquilegia coerulea]	Uncharacterized protein OS=Aquilegia coerulea OX=218851 GN=AQUCO_01300185v1 PE=4 SV=1	-	-
Chr1_00744	Endonuclease III homolog 1, chloroplastic OS=Arabidopsis thaliana OX=3702 GN=NTH1 PE=2 SV=2	HHH	base-excision repair(GO:0006284)		DNA binding(GO:0003677)	K10773	endonuclease III	hypothetical protein AQUCO_01300184v1 [Aquilegia coerulea]	Endonuclease III homolog OS=Aquilegia coerulea OX=218851 GN=NTH1 PE=3 SV=1	KOG1921	Endonuclease III
Chr1_00746	Serine/threonine-protein kinase AFC1 OS=Arabidopsis thaliana OX=3702 GN=AFC1 PE=2 SV=2	Pkinase	protein phosphorylation(GO:0006468)		protein kinase activity(GO:0004672)| ATP binding(GO:0005524)	-	-	PREDICTED: serine/threonine-protein kinase AFC2 isoform X1 [Theobroma cacao]	FUS3-complementing gene 2 isoform 1 OS=Theobroma cacao OX=3641 GN=TCM_014497 PE=4 SV=1	KOG0671	LAMMER dual specificity kinases
Chr1_00747	ATPase family AAA domain-containing protein 1-A OS=Danio rerio OX=7955 GN=atad1a PE=2 SV=2	AAA			ATP binding(GO:0005524)	-	-	hypothetical protein AQUCO_01300183v1 [Aquilegia coerulea]	Uncharacterized protein OS=Aquilegia coerulea OX=218851 GN=AQUCO_01300183v1 PE=4 SV=1	KOG0737	AAA+-type ATPase
Chr1_00749	C-terminal binding protein AN OS=Arabidopsis thaliana OX=3702 GN=AN PE=1 SV=1	2-Hacid_dh_C	oxidation-reduction process(GO:0055114)		NAD binding(GO:0051287)	-	-	C-terminal binding protein AN-like [Papaver somniferum]	C-terminal binding protein AN-like OS=Nelumbo nucifera OX=4432 GN=LOC104613047 PE=4 SV=1	KOG0067	Transcription factor CtBP
Chr1_00750	Protein REVEILLE 6 OS=Arabidopsis thaliana OX=3702 GN=RVE6 PE=2 SV=1	Myb_DNA-binding	-	-	-	-	-	SANT/Myb domain [Macleaya cordata]	SANT/Myb domain OS=Macleaya cordata OX=56857 GN=BVC80_751g3 PE=4 SV=1	KOG0724	Zuotin and related molecular chaperones (DnaJ superfamily), contains DNA-binding domains
Chr1_00753	Cysteine-rich receptor-like protein kinase 8 OS=Arabidopsis thaliana OX=3702 GN=CRK8 PE=3 SV=2	Pkinase_Tyr	protein phosphorylation(GO:0006468)		protein kinase activity(GO:0004672)	-	-	hypothetical protein AQUCO_00500437v1 [Aquilegia coerulea]	Uncharacterized protein OS=Aquilegia coerulea OX=218851 GN=AQUCO_00500437v1 PE=4 SV=1	-	-
Chr1_00754	Elongation factor 2 OS=Beta vulgaris OX=161934 PE=2 SV=1	-	-	-	-	-	-	hypothetical protein COLO4_22685 [Corchorus olitorius]	Uncharacterized protein OS=Corchorus olitorius OX=93759 GN=COLO4_22685 PE=4 SV=1	KOG0469	Elongation factor 2
Chr1_00756	Cysteine-rich receptor-like protein kinase 10 OS=Arabidopsis thaliana OX=3702 GN=CRK10 PE=1 SV=3	Stress-antifung	protein phosphorylation(GO:0006468)		protein kinase activity(GO:0004672)	-	-	hypothetical protein AQUCO_00500437v1 [Aquilegia coerulea]	Uncharacterized protein OS=Aquilegia coerulea OX=218851 GN=AQUCO_00500437v1 PE=4 SV=1	-	-
Chr1_00758	rRNA-processing protein FCF1 homolog OS=Bos taurus OX=9913 GN=FCF1 PE=2 SV=1	Fcf1		small-subunit processome(GO:0032040)		-	-	hypothetical protein AQUCO_01300177v1 [Aquilegia coerulea]	Uncharacterized protein OS=Aquilegia coerulea OX=218851 GN=AQUCO_01300177v1 PE=4 SV=1	KOG3165	Predicted nucleic-acid-binding protein, contains PIN domain
Chr1_00759	Putative aluminum-activated malate transporter 3 OS=Arabidopsis thaliana OX=3702 GN=ALMT3 PE=3 SV=1	ALMT	malate transport(GO:0015743)			-	-	hypothetical protein AQUCO_01300176v1 [Aquilegia coerulea]	Uncharacterized protein OS=Aquilegia coerulea OX=218851 GN=AQUCO_01300176v1 PE=4 SV=1	KOG4711	Predicted membrane protein
Chr1_00760	BTB/POZ domain-containing protein POB1 OS=Arabidopsis thaliana OX=3702 GN=POB1 PE=1 SV=2	BACK			protein binding(GO:0005515)	-	-	BTB/POZ-like [Macleaya cordata]	BTB/POZ-like OS=Macleaya cordata OX=56857 GN=BVC80_9079g21 PE=4 SV=1	-	-
Chr1_00762	Histone acetyltransferase GCN5 OS=Oryza sativa subsp. japonica OX=39947 GN=GCN5 PE=2 SV=1	Myb_DNA-binding			protein binding(GO:0005515)	-	-	PREDICTED: uncharacterized protein LOC104597551 [Nelumbo nucifera]	uncharacterized protein LOC104597551 OS=Nelumbo nucifera OX=4432 GN=LOC104597551 PE=4 SV=1	-	-
Chr1_00763	Protein STRICTOSIDINE SYNTHASE-LIKE 10 OS=Arabidopsis thaliana OX=3702 GN=SSL10 PE=2 SV=1	Str_synth	biosynthetic process(GO:0009058)		strictosidine synthase activity(GO:0016844)	-	-	hypothetical protein AQUCO_00400531v1 [Aquilegia coerulea]	Uncharacterized protein OS=Aquilegia coerulea OX=218851 GN=AQUCO_00400531v1 PE=4 SV=1	KOG1520	Predicted alkaloid synthase/Surface mucin Hemomucin
Chr1_00765	Proteasome subunit alpha type-3 OS=Arabidopsis thaliana OX=3702 GN=PAG1 PE=1 SV=2	Proteasome	proteolysis involved in cellular protein catabolic process(GO:0051603)	proteasome core complex(GO:0005839)	threonine-type endopeptidase activity(GO:0004298)	K02727	20S proteasome subunit alpha 7	PREDICTED: proteasome subunit alpha type-3-like [Gossypium hirsutum]	Proteasome subunit alpha type OS=Gossypium hirsutum OX=3635 GN=LOC107959282 PE=3 SV=1	KOG0184	20S proteasome, regulatory subunit alpha type PSMA3/PRE10
Chr1_00766	Triacylglycerol lipase 2 OS=Arabidopsis thaliana OX=3702 GN=LIP2 PE=2 SV=1	Abhydrolase_1	-	-	-	-	-	hypothetical protein AQUCO_04500172v1 [Aquilegia coerulea]	Lipase OS=Aquilegia coerulea OX=218851 GN=AQUCO_04500172v1 PE=3 SV=1	KOG2624	Triglyceride lipase-cholesterol esterase
Chr1_00768	Transcription initiation factor TFIID subunit 8 OS=Arabidopsis thaliana OX=3702 GN=TAF8 PE=1 SV=1	Bromo_TP	-	-	-	K14649	transcription initiation factor TFIID subunit 8	hypothetical protein AQUCO_01300172v1 [Aquilegia coerulea]	Uncharacterized protein OS=Aquilegia coerulea OX=218851 GN=AQUCO_01300172v1 PE=4 SV=1	KOG2389	Predicted bromodomain transcription factor
Chr1_00769	Probable potassium transporter 2 OS=Oryza sativa subsp. japonica OX=39947 GN=HAK2 PE=2 SV=1	K_trans	potassium ion transmembrane transport(GO:0071805)	membrane(GO:0016020)	potassium ion transmembrane transporter activity(GO:0015079)	K03549	KUP system potassium uptake protein	probable potassium transporter 2 [Papaver somniferum]	Potassium transporter OS=Anthurium amnicola OX=1678845 GN=HAK2_3 PE=3 SV=1	-	-
Chr1_00770	Probable membrane-associated kinase regulator 2 OS=Arabidopsis thaliana OX=3702 GN=MAKR2 PE=2 SV=1	-	-	-	-	-	-	hypothetical protein AQUCO_01300169v1 [Aquilegia coerulea]	Uncharacterized protein OS=Aquilegia coerulea OX=218851 GN=AQUCO_01300169v1 PE=4 SV=1	-	-
Chr1_00772	RING-H2 finger protein ATL67 OS=Arabidopsis thaliana OX=3702 GN=ATL67 PE=2 SV=1	zf-RING_2	-	-	-	-	-	hypothetical protein AQUCO_01300167v1 [Aquilegia coerulea]	Uncharacterized protein OS=Aquilegia coerulea OX=218851 GN=AQUCO_01300167v1 PE=4 SV=1	KOG0800	FOG: Predicted E3 ubiquitin ligase
Chr1_00775	DNA polymerase delta small subunit OS=Arabidopsis thaliana OX=3702 GN=POLD2 PE=2 SV=2	-	-	-	-	K02328	DNA polymerase delta subunit 2	unnamed protein product, partial [Vitis vinifera]	Uncharacterized protein OS=Vitis vinifera OX=29760 GN=VIT_08s0007g06490 PE=4 SV=1	KOG2732	DNA polymerase delta, regulatory subunit 55
Chr1_00776	3-isopropylmalate dehydrogenase 1, chloroplastic OS=Arabidopsis thaliana OX=3702 GN=IMDH1 PE=2 SV=2	Iso_dh	oxidation-reduction process(GO:0055114)		oxidoreductase activity, acting on the CH-OH group of donors, NAD or NADP as acceptor(GO:0016616)	K00052	3-isopropylmalate dehydrogenase	hypothetical protein AQUCO_04200099v1 [Aquilegia coerulea]	3-isopropylmalate dehydrogenase OS=Aquilegia coerulea OX=218851 GN=AQUCO_04200099v1 PE=3 SV=1	KOG0786	3-isopropylmalate dehydrogenase
Chr1_00777	Mitoferrin OS=Dictyostelium discoideum OX=44689 GN=mcfF PE=3 SV=1	Mito_carr	-	-	-	K15113	solute carrier family 25 (mitochondrial iron transporter), member 28/37	hypothetical protein AQUCO_01300166v1 [Aquilegia coerulea]	Uncharacterized protein OS=Aquilegia coerulea OX=218851 GN=AQUCO_01300166v1 PE=3 SV=1	KOG0760	Mitochondrial carrier protein MRS3/4
Chr1_00778	DEAD-box ATP-dependent RNA helicase 38 OS=Arabidopsis thaliana OX=3702 GN=RH38 PE=1 SV=2	-	-	-	-	K18655	ATP-dependent RNA helicase DDX19/DBP5	hypothetical protein AQUCO_00100416v1 [Aquilegia coerulea]	Uncharacterized protein OS=Aquilegia coerulea OX=218851 GN=AQUCO_00100416v1 PE=4 SV=1	KOG0332	ATP-dependent RNA helicase
Chr1_00779	DEAD-box ATP-dependent RNA helicase 38 OS=Arabidopsis thaliana OX=3702 GN=RH38 PE=1 SV=2	Helicase_C	-	-	-	K18655	ATP-dependent RNA helicase DDX19/DBP5	DEAD-box ATP-dependent RNA helicase 38-like [Papaver somniferum]	LOS4 (Fragment) OS=Sarcandra glabra OX=92927 PE=2 SV=1	KOG0332	ATP-dependent RNA helicase
Chr1_00782	Auxin-induced protein AUX22 OS=Glycine max OX=3847 GN=AUX22 PE=2 SV=1	AUX_IAA	-	-	-	K14484	auxin-responsive protein IAA	PREDICTED: auxin-responsive protein IAA4-like isoform X1 [Nelumbo nucifera]	Auxin-responsive protein OS=Nelumbo nucifera OX=4432 GN=LOC104607191 PE=3 SV=1	-	-
Chr1_00783	Ethylene-responsive transcription factor CRF3 OS=Arabidopsis thaliana OX=3702 GN=CRF3 PE=1 SV=1	AP2	regulation of transcription, DNA-templated(GO:0006355)		DNA-binding transcription factor activity(GO:0003700)	-	-	hypothetical protein BC332_15413 [Capsicum chinense]	Uncharacterized protein OS=Capsicum chinense OX=80379 GN=BC332_15413 PE=4 SV=1	-	-
Chr1_00785	Guanylate kinase 2, chloroplastic/mitochondrial OS=Oryza sativa subsp. japonica OX=39947 GN=V2 PE=1 SV=1	Guanylate_kin	-	-	-	-	-	hypothetical protein AQUCO_01300160v1 [Aquilegia coerulea]	Uncharacterized protein OS=Aquilegia coerulea OX=218851 GN=AQUCO_01300160v1 PE=4 SV=1	KOG0707	Guanylate kinase
Chr1_00787	BTB/POZ domain-containing protein POB1 OS=Arabidopsis thaliana OX=3702 GN=POB1 PE=1 SV=2	BACK	-	-	-	-	-	BTB/POZ domain-containing protein POB1-like isoform X2 [Papaver somniferum]	BTB/POZ-like OS=Macleaya cordata OX=56857 GN=BVC80_9079g21 PE=4 SV=1	-	-
Chr1_00788	Mitochondrial carrier protein MTM1 OS=Arabidopsis thaliana OX=3702 GN=MTM1 PE=2 SV=1	Mito_carr	-	-	-	K15119	solute carrier family 25, member 39/40	hypothetical protein AQUCO_01300158v1 [Aquilegia coerulea]	Uncharacterized protein OS=Aquilegia coerulea OX=218851 GN=AQUCO_01300158v1 PE=3 SV=1	KOG0761	Mitochondrial carrier protein CGI-69
Chr1_00789	Tubulin gamma-1 chain OS=Arabidopsis thaliana OX=3702 GN=TUBG1 PE=1 SV=1	Tubulin_C	-	-	-	K10389	tubulin gamma	PREDICTED: tubulin gamma-1 chain [Nelumbo nucifera]	Tubulin gamma chain OS=Macleaya cordata OX=56857 GN=BVC80_8981g17 PE=3 SV=1	KOG1374	Gamma tubulin
Chr1_00790	Protein SPA1-RELATED 2 OS=Arabidopsis thaliana OX=3702 GN=SPA2 PE=1 SV=2	WD40			protein binding(GO:0005515)	K16240	protein suppressor of PHYA-105 1	hypothetical protein AQUCO_01300152v1 [Aquilegia coerulea]	Uncharacterized protein OS=Aquilegia coerulea OX=218851 GN=AQUCO_01300152v1 PE=4 SV=1	-	-
Chr1_00791	Light-sensor Protein kinase OS=Ceratodon purpureus OX=3225 GN=PHY1 PE=3 SV=3	DUF1221	protein phosphorylation(GO:0006468)		protein kinase activity(GO:0004672)	-	-	hypothetical protein AQUCO_01300151v1 [Aquilegia coerulea]	Uncharacterized protein OS=Aquilegia coerulea OX=218851 GN=AQUCO_01300151v1 PE=4 SV=1	KOG0192	Tyrosine kinase specific for activated (GTP-bound) p21cdc42Hs
Chr1_00793	Protein STRICTOSIDINE SYNTHASE-LIKE 10 OS=Arabidopsis thaliana OX=3702 GN=SSL10 PE=2 SV=1	Str_synth	biosynthetic process(GO:0009058)		strictosidine synthase activity(GO:0016844)	-	-	hypothetical protein AQUCO_00400531v1 [Aquilegia coerulea]	Uncharacterized protein OS=Aquilegia coerulea OX=218851 GN=AQUCO_00400531v1 PE=4 SV=1	KOG1520	Predicted alkaloid synthase/Surface mucin Hemomucin
Chr1_00794	Protein MOS2 OS=Arabidopsis thaliana OX=3702 GN=MOS2 PE=2 SV=1	G-patch_2	-	-	-	K13101	G patch domain and KOW motifs-containing protein	hypothetical protein AQUCO_01300148v1 [Aquilegia coerulea]	Uncharacterized protein OS=Aquilegia coerulea OX=218851 GN=AQUCO_01300148v1 PE=4 SV=1	KOG4315	G-patch nucleic acid binding protein
Chr1_00797	Mitochondrial adenine nucleotide transporter ADNT1 OS=Arabidopsis thaliana OX=3702 GN=ADNT1 PE=1 SV=1	Mito_carr	-	-	-	K14684	solute carrier family 25 (mitochondrial phosphate transporter), member 23/24/25/41	PREDICTED: mitochondrial adenine nucleotide transporter ADNT1-like [Nelumbo nucifera]	mitochondrial adenine nucleotide transporter ADNT1-like OS=Nelumbo nucifera OX=4432 GN=LOC104603959 PE=3 SV=1	KOG0752	Mitochondrial solute carrier protein
Chr1_00798	Jasmonic acid-amido synthetase JAR1 OS=Oryza sativa subsp. japonica OX=39947 GN=GH3.5 PE=2 SV=1	GH3	-	-	-	-	-	hypothetical protein AQUCO_01300146v1 [Aquilegia coerulea]	Uncharacterized protein OS=Aquilegia coerulea OX=218851 GN=AQUCO_01300146v1 PE=4 SV=1	-	-
Chr1_00800	Dihydrofolate synthetase OS=Arabidopsis thaliana OX=3702 GN=DHFS PE=1 SV=1	Mur_ligase_M	biosynthetic process(GO:0009058)		ATP binding(GO:0005524)	K20457	dihydrofolate synthase	hypothetical protein AQUCO_01300145v1 [Aquilegia coerulea]	Uncharacterized protein OS=Aquilegia coerulea OX=218851 GN=AQUCO_01300145v1 PE=4 SV=1	KOG2525	Folylpolyglutamate synthase
Chr1_00802	Protein trichome birefringence-like 25 OS=Arabidopsis thaliana OX=3702 GN=TBL25 PE=2 SV=1	PC-Esterase	-	-	-	-	-	PMR5 N-terminal domain [Macleaya cordata]	PMR5 N-terminal domain OS=Macleaya cordata OX=56857 GN=BVC80_9079g62 PE=4 SV=1	-	-
Chr1_00807	Probable GABA transporter 2 OS=Arabidopsis thaliana OX=3702 GN=At5g41800 PE=1 SV=1	Aa_trans	-	-	-	-	-	hypothetical protein AQUCO_01300141v1 [Aquilegia coerulea]	Uncharacterized protein OS=Aquilegia coerulea OX=218851 GN=AQUCO_01300141v1 PE=4 SV=1	KOG1303	Amino acid transporters
Chr1_00809	Hydroquinone glucosyltransferase OS=Rauvolfia serpentina OX=4060 GN=AS PE=1 SV=1	UDPGT			transferase activity, transferring hexosyl groups(GO:0016758)	K08237	hydroquinone glucosyltransferase	hypothetical protein AQUCO_01300140v1 [Aquilegia coerulea]	Glycosyltransferase OS=Aquilegia coerulea OX=218851 GN=AQUCO_01300140v1 PE=3 SV=1	KOG1192	UDP-glucuronosyl and UDP-glucosyl transferase
Chr1_00811	Probable WRKY transcription factor 53 OS=Arabidopsis thaliana OX=3702 GN=WRKY53 PE=1 SV=1	WRKY	regulation of transcription, DNA-templated(GO:0006355)		sequence-specific DNA binding(GO:0043565)| DNA-binding transcription factor activity(GO:0003700)	-	-	hypothetical protein AQUCO_01300135v1 [Aquilegia coerulea]	Uncharacterized protein OS=Aquilegia coerulea OX=218851 GN=AQUCO_01300135v1 PE=4 SV=1	-	-
Chr1_00812	Protein gamma response 1 OS=Arabidopsis thaliana OX=3702 GN=GR1 PE=1 SV=2	-	-	-	-	-	-	hypothetical protein AQUCO_01400835v1 [Aquilegia coerulea]	Uncharacterized protein OS=Aquilegia coerulea OX=218851 GN=AQUCO_01400835v1 PE=4 SV=1	KOG0965	Predicted RNA-binding protein, contains SWAP and G-patch domains
Chr1_00813	Transcription factor TRY OS=Arabidopsis thaliana OX=3702 GN=TRY PE=1 SV=1	Myb_DNA-binding	-	-	-	K09422	transcription factor MYB, plant	PREDICTED: transcription factor TRY [Nelumbo nucifera]	transcription factor TRY OS=Nelumbo nucifera OX=4432 GN=LOC104603973 PE=4 SV=1	-	-
Chr1_00814	Protein NSP-INTERACTING KINASE 1 OS=Arabidopsis thaliana OX=3702 GN=NIK1 PE=1 SV=1	Pkinase_Tyr	protein phosphorylation(GO:0006468)		protein kinase activity(GO:0004672)	-	-	PREDICTED: rust resistance kinase Lr10-like [Malus domestica]	Uncharacterized protein OS=Prunus persica OX=3760 GN=PRUPE_1G083000 PE=3 SV=1	-	-
Chr1_00816	Transcription factor TRY OS=Arabidopsis thaliana OX=3702 GN=TRY PE=1 SV=1	Myb_DNA-binding	-	-	-	K09422	transcription factor MYB, plant	PREDICTED: transcription factor TRY [Nelumbo nucifera]	transcription factor TRY OS=Nelumbo nucifera OX=4432 GN=LOC104603973 PE=4 SV=1	-	-
Chr1_00817	ATP-dependent DNA helicase PIF1 OS=Xenopus laevis OX=8355 GN=pif1 PE=2 SV=1	PIF1	DNA repair(GO:0006281)| telomere maintenance(GO:0000723)		DNA helicase activity(GO:0003678)| helicase activity(GO:0004386)| ATP binding(GO:0005524)	-	-	hypothetical protein AQUCO_00400374v1 [Aquilegia coerulea]	ATP-dependent DNA helicase OS=Aquilegia coerulea OX=218851 GN=AQUCO_00400374v1 PE=3 SV=1	KOG0987	DNA helicase PIF1/RRM3
Chr1_00818	Bidirectional sugar transporter SWEET3b OS=Oryza sativa subsp. japonica OX=39947 GN=SWEET3B PE=3 SV=2	MtN3_slv		integral component of membrane(GO:0016021)		K15382	solute carrier family 50 (sugar transporter)	hypothetical protein AQUCO_01300133v1 [Aquilegia coerulea]	Bidirectional sugar transporter SWEET OS=Aquilegia coerulea OX=218851 GN=AQUCO_01300133v1 PE=3 SV=1	KOG1623	Multitransmembrane protein
Chr1_00819	Protein WHAT&apos;S THIS FACTOR 1 homolog, chloroplastic OS=Arabidopsis thaliana OX=3702 GN=At4g01037 PE=3 SV=1	PORR	-	-	-	-	-	hypothetical protein AQUCO_01300132v1 [Aquilegia coerulea]	Uncharacterized protein OS=Aquilegia coerulea OX=218851 GN=AQUCO_01300132v1 PE=4 SV=1	-	-
Chr1_00820	Histone H3-like centromeric protein HTR12 OS=Arabidopsis thaliana OX=3702 GN=HTR12 PE=1 SV=3	Histone		nucleosome(GO:0000786)	DNA binding(GO:0003677)	-	-	PREDICTED: histone H3-like centromeric protein HTR12 isoform X2 [Nelumbo nucifera]	histone H3-like centromeric protein HTR12 isoform X2 OS=Nelumbo nucifera OX=4432 GN=LOC104600331 PE=3 SV=1	KOG1745	Histones H3 and H4
Chr1_00823	Probable inactive receptor kinase At5g58300 OS=Arabidopsis thaliana OX=3702 GN=At5g58300 PE=1 SV=1	Pkinase	protein phosphorylation(GO:0006468)		ATP binding(GO:0005524)| protein kinase activity(GO:0004672)	-	-	hypothetical protein AQUCO_01300126v1 [Aquilegia coerulea]	Uncharacterized protein OS=Aquilegia coerulea OX=218851 GN=AQUCO_01300126v1 PE=4 SV=1	-	-
Chr1_00824	Pentatricopeptide repeat-containing protein At4g01030, mitochondrial OS=Arabidopsis thaliana OX=3702 GN=PCMP-H65 PE=3 SV=2	DYW_deaminase			zinc ion binding(GO:0008270)	-	-	hypothetical protein AQUCO_01300125v1 [Aquilegia coerulea]	Uncharacterized protein OS=Aquilegia coerulea OX=218851 GN=AQUCO_01300125v1 PE=4 SV=1	KOG4197	FOG: PPR repeat
Chr1_00825	Disease resistance response protein 206 OS=Pisum sativum OX=3888 GN=PI206 PE=1 SV=2	Dirigent	-	-	-	-	-	hypothetical protein AQUCO_01300124v1 [Aquilegia coerulea]	Dirigent protein OS=Aquilegia coerulea OX=218851 GN=AQUCO_01300124v1 PE=3 SV=1	-	-
Chr1_00826	Uncharacterized protein At5g08430 OS=Arabidopsis thaliana OX=3702 GN=At5g08430 PE=1 SV=2	GYF			DNA binding(GO:0003677)| protein binding(GO:0005515)	-	-	hypothetical protein AQUCO_02400005v1 [Aquilegia coerulea]	Uncharacterized protein OS=Aquilegia coerulea OX=218851 GN=AQUCO_02400005v1 PE=4 SV=1	KOG1946	RNA polymerase I transcription factor UAF
Chr1_00827	Abscisic acid receptor PYL8 OS=Arabidopsis thaliana OX=3702 GN=PYL8 PE=1 SV=1	Polyketide_cyc2	-	-	-	K14496	abscisic acid receptor PYR/PYL family	hypothetical protein AQUCO_01300121v1 [Aquilegia coerulea]	Uncharacterized protein OS=Aquilegia coerulea OX=218851 GN=AQUCO_01300121v1 PE=4 SV=1	-	-
Chr1_00828	Serine carboxypeptidase II-3 OS=Hordeum vulgare OX=4513 GN=CXP;2-3 PE=2 SV=1	Peptidase_S10	proteolysis(GO:0006508)		serine-type carboxypeptidase activity(GO:0004185)	K16297	serine carboxypeptidase-like clade II [EC:3.4.16.-]	hypothetical protein AQUCO_01500147v1, partial [Aquilegia coerulea]	Carboxypeptidase (Fragment) OS=Aquilegia coerulea OX=218851 GN=AQUCO_01500147v1 PE=3 SV=1	KOG1282	Serine carboxypeptidases (lysosomal cathepsin A)
Chr1_00829	Phospholipase A1 PLIP1, chloroplastic OS=Arabidopsis thaliana OX=3702 GN=PLIP1 PE=1 SV=1	Lipase_3	lipid metabolic process(GO:0006629)			-	-	hypothetical protein AQUCO_01300120v1 [Aquilegia coerulea]	Uncharacterized protein OS=Aquilegia coerulea OX=218851 GN=AQUCO_01300120v1 PE=4 SV=1	-	-
Chr1_00832	Uridine kinase-like protein 1, chloroplastic OS=Arabidopsis thaliana OX=3702 GN=UKL1 PE=1 SV=1	PRK			ATP binding(GO:0005524)| kinase activity(GO:0016301)	-	-	hypothetical protein AQUCO_01300117v1 [Aquilegia coerulea]	Uridine kinase OS=Aquilegia coerulea OX=218851 GN=AQUCO_01300117v1 PE=3 SV=1	KOG4203	Armadillo/beta-Catenin/plakoglobin
Chr1_00833	2-isopropylmalate synthase A OS=Solanum pennellii OX=28526 GN=IPMSA PE=2 SV=1	HMGL-like	leucine biosynthetic process(GO:0009098)		catalytic activity(GO:0003824)| 2-isopropylmalate synthase activity(GO:0003852)	K01649	2-isopropylmalate synthase	hypothetical protein AQUCO_01300116v1 [Aquilegia coerulea]	Uncharacterized protein OS=Aquilegia coerulea OX=218851 GN=AQUCO_01300116v1 PE=3 SV=1	KOG2367	Alpha-isopropylmalate synthase/homocitrate synthase
Chr1_00836	Putative tRNA 2&apos;-phosphotransferase OS=Schizosaccharomyces pombe (strain 972 / ATCC 24843) OX=284812 GN=SPAC2C4.12c PE=3 SV=2	PTS_2-RNA	tRNA splicing, via endonucleolytic cleavage and ligation(GO:0006388)		transferase activity, transferring phosphorus-containing groups(GO:0016772)	K10669	2'-phosphotransferase	Phosphotransferase KptA/Tpt1 [Macleaya cordata]	Phosphotransferase KptA/Tpt1 OS=Macleaya cordata OX=56857 GN=BVC80_9051g5 PE=4 SV=1	KOG2278	RNA:NAD 2'-phosphotransferase TPT1
Chr1_00838	Probable arabinosyltransferase ARAD1 OS=Arabidopsis thaliana OX=3702 GN=ARAD1 PE=1 SV=1	Exostosin	-	-	-	-	-	hypothetical protein AQUCO_01300618v1 [Aquilegia coerulea]	Uncharacterized protein OS=Aquilegia coerulea OX=218851 GN=AQUCO_01300618v1 PE=4 SV=1	KOG1021	Acetylglucosaminyltransferase EXT1/exostosin 1
Chr1_00840	Dihydroflavonol 4-reductase OS=Vitis vinifera OX=29760 GN=DFR PE=1 SV=1	Epimerase			catalytic activity(GO:0003824)| coenzyme binding(GO:0050662)	-	-	hypothetical protein AQUCO_10200042v1 [Aquilegia coerulea]	Uncharacterized protein OS=Aquilegia coerulea OX=218851 GN=AQUCO_10200042v1 PE=4 SV=1	KOG1502	Flavonol reductase/cinnamoyl-CoA reductase
Chr1_00842	Protein MAIN-LIKE 2 OS=Arabidopsis thaliana OX=3702 GN=At2g04865 PE=1 SV=1	PMD	-	-	-	-	-	protein MAIN-LIKE 1-like [Papaver somniferum]	Uncharacterized protein OS=Rosa chinensis OX=74649 GN=RchiOBHm_Chr1g0332031 PE=4 SV=1	-	-
Chr1_00843	Methylthioribose-1-phosphate isomerase OS=Nicotiana tabacum OX=4097 GN=CIG2 PE=2 SV=1	IF-2B	cellular metabolic process(GO:0044237)			K08963	methylthioribose-1-phosphate isomerase	hypothetical protein AQUCO_07600058v1 [Aquilegia coerulea]	Methylthioribose-1-phosphate isomerase OS=Aquilegia coerulea OX=218851 GN=AQUCO_07600058v1 PE=3 SV=1	KOG1468	Predicted translation initiation factor related to eIF-2B alpha/beta/delta subunits (CIG2/IDI2)
Chr1_00844	Dihydroflavonol 4-reductase OS=Vitis vinifera OX=29760 GN=DFR PE=1 SV=1	Epimerase			coenzyme binding(GO:0050662)| catalytic activity(GO:0003824)	-	-	hypothetical protein AQUCO_10200042v1 [Aquilegia coerulea]	Uncharacterized protein OS=Aquilegia coerulea OX=218851 GN=AQUCO_10200042v1 PE=4 SV=1	KOG1502	Flavonol reductase/cinnamoyl-CoA reductase
Chr1_00845	Potassium transporter 26 OS=Oryza sativa subsp. japonica OX=39947 GN=HAK26 PE=2 SV=1	K_trans	potassium ion transmembrane transport(GO:0071805)	membrane(GO:0016020)	potassium ion transmembrane transporter activity(GO:0015079)	K03549	KUP system potassium uptake protein	Potassium transporter 26 [Triticum urartu]	Potassium transporter 26 OS=Triticum urartu OX=4572 GN=TRIUR3_24542 PE=4 SV=1	-	-
Chr1_00846	LINE-1 retrotransposable element ORF2 protein OS=Homo sapiens OX=9606 PE=1 SV=1	RVT_1			RNA-DNA hybrid ribonuclease activity(GO:0004523)| nucleic acid binding(GO:0003676)	-	-	uncharacterized protein LOC113344037 [Papaver somniferum]	Uncharacterized protein OS=Fagus sylvatica OX=28930 GN=FSB_LOCUS37149 PE=4 SV=1	KOG1075	FOG: Reverse transcriptase
Chr1_00847	Probable indole-3-acetic acid-amido synthetase GH3.11 OS=Oryza sativa subsp. japonica OX=39947 GN=GH3.11 PE=2 SV=1	GH3	-	-	-	K14487	auxin responsive GH3 gene family	hypothetical protein AQUCO_00300764v1 [Aquilegia coerulea]	Uncharacterized protein OS=Aquilegia coerulea OX=218851 GN=AQUCO_00300764v1 PE=4 SV=1	-	-
Chr1_00849	Eukaryotic translation initiation factor 3 subunit B OS=Nicotiana tabacum OX=4097 GN=TIF3B1 PE=2 SV=1	-	-	-	-	K03253	translation initiation factor 3 subunit B	eukaryotic translation initiation factor 3 subunit B-like [Phoenix dactylifera]	Eukaryotic translation initiation factor 3 subunit B OS=Phoenix dactylifera OX=42345 GN=LOC103704674 PE=3 SV=1	KOG2314	Translation initiation factor 3, subunit b (eIF-3b)
Chr1_00850	Peroxidase 53 OS=Arabidopsis thaliana OX=3702 GN=PER53 PE=1 SV=1	peroxidase	oxidation-reduction process(GO:0055114)| response to oxidative stress(GO:0006979)		zinc ion binding(GO:0008270)| peroxidase activity(GO:0004601)| heme binding(GO:0020037)	K00430	peroxidase	PREDICTED: peroxidase A2-like [Juglans regia]	Peroxidase OS=Juglans regia OX=51240 GN=LOC109011944 PE=3 SV=1	-	-
Chr1_00851	Pentatricopeptide repeat-containing protein At4g22760 OS=Arabidopsis thaliana OX=3702 GN=PCMP-E6 PE=2 SV=1	-	-	-	-	-	-	pentatricopeptide repeat-containing protein At4g22760 [Quercus suber]	Uncharacterized protein OS=Vitis vinifera OX=29760 GN=VIT_00s1323g00010 PE=4 SV=1	KOG4197	FOG: PPR repeat
Chr1_00852	Lipid transfer protein EARLI 1 OS=Arabidopsis thaliana OX=3702 GN=EARLI1 PE=1 SV=1	Hydrophob_seed	-	-	-	-	-	Bifunctional inhibitor/plant lipid transfer protein/seed storage helical domain [Macleaya cordata]	Bifunctional inhibitor/plant lipid transfer protein/seed storage helical domain OS=Macleaya cordata OX=56857 GN=BVC80_1741g3 PE=4 SV=1	-	-
Chr1_00853	IRK-interacting protein OS=Arabidopsis thaliana OX=3702 GN=IRKI PE=1 SV=1	-	-	-	-	-	-	hypothetical protein AQUCO_01300621v1 [Aquilegia coerulea]	Uncharacterized protein OS=Aquilegia coerulea OX=218851 GN=AQUCO_01300621v1 PE=4 SV=1	-	-
Chr1_00854	Probable protein S-acyltransferase 14 OS=Arabidopsis thaliana OX=3702 GN=PAT14 PE=2 SV=1	-	-	-	-	K20028	palmitoyltransferase ZDHHC2/15/20	zinc finger protein [Macleaya cordata]	S-acyltransferase OS=Macleaya cordata OX=56857 GN=BVC80_1827g20 PE=3 SV=1	KOG1315	Predicted DHHC-type Zn-finger protein
Chr1_00856	20 kDa chaperonin, chloroplastic OS=Arabidopsis thaliana OX=3702 GN=CPN20 PE=1 SV=2	Cpn10	protein folding(GO:0006457)			K04078	chaperonin GroES	20 kDa chaperonin, chloroplastic-like [Chenopodium quinoa]	Uncharacterized protein OS=Aquilegia coerulea OX=218851 GN=AQUCO_07600036v1 PE=3 SV=1	KOG1641	Mitochondrial chaperonin
Chr1_00857	Putative disease resistance protein RGA1 OS=Solanum bulbocastanum OX=147425 GN=RGA1 PE=2 SV=2	NB-ARC	protein folding(GO:0006457)		ADP binding(GO:0043531)	-	-	hypothetical protein AQUCO_07600034v1, partial [Aquilegia coerulea]	Uncharacterized protein (Fragment) OS=Aquilegia coerulea OX=218851 GN=AQUCO_07600034v1 PE=4 SV=1	KOG4658	Apoptotic ATPase
Chr1_00858	ATP-dependent DNA helicase PIF1 OS=Danio rerio OX=7955 GN=pif1 PE=2 SV=1	Helitron_like_N	telomere maintenance(GO:0000723)| DNA repair(GO:0006281)		DNA helicase activity(GO:0003678)	-	-	hypothetical protein AQUCO_06100095v1 [Aquilegia coerulea]	ATP-dependent DNA helicase OS=Aquilegia coerulea OX=218851 GN=AQUCO_06100095v1 PE=3 SV=1	KOG0987	DNA helicase PIF1/RRM3
Chr1_00863	Receptor-like protein EIX1 OS=Solanum lycopersicum OX=4081 GN=EIX1 PE=2 SV=2	LRRNT_2			protein binding(GO:0005515)	-	-	hypothetical protein AQUCO_01000167v1 [Aquilegia coerulea]	Uncharacterized protein OS=Aquilegia coerulea OX=218851 GN=AQUCO_01000167v1 PE=4 SV=1	KOG0619	FOG: Leucine rich repeat
Chr1_00864	Peroxygenase 1 OS=Arabidopsis thaliana OX=3702 GN=PXG1 PE=1 SV=1	Caleosin	-	-	-	K17991	peroxygenase	hypothetical protein AQUCO_01700794v1 [Aquilegia coerulea]	Uncharacterized protein OS=Aquilegia coerulea OX=218851 GN=AQUCO_01700794v1 PE=4 SV=1	-	-
Chr1_00866	Receptor-like protein EIX1 OS=Solanum lycopersicum OX=4081 GN=EIX1 PE=2 SV=2	LRR_8			protein binding(GO:0005515)	-	-	hypothetical protein AQUCO_06100026v1 [Aquilegia coerulea]	Uncharacterized protein OS=Aquilegia coerulea OX=218851 GN=AQUCO_06100026v1 PE=4 SV=1	KOG0619	FOG: Leucine rich repeat
Chr1_00868	Receptor-like protein 1 OS=Arabidopsis thaliana OX=3702 GN=RLP1 PE=2 SV=2	RVT_3			nucleic acid binding(GO:0003676)| RNA-DNA hybrid ribonuclease activity(GO:0004523)| protein binding(GO:0005515)	-	-	hypothetical protein AQUCO_01000167v1 [Aquilegia coerulea]	Uncharacterized protein OS=Aquilegia coerulea OX=218851 GN=AQUCO_01000167v1 PE=4 SV=1	-	-
Chr1_00870	Putative ABC transporter C family member 15 OS=Arabidopsis thaliana OX=3702 GN=ABCC15 PE=5 SV=2	-	-	-	-	K05665	ATP-binding cassette, subfamily C (CFTR/MRP), member 1	hypothetical protein AQUCO_04400075v1 [Aquilegia coerulea]	Uncharacterized protein OS=Fagus sylvatica OX=28930 GN=FSB_LOCUS57630 PE=4 SV=1	KOG0054	Multidrug resistance-associated protein/mitoxantrone resistance protein, ABC superfamily
Chr1_00871	Peptidyl-tRNA hydrolase ICT1, mitochondrial OS=Salmo salar OX=8030 GN=mrpl58 PE=2 SV=1	RF-1	translational termination(GO:0006415)		translation release factor activity(GO:0003747)	K15033	peptidyl-tRNA hydrolase ICT1	Peptide chain release factor class I/class II [Macleaya cordata]	Peptide chain release factor class I/class II OS=Macleaya cordata OX=56857 GN=BVC80_1827g17 PE=4 SV=1	KOG3429	Predicted peptidyl-tRNA hydrolase
Chr1_00872	Putative ribonuclease H protein At1g65750 OS=Arabidopsis thaliana OX=3702 GN=At1g65750 PE=3 SV=1	RVT_3			RNA-DNA hybrid ribonuclease activity(GO:0004523)| nucleic acid binding(GO:0003676)	-	-	hypothetical protein AQUCO_01300630v1 [Aquilegia coerulea]	Uncharacterized protein OS=Aquilegia coerulea OX=218851 GN=AQUCO_01300630v1 PE=4 SV=1	-	-
Chr1_00873	Putative ribonuclease H protein At1g65750 OS=Arabidopsis thaliana OX=3702 GN=At1g65750 PE=3 SV=1	-	-	-	-	-	-	uncharacterized protein LOC112170934 [Rosa chinensis]	Uncharacterized protein OS=Fagus sylvatica OX=28930 GN=FSB_LOCUS60637 PE=4 SV=1	-	-
Chr1_00874	Uncharacterized mitochondrial protein AtMg01250 OS=Arabidopsis thaliana OX=3702 GN=AtMg01250 PE=4 SV=1	RVT_1	-	-	-	-	-	uncharacterized protein LOC113327548 [Papaver somniferum]	Uncharacterized protein OS=Fagus sylvatica OX=28930 GN=FSB_LOCUS43496 PE=4 SV=1	KOG1075	FOG: Reverse transcriptase
Chr1_00876	Putative transferase At4g12130, mitochondrial OS=Arabidopsis thaliana OX=3702 GN=At4g12130 PE=1 SV=1	GCV_T_C	-	-	-	-	-	hypothetical protein AQUCO_01300631v1 [Aquilegia coerulea]	Uncharacterized protein OS=Aquilegia coerulea OX=218851 GN=AQUCO_01300631v1 PE=4 SV=1	KOG2929	Transcription factor, component of CCR4 transcriptional complex
Chr1_00880	Protein NSP-INTERACTING KINASE 2 OS=Arabidopsis thaliana OX=3702 GN=NIK2 PE=1 SV=1	LRRNT_2	protein phosphorylation(GO:0006468)		protein binding(GO:0005515)| protein kinase activity(GO:0004672)	-	-	hypothetical protein AQUCO_01300633v1 [Aquilegia coerulea]	Uncharacterized protein OS=Aquilegia coerulea OX=218851 GN=AQUCO_01300633v1 PE=4 SV=1	-	-
Chr1_00881	Splicing factor U2af large subunit B OS=Triticum aestivum OX=4565 GN=U2AF65B PE=2 SV=1	RRM_1			nucleic acid binding(GO:0003676)	K12837	splicing factor U2AF 65 kDa subunit	U2AF large subunit [Brachypodium distachyon]	U2 snRNP auxiliary factor large subunit OS=Brachypodium distachyon OX=15368 PE=3 SV=1	KOG0120	Splicing factor U2AF, large subunit (RRM superfamily)
Chr1_00882	Putative pentatricopeptide repeat-containing protein At3g08820 OS=Arabidopsis thaliana OX=3702 GN=PCMP-H84 PE=3 SV=1	PPR_2			zinc ion binding(GO:0008270)	-	-	hypothetical protein AQUCO_00200827v1 [Aquilegia coerulea]	Uncharacterized protein OS=Aquilegia coerulea OX=218851 GN=AQUCO_00200827v1 PE=4 SV=1	KOG4197	FOG: PPR repeat
Chr1_00883	Putative pentatricopeptide repeat-containing protein At1g26500 OS=Arabidopsis thaliana OX=3702 GN=At1g26500 PE=3 SV=1	PPR	-	-	-	-	-	hypothetical protein AQUCO_00200828v1 [Aquilegia coerulea]	Uncharacterized protein OS=Aquilegia coerulea OX=218851 GN=AQUCO_00200828v1 PE=4 SV=1	KOG4197	FOG: PPR repeat
Chr1_00885	Probable calcium-binding protein CML13 OS=Arabidopsis thaliana OX=3702 GN=CML13 PE=2 SV=1	EF-hand_7			calcium ion binding(GO:0005509)	K13448	calcium-binding protein CML	hypothetical protein AQUCO_01300634v1 [Aquilegia coerulea]	Uncharacterized protein OS=Aquilegia coerulea OX=218851 GN=AQUCO_01300634v1 PE=4 SV=1	KOG0027	Calmodulin and related proteins (EF-Hand superfamily)
Chr1_00886	Maspardin OS=Bos taurus OX=9913 GN=SPG21 PE=2 SV=1	Abhydrolase_1	-	-	-	-	-	Maspardin [Corchorus capsularis]	Maspardin OS=Corchorus capsularis OX=210143 GN=CCACVL1_27444 PE=4 SV=1	-	-
Chr1_00887	40S ribosomal protein S13 OS=Glycine max OX=3847 GN=RPS13 PE=2 SV=1	Ribosomal_S15	translation(GO:0006412)	intracellular(GO:0005622)| ribosome(GO:0005840)	structural constituent of ribosome(GO:0003735)	K02953	small subunit ribosomal protein S13e	PREDICTED: 40S ribosomal protein S13 [Elaeis guineensis]	40S ribosomal protein S13 OS=Apostasia shenzhenica OX=1088818 GN=RPS13 PE=3 SV=1	KOG0400	40S ribosomal protein S13
Chr1_00888	Chloride conductance regulatory protein ICln OS=Arabidopsis thaliana OX=3702 GN=At5g62290 PE=2 SV=1	Voldacs	-	-	-	K05019	chloride channel, nucleotide-sensitive, 1A	hypothetical protein AQUCO_01300637v1 [Aquilegia coerulea]	Uncharacterized protein OS=Aquilegia coerulea OX=218851 GN=AQUCO_01300637v1 PE=4 SV=1	KOG3238	Chloride ion current inducer protein
Chr1_00889	Flavonoid 3&apos;-monooxygenase OS=Petunia hybrida OX=4102 GN=CYP75B2 PE=2 SV=1	p450	oxidation-reduction process(GO:0055114)		iron ion binding(GO:0005506)| oxidoreductase activity, acting on paired donors, with incorporation or reduction of molecular oxygen(GO:0016705)| heme binding(GO:0020037)	-	-	hypothetical protein AQUCO_01300638v1 [Aquilegia coerulea]	Uncharacterized protein OS=Aquilegia coerulea OX=218851 GN=AQUCO_01300638v1 PE=3 SV=1	KOG0156	Cytochrome P450 CYP2 subfamily
Chr1_00892	Protein CROWDED NUCLEI 4 OS=Arabidopsis thaliana OX=3702 GN=CRWN4 PE=1 SV=2	-	-	-	-	-	-	hypothetical protein BVC80_1811g31 [Macleaya cordata]	Uncharacterized protein OS=Macleaya cordata OX=56857 GN=BVC80_1811g31 PE=4 SV=1	-	-
Chr1_00893	COBRA-like protein 7 OS=Arabidopsis thaliana OX=3702 GN=COBL7 PE=2 SV=2	Myb_DNA-bind_3	-	-	-	-	-	COBRA-like protein 7 [Papaver somniferum]	COBRA OS=Macleaya cordata OX=56857 GN=BVC80_1543g315 PE=4 SV=1	-	-
Chr1_00894	Exocyst complex component EXO70B1 OS=Arabidopsis thaliana OX=3702 GN=EXO70B1 PE=1 SV=1	Exo70	exocytosis(GO:0006887)	exocyst(GO:0000145)		-	-	hypothetical protein AQUCO_00400696v1 [Aquilegia coerulea]	Exocyst subunit Exo70 family protein OS=Aquilegia coerulea OX=218851 GN=AQUCO_00400696v1 PE=3 SV=1	KOG2344	Exocyst component protein and related proteins
Chr1_00898	UDP-glucuronate 4-epimerase 3 OS=Arabidopsis thaliana OX=3702 GN=GAE3 PE=2 SV=1	Epimerase			coenzyme binding(GO:0050662)| catalytic activity(GO:0003824)	K08679	UDP-glucuronate 4-epimerase	NAD-dependent epimerase/dehydratase [Macleaya cordata]	NAD-dependent epimerase/dehydratase OS=Macleaya cordata OX=56857 GN=BVC80_9051g8 PE=4 SV=1	KOG1371	UDP-glucose 4-epimerase/UDP-sulfoquinovose synthase
Chr1_00899	3-isopropylmalate dehydrogenase 1, chloroplastic OS=Arabidopsis thaliana OX=3702 GN=IMDH1 PE=2 SV=2	Iso_dh	oxidation-reduction process(GO:0055114)		oxidoreductase activity, acting on the CH-OH group of donors, NAD or NADP as acceptor(GO:0016616)	K00052	3-isopropylmalate dehydrogenase	hypothetical protein AQUCO_11800011v1 [Aquilegia coerulea]	3-isopropylmalate dehydrogenase OS=Aquilegia coerulea OX=218851 GN=AQUCO_11800011v1 PE=3 SV=1	KOG0786	3-isopropylmalate dehydrogenase
Chr1_00900	Transketolase, chloroplastic OS=Zea mays OX=4577 PE=1 SV=1	Transketolase_N	-	-	-	K00615	transketolase	Transketolase [Macleaya cordata]	Transketolase OS=Macleaya cordata OX=56857 GN=BVC80_9051g10 PE=4 SV=1	KOG0523	Transketolase
Chr1_00901	DNA repair protein RAD51 homolog 3 OS=Arabidopsis thaliana OX=3702 GN=RAD51C PE=1 SV=2	Rad51	-	-	-	K10870	RAD51-like protein 2	hypothetical protein AQUCO_01300644v1 [Aquilegia coerulea]	Uncharacterized protein OS=Aquilegia coerulea OX=218851 GN=AQUCO_01300644v1 PE=4 SV=1	KOG1434	Meiotic recombination protein Dmc1
Chr1_00902	Two-component response regulator 24 OS=Arabidopsis thaliana OX=3702 GN=ARR24 PE=2 SV=1	Response_reg	phosphorelay signal transduction system(GO:0000160)			-	-	hypothetical protein AQUCO_01300728v1 [Aquilegia coerulea]	Uncharacterized protein OS=Aquilegia coerulea OX=218851 GN=AQUCO_01300728v1 PE=4 SV=1	-	-
Chr1_00903	Protein EXORDIUM-like 3 OS=Arabidopsis thaliana OX=3702 GN=EXL3 PE=2 SV=1	Phi_1	-	-	-	-	-	hypothetical protein AQUCO_01300645v1 [Aquilegia coerulea]	Uncharacterized protein OS=Aquilegia coerulea OX=218851 GN=AQUCO_01300645v1 PE=4 SV=1	-	-
Chr1_00904	Probable tRNA N6-adenosine threonylcarbamoyltransferase, mitochondrial OS=Arabidopsis thaliana OX=3702 GN=GCP1 PE=2 SV=2	Peptidase_M22	-	-	-	-	-	hypothetical protein AQUCO_01300646v1 [Aquilegia coerulea]	Probable tRNA N6-adenosine threonylcarbamoyltransferase, mitochondrial OS=Aquilegia coerulea OX=218851 GN=GCP1 PE=3 SV=1	KOG2707	Predicted metalloprotease with chaperone activity (RNAse H/HSP70 fold)
Chr1_00905	Primary amine oxidase OS=Arabidopsis thaliana OX=3702 GN=At1g62810 PE=2 SV=1	Cu_amine_oxid	amine metabolic process(GO:0009308)| oxidation-reduction process(GO:0055114)		primary amine oxidase activity(GO:0008131)| quinone binding(GO:0048038)| copper ion binding(GO:0005507)	K00276	primary-amine oxidase	PREDICTED: primary amine oxidase-like [Nelumbo nucifera]	Amine oxidase OS=Nelumbo nucifera OX=4432 GN=LOC104611496 PE=3 SV=1	KOG1186	Copper amine oxidase
Chr1_00906	Primary amine oxidase OS=Arabidopsis thaliana OX=3702 GN=At1g62810 PE=2 SV=1	Cu_amine_oxidN3	amine metabolic process(GO:0009308)| oxidation-reduction process(GO:0055114)		copper ion binding(GO:0005507)| primary amine oxidase activity(GO:0008131)| quinone binding(GO:0048038)	K00276	primary-amine oxidase	hypothetical protein AQUCO_01300648v1 [Aquilegia coerulea]	Amine oxidase OS=Aquilegia coerulea OX=218851 GN=AQUCO_01300648v1 PE=3 SV=1	KOG1186	Copper amine oxidase
Chr1_00907	Protein LOW PSII ACCUMULATION 2, chloroplastic OS=Arabidopsis thaliana OX=3702 GN=LPA2 PE=1 SV=1	-	-	-	-	-	-	hypothetical protein AQUCO_01300649v1 [Aquilegia coerulea]	Uncharacterized protein OS=Aquilegia coerulea OX=218851 GN=AQUCO_01300649v1 PE=4 SV=1	KOG2090	Metalloendopeptidase family - mitochondrial intermediate peptidase
Chr1_00908	Flavonoid 3&apos;,5&apos;-hydroxylase OS=Campanula medium OX=56154 GN=CYP75A6 PE=2 SV=1	p450	oxidation-reduction process(GO:0055114)		heme binding(GO:0020037)| oxidoreductase activity, acting on paired donors, with incorporation or reduction of molecular oxygen(GO:0016705)| iron ion binding(GO:0005506)	-	-	hypothetical protein AQUCO_20000001v1 [Aquilegia coerulea]	Uncharacterized protein OS=Aquilegia coerulea OX=218851 GN=AQUCO_01200226v1 PE=3 SV=1	KOG0156	Cytochrome P450 CYP2 subfamily
Chr1_00909	Proteasome subunit alpha type-6 OS=Nicotiana tabacum OX=4097 GN=PAA1 PE=2 SV=1	-	-	-	-	-	-		Proteasome subunit alpha type OS=Nelumbo nucifera OX=4432 GN=LOC104609863 PE=3 SV=1	KOG0182	20S proteasome, regulatory subunit alpha type PSMA6/SCL1
Chr1_00910	Polyubiquitin 9 OS=Arabidopsis thaliana OX=3702 GN=UBQ9 PE=3 SV=1	ubiquitin			protein binding(GO:0005515)	-	-	hypothetical protein GOBAR_DD30669 [Gossypium barbadense]	Uncharacterized protein OS=Gossypium barbadense OX=3634 GN=GOBAR_DD30669 PE=4 SV=1	KOG0001	Ubiquitin and ubiquitin-like proteins
Chr1_00911	Protein FAR1-RELATED SEQUENCE 5 OS=Arabidopsis thaliana OX=3702 GN=FRS5 PE=1 SV=1	FAR1	-	-	-	-	-	hypothetical protein PRUPE_4G246500 [Prunus persica]	Uncharacterized protein OS=Prunus persica OX=3760 GN=PRUPE_4G246500 PE=4 SV=1	-	-
Chr1_00913	Flavonoid 3&apos;,5&apos;-hydroxylase OS=Solanum melongena OX=4111 GN=CYP75A2 PE=2 SV=1	p450	oxidation-reduction process(GO:0055114)		oxidoreductase activity, acting on paired donors, with incorporation or reduction of molecular oxygen(GO:0016705)| heme binding(GO:0020037)| iron ion binding(GO:0005506)	-	-	hypothetical protein AQUCO_10200017v1 [Aquilegia coerulea]	Uncharacterized protein OS=Aquilegia coerulea OX=218851 GN=AQUCO_10200017v1 PE=3 SV=1	KOG0156	Cytochrome P450 CYP2 subfamily
Chr1_00914	Cytochrome c oxidase assembly protein COX15 OS=Arabidopsis thaliana OX=3702 GN=COX15 PE=2 SV=1	COX15-CtaA	heme a biosynthetic process(GO:0006784)| oxidation-reduction process(GO:0055114)	integral component of membrane(GO:0016021)	oxidoreductase activity, acting on the CH-CH group of donors(GO:0016627)	K02259	cytochrome c oxidase assembly protein subunit 15	cytochrome c oxidase assembly protein COX15-like isoform X1 [Papaver somniferum]	Uncharacterized protein OS=Vitis vinifera OX=29760 GN=VIT_19s0015g01340 PE=3 SV=1	KOG2725	Cytochrome oxidase assembly factor COX15
Chr1_00915	Triphosphate tunel metalloenzyme 3 OS=Arabidopsis thaliana OX=3702 GN=TTM3 PE=1 SV=1	CYTH	-	-	-	-	-	triphosphate tunel metalloenzyme 3-like [Papaver somniferum]	CYTH-like domain-containing protein OS=Cynara cardunculus var. scolymus OX=59895 GN=Ccrd_022690 PE=4 SV=1	-	-
Chr1_00916	E3 ubiquitin-protein ligase UPL3 OS=Arabidopsis thaliana OX=3702 GN=UPL3 PE=1 SV=1	-	-	-	-	K10590	E3 ubiquitin-protein ligase TRIP12	E3 ubiquitin-protein ligase UPL3 [Ananas comosus]	E3 ubiquitin-protein ligase UPL3 OS=Anthurium amnicola OX=1678845 GN=UPL3_0 PE=4 SV=1	KOG0168	Putative ubiquitin fusion degradation protein
Chr1_00918	Chaperone protein ClpC1, chloroplastic OS=Oryza sativa subsp. japonica OX=39947 GN=CLPC1 PE=2 SV=2	-	-	-	-	K03696	ATP-dependent Clp protease ATP-binding subunit ClpC	AAA+ ATPase domain-containing protein [Cynara cardunculus var. scolymus]	Chaperone protein ClpC OS=Morus notabilis OX=981085 GN=L484_005194 PE=4 SV=1	KOG1051	Chaperone HSP104 and related ATP-dependent Clp proteases
Chr1_00919	Flavonoid 3&apos;,5&apos;-hydroxylase OS=Solanum melongena OX=4111 GN=CYP75A2 PE=2 SV=1	p450	oxidation-reduction process(GO:0055114)		oxidoreductase activity, acting on paired donors, with incorporation or reduction of molecular oxygen(GO:0016705)| heme binding(GO:0020037)| iron ion binding(GO:0005506)	-	-	hypothetical protein AQUCO_01300651v1 [Aquilegia coerulea]	Uncharacterized protein OS=Aquilegia coerulea OX=218851 GN=AQUCO_01300651v1 PE=3 SV=1	KOG0156	Cytochrome P450 CYP2 subfamily
Chr1_00920	Cytochrome P450 18a1 OS=Drosophila melanogaster OX=7227 GN=Cyp18a1 PE=2 SV=2	p450	oxidation-reduction process(GO:0055114)		heme binding(GO:0020037)| oxidoreductase activity, acting on paired donors, with incorporation or reduction of molecular oxygen(GO:0016705)| iron ion binding(GO:0005506)	-	-	hypothetical protein AQUCO_01300651v1 [Aquilegia coerulea]	Uncharacterized protein OS=Aquilegia coerulea OX=218851 GN=AQUCO_01300651v1 PE=3 SV=1	KOG0156	Cytochrome P450 CYP2 subfamily
Chr1_00921	Flavonoid 3&apos;,5&apos;-hydroxylase 1 OS=Petunia hybrida OX=4102 GN=CYP75A1 PE=1 SV=1	p450	oxidation-reduction process(GO:0055114)		heme binding(GO:0020037)| oxidoreductase activity, acting on paired donors, with incorporation or reduction of molecular oxygen(GO:0016705)| iron ion binding(GO:0005506)	-	-	hypothetical protein AQUCO_01300651v1 [Aquilegia coerulea]	Uncharacterized protein OS=Aquilegia coerulea OX=218851 GN=AQUCO_01300651v1 PE=3 SV=1	KOG0156	Cytochrome P450 CYP2 subfamily
Chr1_00922	Flavonoid 3&apos;-monooxygenase OS=Petunia hybrida OX=4102 GN=CYP75B2 PE=2 SV=1	p450	oxidation-reduction process(GO:0055114)		iron ion binding(GO:0005506)| heme binding(GO:0020037)| oxidoreductase activity, acting on paired donors, with incorporation or reduction of molecular oxygen(GO:0016705)	-	-	hypothetical protein AQUCO_01300651v1 [Aquilegia coerulea]	Uncharacterized protein OS=Aquilegia coerulea OX=218851 GN=AQUCO_01300651v1 PE=3 SV=1	KOG0156	Cytochrome P450 CYP2 subfamily
Chr1_00923	Cytochrome P450 71D11 (Fragment) OS=Lotus japonicus OX=34305 GN=CYP71D11 PE=2 SV=1	p450	oxidation-reduction process(GO:0055114)		iron ion binding(GO:0005506)| heme binding(GO:0020037)| oxidoreductase activity, acting on paired donors, with incorporation or reduction of molecular oxygen(GO:0016705)	-	-	hypothetical protein AQUCO_01300651v1 [Aquilegia coerulea]	Uncharacterized protein OS=Aquilegia coerulea OX=218851 GN=AQUCO_01300651v1 PE=3 SV=1	KOG0156	Cytochrome P450 CYP2 subfamily
Chr1_00924	UPF0481 protein At3g47200 OS=Arabidopsis thaliana OX=3702 GN=At3g47200 PE=2 SV=1	DUF247	-	-	-	-	-	putative UPF0481 protein At3g02645 [Olea europaea var. sylvestris]	Uncharacterized protein OS=Fagus sylvatica OX=28930 GN=FSB_LOCUS26401 PE=4 SV=1	-	-
Chr1_00925	Flavonoid 3&apos;-monooxygenase OS=Petunia hybrida OX=4102 GN=CYP75B2 PE=2 SV=1	p450	oxidation-reduction process(GO:0055114)		iron ion binding(GO:0005506)| oxidoreductase activity, acting on paired donors, with incorporation or reduction of molecular oxygen(GO:0016705)| heme binding(GO:0020037)	-	-	hypothetical protein AQUCO_01300653v1 [Aquilegia coerulea]	Uncharacterized protein OS=Aquilegia coerulea OX=218851 GN=AQUCO_01300653v1 PE=3 SV=1	KOG0156	Cytochrome P450 CYP2 subfamily
Chr1_00926	DNA repair protein REV1 OS=Arabidopsis thaliana OX=3702 GN=REV1 PE=2 SV=1	IMS	DNA repair(GO:0006281)			-	-	DNA repair protein REV1 isoform X2 [Herrania umbratica]	DNA repair protein REV1 OS=Spinacia oleracea OX=3562 GN=SOVF_176540 PE=3 SV=1	KOG2093	Translesion DNA polymerase - REV1 deoxycytidyl transferase
Chr1_00927	Flavonoid 3&apos;,5&apos;-hydroxylase OS=Solanum melongena OX=4111 GN=CYP75A2 PE=2 SV=1	p450	oxidation-reduction process(GO:0055114)		heme binding(GO:0020037)| oxidoreductase activity, acting on paired donors, with incorporation or reduction of molecular oxygen(GO:0016705)| iron ion binding(GO:0005506)	-	-	hypothetical protein AQUCO_10200017v1 [Aquilegia coerulea]	Uncharacterized protein OS=Aquilegia coerulea OX=218851 GN=AQUCO_10200017v1 PE=3 SV=1	KOG0156	Cytochrome P450 CYP2 subfamily
Chr1_00931	Pheophytinase, chloroplastic OS=Arabidopsis thaliana OX=3702 GN=PPH PE=1 SV=1	DNA_photolyase	-	-	-	-	-	hypothetical protein AQUCO_01300654v1 [Aquilegia coerulea]	Uncharacterized protein OS=Aquilegia coerulea OX=218851 GN=AQUCO_01300654v1 PE=4 SV=1	KOG1454	Predicted hydrolase/acyltransferase (alpha/beta hydrolase superfamily)
Chr1_00932	Arginase 1, mitochondrial OS=Arabidopsis thaliana OX=3702 GN=ARGAH1 PE=1 SV=1	Arginase			metal ion binding(GO:0046872)	K01476	arginase	hypothetical protein AQUCO_01300658v1 [Aquilegia coerulea]	Uncharacterized protein OS=Aquilegia coerulea OX=218851 GN=AQUCO_01300658v1 PE=3 SV=1	KOG2964	Arginase family protein
Chr1_00933	Probable indole-3-pyruvate monooxygenase YUCCA10 OS=Arabidopsis thaliana OX=3702 GN=YUC10 PE=2 SV=1	Pyr_redox_3	-	-	-	K11816	indole-3-pyruvate monooxygenase	hypothetical protein AQUCO_00300896v1 [Aquilegia coerulea]	Flavin-containing monooxygenase OS=Aquilegia coerulea OX=218851 GN=AQUCO_00300896v1 PE=3 SV=1	KOG1399	Flavin-containing monooxygenase
Chr1_00935	Elongator complex protein 2 OS=Arabidopsis thaliana OX=3702 GN=ELP2 PE=1 SV=1	WD40			protein binding(GO:0005515)	K11374	elongator complex protein 2	WD40 repeat [Macleaya cordata]	WD40 repeat OS=Macleaya cordata OX=56857 GN=BVC80_8497g5 PE=4 SV=1	KOG1063	RNA polymerase II elongator complex, subunit ELP2, WD repeat superfamily
Chr1_00940	Glycine--tRNA ligase, chloroplastic/mitochondrial 2 OS=Arabidopsis thaliana OX=3702 GN=EDD1 PE=1 SV=1	Transposase_24	-	-	-	-	-	PREDICTED: uncharacterized protein LOC103872113 [Brassica rapa]	Uncharacterized protein OS=Noccaea caerulescens OX=107243 GN=LC_TR15793_c0_g1_i1_g.54354 PE=4 SV=1	-	-
Chr1_00941	Protein ODORANT1 OS=Petunia hybrida OX=4102 GN=ODO1 PE=2 SV=1	Myb_DNA-binding	-	-	-	K09422	transcription factor MYB, plant	hypothetical protein AQUCO_01300661v1 [Aquilegia coerulea]	Uncharacterized protein OS=Aquilegia coerulea OX=218851 GN=AQUCO_01300661v1 PE=4 SV=1	KOG0048	Transcription factor, Myb superfamily
Chr1_00943	TPR repeat-containing thioredoxin TDX OS=Arabidopsis thaliana OX=3702 GN=TDX PE=1 SV=1	TPR_8			protein binding(GO:0005515)	K09560	suppressor of tumorigenicity protein 13	PREDICTED: FAM10 family protein At4g22670 [Pyrus x bretschneideri]	Hsp70-interacting protein 1 OS=Vitis labrusca OX=103355 PE=2 SV=1	KOG1308	Hsp70-interacting protein Hip/Transient component of progesterone receptor complexes and an Hsp70-binding protein
Chr1_00944	Calcium-dependent protein kinase 20 OS=Arabidopsis thaliana OX=3702 GN=CPK20 PE=3 SV=1	EF-hand_7			calcium ion binding(GO:0005509)| hydrolase activity, acting on ester bonds(GO:0016788)	-	-	hypothetical protein AQUCO_00200190v1 [Aquilegia coerulea]	Uncharacterized protein OS=Aquilegia coerulea OX=218851 GN=AQUCO_00200190v1 PE=4 SV=1	KOG0032	Ca2+/calmodulin-dependent protein kinase, EF-Hand protein superfamily
Chr1_00945	Zinc finger CCCH domain-containing protein 64 OS=Arabidopsis thaliana OX=3702 GN=At5g56900 PE=2 SV=1	-	-	-	-	-	-	hypothetical protein AQUCO_02000462v1 [Aquilegia coerulea]	Uncharacterized protein OS=Aquilegia coerulea OX=218851 GN=AQUCO_02000462v1 PE=4 SV=1	KOG2476	Uncharacterized conserved protein
Chr1_00946	Protein TORNADO 1 OS=Arabidopsis thaliana OX=3702 GN=TRN1 PE=2 SV=1	-	-	-	-	-	-	hypothetical protein AQUCO_02800235v1 [Aquilegia coerulea]	Uncharacterized protein OS=Aquilegia coerulea OX=218851 GN=AQUCO_02800235v1 PE=4 SV=1	KOG4308	LRR-containing protein
Chr1_00950	Probable receptor-like serine/threonine-protein kinase At5g57670 OS=Arabidopsis thaliana OX=3702 GN=At5g57670 PE=2 SV=1	Pkinase	protein phosphorylation(GO:0006468)		protein kinase activity(GO:0004672)| ATP binding(GO:0005524)	-	-	hypothetical protein AQUCO_06800007v1 [Aquilegia coerulea]	Uncharacterized protein OS=Aquilegia coerulea OX=218851 GN=AQUCO_06800007v1 PE=4 SV=1	KOG1187	Serine/threonine protein kinase
Chr1_00953	Methyl-CpG-binding domain-containing protein 5 OS=Arabidopsis thaliana OX=3702 GN=MBD5 PE=1 SV=1	MBD		nucleus(GO:0005634)	DNA binding(GO:0003677)	-	-	Methyl-CpG DNA binding [Macleaya cordata]	Methyl-CpG DNA binding OS=Macleaya cordata OX=56857 GN=BVC80_1707g22 PE=4 SV=1	KOG4161	Methyl-CpG binding transcription regulators
Chr1_00954	Pectinesterase inhibitor 9 OS=Arabidopsis thaliana OX=3702 GN=PMEI9 PE=2 SV=1	PMEI			enzyme inhibitor activity(GO:0004857)	-	-	hypothetical protein AQUCO_01300677v1 [Aquilegia coerulea]	Uncharacterized protein OS=Aquilegia coerulea OX=218851 GN=AQUCO_01300677v1 PE=4 SV=1	-	-
Chr1_00956	Pectinesterase inhibitor 9 OS=Arabidopsis thaliana OX=3702 GN=PMEI9 PE=2 SV=1	PMEI			enzyme inhibitor activity(GO:0004857)	-	-	hypothetical protein AQUCO_01300678v1 [Aquilegia coerulea]	Uncharacterized protein OS=Aquilegia coerulea OX=218851 GN=AQUCO_01300678v1 PE=4 SV=1	-	-
Chr1_00957	Elongation factor G, chloroplastic OS=Arabidopsis thaliana OX=3702 GN=CPEFG PE=1 SV=1	EFG_II			GTP binding(GO:0005525)| GTPase activity(GO:0003924)	K02355	elongation factor G	hypothetical protein AQUCO_01300680v1 [Aquilegia coerulea]	Elongation factor G, chloroplastic OS=Aquilegia coerulea OX=218851 GN=AQUCO_01300680v1 PE=3 SV=1	KOG0465	Mitochondrial elongation factor
Chr1_00959	14 kDa proline-rich protein DC2.15 OS=Daucus carota OX=4039 PE=2 SV=1	Hydrophob_seed	-	-	-	-	-	PREDICTED: 14 kDa proline-rich protein DC2.15 [Vitis vinifera]	Uncharacterized protein OS=Vitis vinifera OX=29760 GN=VIT_12s0055g00800 PE=4 SV=1	-	-
Chr1_00960	Endoglucanase 8 OS=Arabidopsis thaliana OX=3702 GN=CEL1 PE=2 SV=1	Glyco_hydro_9	carbohydrate metabolic process(GO:0005975)		hydrolase activity, hydrolyzing O-glycosyl compounds(GO:0004553)	K01179	endoglucanase	hypothetical protein AQUCO_01300682v1 [Aquilegia coerulea]	Endoglucanase OS=Aquilegia coerulea OX=218851 GN=AQUCO_01300682v1 PE=3 SV=1	-	-
Chr1_00961	Endoglucanase 8 OS=Arabidopsis thaliana OX=3702 GN=CEL1 PE=2 SV=1	Glyco_hydro_9	carbohydrate metabolic process(GO:0005975)		hydrolase activity, hydrolyzing O-glycosyl compounds(GO:0004553)	K01179	endoglucanase	hypothetical protein AQUCO_01300682v1 [Aquilegia coerulea]	Endoglucanase OS=Aquilegia coerulea OX=218851 GN=AQUCO_01300682v1 PE=3 SV=1	-	-
Chr1_00962	Endoglucanase 4 OS=Arabidopsis thaliana OX=3702 GN=At1g23210 PE=2 SV=1	Glyco_hydro_9	carbohydrate metabolic process(GO:0005975)		hydrolase activity, hydrolyzing O-glycosyl compounds(GO:0004553)	K01179	endoglucanase	hypothetical protein AQUCO_01300683v1 [Aquilegia coerulea]	Endoglucanase OS=Aquilegia coerulea OX=218851 GN=AQUCO_01300683v1 PE=3 SV=1	-	-
Chr1_00963	Tubulin-folding cofactor D OS=Arabidopsis thaliana OX=3702 GN=TFCD PE=2 SV=1	TFCD_C	-	-	-	-	-	hypothetical protein AQUCO_01300685v1 [Aquilegia coerulea]	Uncharacterized protein OS=Aquilegia coerulea OX=218851 GN=AQUCO_01300685v1 PE=4 SV=1	KOG1943	Beta-tubulin folding cofactor D
Chr1_00964	Methionine aminopeptidase 1A OS=Arabidopsis thaliana OX=3702 GN=MAP1A PE=1 SV=1	Peptidase_M24	-	-	-	K01265	methionyl aminopeptidase	hypothetical protein AQUCO_01300686v1 [Aquilegia coerulea]	Methionine aminopeptidase OS=Aquilegia coerulea OX=218851 GN=AQUCO_01300686v1 PE=3 SV=1	KOG2738	Putative methionine aminopeptidase
Chr1_00965	Pectinesterase 2 OS=Citrus sinensis OX=2711 GN=PECS-2.1 PE=2 SV=1	PMEI	cell wall modification(GO:0042545)		pectinesterase activity(GO:0030599)| enzyme inhibitor activity(GO:0004857)	K01051	pectinesterase	Pectinesterase [Macleaya cordata]	Pectinesterase OS=Macleaya cordata OX=56857 GN=BVC80_1729g6 PE=4 SV=1	-	-
Chr1_00966	26S proteasome non-ATPase regulatory subunit 12 homolog A OS=Arabidopsis thaliana OX=3702 GN=RPN5A PE=1 SV=1	-	-	-	-	K03035	26S proteasome regulatory subunit N5	hypothetical protein AQUCO_01400417v1 [Aquilegia coerulea]	Uncharacterized protein OS=Aquilegia coerulea OX=218851 GN=AQUCO_01400417v1 PE=4 SV=1	KOG1498	26S proteasome regulatory complex, subunit RPN5/PSMD12
Chr1_00967	Probable prolyl 4-hydroxylase 7 OS=Arabidopsis thaliana OX=3702 GN=P4H7 PE=2 SV=1	-	-	-	-	K00472	prolyl 4-hydroxylase	hypothetical protein AQUCO_01300310v1, partial [Aquilegia coerulea]	Uncharacterized protein (Fragment) OS=Aquilegia coerulea OX=218851 GN=AQUCO_01300310v1 PE=4 SV=1	KOG1591	Prolyl 4-hydroxylase alpha subunit
Chr1_00968	Probable pectinesterase/pectinesterase inhibitor 36 OS=Arabidopsis thaliana OX=3702 GN=PME36 PE=2 SV=2	Pectinesterase	cell wall modification(GO:0042545)		pectinesterase activity(GO:0030599)	K01051	pectinesterase	hypothetical protein AQUCO_01300581v1 [Aquilegia coerulea]	Pectinesterase OS=Aquilegia coerulea OX=218851 GN=AQUCO_01300581v1 PE=4 SV=1	-	-
Chr1_00970	Pectinesterase 2 OS=Citrus sinensis OX=2711 GN=PECS-2.1 PE=2 SV=1	Pectinesterase	cell wall modification(GO:0042545)		pectinesterase activity(GO:0030599)| enzyme inhibitor activity(GO:0004857)	K01051	pectinesterase	hypothetical protein AQUCO_01300689v1 [Aquilegia coerulea]	Pectinesterase OS=Aquilegia coerulea OX=218851 GN=AQUCO_01300689v1 PE=4 SV=1	-	-
Chr1_00971	Vacuolar-processing enzyme OS=Ricinus communis OX=3988 PE=1 SV=1	Peptidase_C13	proteolysis(GO:0006508)		peptidase activity(GO:0008233)	-	-	Peptidase C13 [Macleaya cordata]	Peptidase C13 OS=Macleaya cordata OX=56857 GN=BVC80_1729g8 PE=4 SV=1	KOG1348	Asparaginyl peptidases
Chr1_00972	pEARLI1-like lipid transfer protein 2 OS=Arabidopsis thaliana OX=3702 GN=At4g12490 PE=2 SV=1	Hydrophob_seed	-	-	-	-	-	hypothetical protein AQUCO_00900324v1 [Aquilegia coerulea]	Uncharacterized protein OS=Aquilegia coerulea OX=218851 GN=AQUCO_00900378v1 PE=4 SV=1	-	-
Chr1_00973	14 kDa proline-rich protein DC2.15 OS=Daucus carota OX=4039 PE=2 SV=1	Hydrophob_seed	-	-	-	-	-	14 kDa proline-rich protein DC2.15-like [Phoenix dactylifera]	14 kDa proline-rich protein DC2.15-like OS=Phoenix dactylifera OX=42345 GN=LOC103705143 PE=4 SV=1	-	-
Chr1_00974	F-box protein At4g00893 OS=Arabidopsis thaliana OX=3702 GN=At4g00893 PE=2 SV=1	DUF295	-	-	-	-	-	hypothetical protein AQUCO_02700254v1 [Aquilegia coerulea]	Uncharacterized protein OS=Aquilegia coerulea OX=218851 GN=AQUCO_02700254v1 PE=4 SV=1	-	-
Chr1_00975	Stromal 70 kDa heat shock-related protein, chloroplastic (Fragment) OS=Spinacia oleracea OX=3562 GN=CHSP70 PE=2 SV=1	HSP70	-	-	-	K03283	heat shock 70kDa protein 1/2/6/8	Heat shock 70 kDa protein 7, chloroplastic [Capsicum chinense]	Heat shock 70 kDa protein 7, chloroplastic OS=Capsicum chinense OX=80379 GN=BC332_22091 PE=3 SV=1	KOG0102	Molecular chaperones mortalin/PBP74/GRP75, HSP70 superfamily
Chr1_00976	Pentatricopeptide repeat-containing protein At4g02750 OS=Arabidopsis thaliana OX=3702 GN=PCMP-H24 PE=3 SV=1	SWIM			zinc ion binding(GO:0008270)	-	-	protein FAR1-RELATED SEQUENCE 5-like [Quercus suber]	Uncharacterized protein OS=Aquilegia coerulea OX=218851 GN=AQUCO_00800060v1 PE=4 SV=1	KOG4197	FOG: PPR repeat
Chr1_00977	14 kDa proline-rich protein DC2.15 OS=Daucus carota OX=4039 PE=2 SV=1	Hydrophob_seed	-	-	-	-	-	14 kDa proline-rich protein DC2.15-like [Phoenix dactylifera]	14 kDa proline-rich protein DC2.15-like OS=Phoenix dactylifera OX=42345 GN=LOC103705143 PE=4 SV=1	-	-
Chr1_00978	F-box protein At4g00893 OS=Arabidopsis thaliana OX=3702 GN=At4g00893 PE=2 SV=1	DUF295	-	-	-	-	-	hypothetical protein AQUCO_02700254v1 [Aquilegia coerulea]	Uncharacterized protein OS=Aquilegia coerulea OX=218851 GN=AQUCO_02700254v1 PE=4 SV=1	-	-
Chr1_00979	F-box protein At3g56470 OS=Arabidopsis thaliana OX=3702 GN=At3g56470 PE=2 SV=1	-	-	-	-	-	-	hypothetical protein AQUCO_01500377v1 [Aquilegia coerulea]	Uncharacterized protein OS=Aquilegia coerulea OX=218851 GN=AQUCO_01500377v1 PE=4 SV=1	-	-
Chr1_00980	Auxin-responsive protein SAUR36 OS=Arabidopsis thaliana OX=3702 GN=SAUR36 PE=2 SV=1	Auxin_inducible	response to auxin(GO:0009733)			K14488	SAUR family protein	hypothetical protein AQUCO_01300691v1 [Aquilegia coerulea]	Uncharacterized protein OS=Aquilegia coerulea OX=218851 GN=AQUCO_01300691v1 PE=4 SV=1	-	-
Chr1_00987	NAC domain-containing protein 7 OS=Arabidopsis thaliana OX=3702 GN=NAC007 PE=1 SV=2	NAM	regulation of transcription, DNA-templated(GO:0006355)		DNA binding(GO:0003677)	-	-	NAC domain [Macleaya cordata]	NAC domain OS=Macleaya cordata OX=56857 GN=BVC80_8975g11 PE=4 SV=1	-	-
Chr1_00989	Probable anion transporter 3, chloroplastic OS=Arabidopsis thaliana OX=3702 GN=ANTR3 PE=2 SV=2	-	-	-	-	K08193	MFS transporter, ACS family, solute carrier family 17 (sodium-dependent inorganic phosphate cotransporter), other	hypothetical protein AQUCO_00900754v1 [Aquilegia coerulea]	Uncharacterized protein OS=Aquilegia coerulea OX=218851 GN=AQUCO_00900754v1 PE=4 SV=1	KOG2532	Permease of the major facilitator superfamily
Chr1_00990	Small nuclear ribonucleoprotein-associated protein B&apos; OS=Gallus gallus OX=9031 GN=SNRPB PE=2 SV=1	-	-	-	-	K11086	small nuclear ribonucleoprotein B and B'	hypothetical protein CTI12_AA631210 [Artemisia annua]	Small nuclear ribonucleoprotein-associated protein OS=Artemisia annua OX=35608 GN=CTI12_AA221670 PE=3 SV=1	KOG3168	U1 snRNP component
Chr1_00991	Axial regulator YABBY 1 OS=Arabidopsis thaliana OX=3702 GN=YAB1 PE=1 SV=1	YABBY	multicellular organism development(GO:0007275)			-	-	PREDICTED: protein YABBY 4-like [Nelumbo nucifera]	protein YABBY 4-like OS=Nelumbo nucifera OX=4432 GN=LOC104602291 PE=4 SV=1	-	-
Chr1_00992	COP9 signalosome complex subunit 5b OS=Arabidopsis thaliana OX=3702 GN=CSN5B PE=1 SV=1	JAB	oxidation-reduction process(GO:0055114)		phosphoric ester hydrolase activity(GO:0042578)| protein binding(GO:0005515)	K09613	COP9 signalosome complex subunit 5 [EC:3.4.-.-]	hypothetical protein AQUCO_01500098v1 [Aquilegia coerulea]	Uncharacterized protein OS=Aquilegia coerulea OX=218851 GN=AQUCO_01500098v1 PE=4 SV=1	KOG1554	COP9 signalosome, subunit CSN5
Chr1_00993	Protein NRT1/ PTR FAMILY 4.6 OS=Arabidopsis thaliana OX=3702 GN=NPF4.6 PE=1 SV=1	PTR2	transmembrane transport(GO:0055085)	membrane(GO:0016020)	transmembrane transporter activity(GO:0022857)	-	-	hypothetical protein AQUCO_07400085v1 [Aquilegia coerulea]	Uncharacterized protein OS=Aquilegia coerulea OX=218851 GN=AQUCO_07400085v1 PE=4 SV=1	KOG1237	H+/oligopeptide symporter
Chr1_00994	IRK-interacting protein OS=Arabidopsis thaliana OX=3702 GN=IRKI PE=1 SV=1	DUF641	-	-	-	-	-	hypothetical protein AQUCO_01300694v1 [Aquilegia coerulea]	Uncharacterized protein OS=Aquilegia coerulea OX=218851 GN=AQUCO_01300694v1 PE=4 SV=1	-	-
Chr1_00995	Monocopper oxidase-like protein SKU5 OS=Arabidopsis thaliana OX=3702 GN=SKU5 PE=1 SV=1	Cu-oxidase_2	oxidation-reduction process(GO:0055114)		oxidoreductase activity(GO:0016491)| copper ion binding(GO:0005507)	-	-	hypothetical protein AQUCO_01300695v1 [Aquilegia coerulea]	Uncharacterized protein OS=Aquilegia coerulea OX=218851 GN=AQUCO_01300695v1 PE=4 SV=1	KOG1263	Multicopper oxidases
Chr1_00996	Acid beta-fructofuranosidase 2, vacuolar OS=Rosa hybrid cultivar OX=128735 PE=2 SV=1	Glyco_hydro_32N	-	-	-	K01193	beta-fructofuranosidase	hypothetical protein AQUCO_01300697v1 [Aquilegia coerulea]	Uncharacterized protein OS=Aquilegia coerulea OX=218851 GN=AQUCO_01300697v1 PE=4 SV=1	KOG0228	Beta-fructofuranosidase (invertase)
Chr1_00997	Transaldolase OS=Histophilus somni (strain 2336) OX=228400 GN=tal PE=3 SV=1	TAL_FSA	carbohydrate metabolic process(GO:0005975)			K00616	transaldolase	hypothetical protein AQUCO_01300698v1 [Aquilegia coerulea]	Uncharacterized protein OS=Aquilegia coerulea OX=218851 GN=AQUCO_01300698v1 PE=4 SV=1	KOG2772	Transaldolase
Chr1_00999	Protein INAPERTURATE POLLEN1 OS=Arabidopsis thaliana OX=3702 GN=INP1 PE=2 SV=1	DOG1	transcription, DNA-templated(GO:0006351)		sequence-specific DNA binding(GO:0043565)	-	-	hypothetical protein AQUCO_01300700v1 [Aquilegia coerulea]	Uncharacterized protein OS=Aquilegia coerulea OX=218851 GN=AQUCO_01300700v1 PE=4 SV=1	-	-
Chr1_01000	Probable xyloglucan galactosyltransferase GT19 OS=Arabidopsis thaliana OX=3702 GN=GT19 PE=2 SV=1	Exostosin	-	-	-	-	-	hypothetical protein AQUCO_01300701v1 [Aquilegia coerulea]	Uncharacterized protein OS=Aquilegia coerulea OX=218851 GN=AQUCO_01300701v1 PE=4 SV=1	KOG1021	Acetylglucosaminyltransferase EXT1/exostosin 1
Chr1_01002	Probable trehalose-phosphate phosphatase G OS=Arabidopsis thaliana OX=3702 GN=TPPG PE=2 SV=1	Trehalose_PPase	trehalose biosynthetic process(GO:0005992)		catalytic activity(GO:0003824)	K01087	trehalose 6-phosphate phosphatase	hypothetical protein AQUCO_01300699v1 [Aquilegia coerulea]	Trehalose 6-phosphate phosphatase OS=Aquilegia coerulea OX=218851 GN=AQUCO_01300699v1 PE=3 SV=1	KOG1050	Trehalose-6-phosphate synthase component TPS1 and related subunits
Chr1_01004	Putative lysine-specific demethylase JMJ16 OS=Arabidopsis thaliana OX=3702 GN=JMJ16 PE=2 SV=1	JmjC	-	-	-	K11446	histone demethylase JARID1 [EC:1.14.11.-]	hypothetical protein AQUCO_03400348v1 [Aquilegia coerulea]	Uncharacterized protein OS=Aquilegia coerulea OX=218851 GN=AQUCO_03400348v1 PE=4 SV=1	KOG1246	DNA-binding protein jumonji/RBP2/SMCY, contains JmjC domain
Chr1_01007	Flavin-containing monooxygenase FMO GS-OX-like 5 OS=Arabidopsis thaliana OX=3702 GN=At1g63370 PE=2 SV=2	FMO-like	oxidation-reduction process(GO:0055114)		NADP binding(GO:0050661)| N,N-dimethylaniline monooxygenase activity(GO:0004499)| flavin adenine dinucleotide binding(GO:0050660)	-	-	hypothetical protein AQUCO_01300707v1 [Aquilegia coerulea]	Flavin-containing monooxygenase OS=Aquilegia coerulea OX=218851 GN=AQUCO_01300707v1 PE=3 SV=1	KOG1399	Flavin-containing monooxygenase
Chr1_01009	Pentatricopeptide repeat-containing protein At1g03100, mitochondrial OS=Arabidopsis thaliana OX=3702 GN=At1g03100 PE=2 SV=1	-	-	-	-	-	-	hypothetical protein AQUCO_04900174v1 [Aquilegia coerulea]	Uncharacterized protein OS=Aquilegia coerulea OX=218851 GN=AQUCO_04900174v1 PE=4 SV=1	-	-
Chr1_01010	Pentatricopeptide repeat-containing protein At1g03100, mitochondrial OS=Arabidopsis thaliana OX=3702 GN=At1g03100 PE=2 SV=1	-	-	-	-	-	-	hypothetical protein AQUCO_04900174v1 [Aquilegia coerulea]	Uncharacterized protein OS=Aquilegia coerulea OX=218851 GN=AQUCO_04900174v1 PE=4 SV=1	-	-
Chr1_01011	Flavin-containing monooxygenase FMO GS-OX-like 3 OS=Arabidopsis thaliana OX=3702 GN=At1g62620 PE=2 SV=2	FMO-like	oxidation-reduction process(GO:0055114)		NADP binding(GO:0050661)| N,N-dimethylaniline monooxygenase activity(GO:0004499)| flavin adenine dinucleotide binding(GO:0050660)	-	-	hypothetical protein AQUCO_01300706v1 [Aquilegia coerulea]	Flavin-containing monooxygenase OS=Aquilegia coerulea OX=218851 GN=AQUCO_01300706v1 PE=3 SV=1	KOG1399	Flavin-containing monooxygenase
Chr1_01012	Flavin-containing monooxygenase FMO GS-OX5 OS=Arabidopsis thaliana OX=3702 GN=FMOGS-OX5 PE=1 SV=2	FMO-like	oxidation-reduction process(GO:0055114)		flavin adenine dinucleotide binding(GO:0050660)| NADP binding(GO:0050661)| N,N-dimethylaniline monooxygenase activity(GO:0004499)	-	-	hypothetical protein AQUCO_01300707v1 [Aquilegia coerulea]	Flavin-containing monooxygenase OS=Aquilegia coerulea OX=218851 GN=AQUCO_01300707v1 PE=3 SV=1	KOG1399	Flavin-containing monooxygenase
Chr1_01013	Pentatricopeptide repeat-containing protein At1g77405 OS=Arabidopsis thaliana OX=3702 GN=At1g77405 PE=2 SV=1	PPR_2	-	-	-	-	-	hypothetical protein CDL12_22273 [Handroanthus impetiginosus]	Uncharacterized protein OS=Handroanthus impetiginosus OX=429701 GN=CDL12_22273 PE=4 SV=1	KOG4197	FOG: PPR repeat
Chr1_01014	Adenine phosphoribosyltransferase 3 OS=Arabidopsis thaliana OX=3702 GN=APT3 PE=1 SV=1	Pribosyltran	nucleoside metabolic process(GO:0009116)			-	-	hypothetical protein AQUCO_01300708v1 [Aquilegia coerulea]	Uncharacterized protein OS=Aquilegia coerulea OX=218851 GN=AQUCO_01300708v1 PE=3 SV=1	KOG1712	Adenine phosphoribosyl transferases
Chr1_01015	Vesicle-associated protein 1-3 OS=Arabidopsis thaliana OX=3702 GN=PVA13 PE=2 SV=1	Motile_Sperm	-	-	-	-	-	hypothetical protein AQUCO_01300709v1 [Aquilegia coerulea]	Uncharacterized protein OS=Aquilegia coerulea OX=218851 GN=AQUCO_01300709v1 PE=4 SV=1	KOG0439	VAMP-associated protein involved in inositol metabolism
Chr1_01017	Putative ribonuclease H protein At1g65750 OS=Arabidopsis thaliana OX=3702 GN=At1g65750 PE=3 SV=1	-	-	-	-	-	-	PREDICTED: uncharacterized protein LOC109002526 [Juglans regia]	Uncharacterized protein OS=Fagus sylvatica OX=28930 GN=FSB_LOCUS44642 PE=4 SV=1	KOG1075	FOG: Reverse transcriptase
Chr1_01018	BTB/POZ domain-containing protein DOT3 OS=Arabidopsis thaliana OX=3702 GN=DOT3 PE=2 SV=1	CAP	-	-	-	-	-	PREDICTED: BTB/POZ domain-containing protein DOT3 [Nelumbo nucifera]	BTB/POZ domain-containing protein DOT3 OS=Nelumbo nucifera OX=4432 GN=LOC104604134 PE=3 SV=1	-	-
Chr1_01020	14 kDa proline-rich protein DC2.15 OS=Daucus carota OX=4039 PE=2 SV=1	Hydrophob_seed	-	-	-	-	-	Bifunctional inhibitor/plant lipid transfer protein/seed storage helical domain [Macleaya cordata]	Bifunctional inhibitor/plant lipid transfer protein/seed storage helical domain OS=Macleaya cordata OX=56857 GN=BVC80_1741g7 PE=4 SV=1	-	-
Chr1_01021	O-fucosyltransferase 3 OS=Arabidopsis thaliana OX=3702 GN=OFUT3 PE=2 SV=1	O-FucT	-	-	-	-	-	hypothetical protein AQUCO_00200690v1 [Aquilegia coerulea]	Uncharacterized protein OS=Aquilegia coerulea OX=218851 GN=AQUCO_00200690v1 PE=4 SV=1	-	-
Chr1_01025	Probable lipid phosphate phosphatase beta OS=Arabidopsis thaliana OX=3702 GN=LPPB PE=2 SV=1	PAP2	-	-	-	-	-	Phosphatidic acid phosphatase type 2/haloperoxidase [Macleaya cordata]	Phosphatidic acid phosphatase type 2/haloperoxidase OS=Macleaya cordata OX=56857 GN=BVC80_1471g10 PE=4 SV=1	KOG4268	Uncharacterized conserved protein containing PAP2 domain
Chr1_01026	36.4 kDa proline-rich protein OS=Solanum lycopersicum OX=4081 GN=TPRP-F1 PE=2 SV=1	Hydrophob_seed	-	-	-	-	-	hypothetical protein AALP_AA8G178300 [Arabis alpina]	Uncharacterized protein OS=Arabis alpina OX=50452 GN=AALP_AA8G178300 PE=4 SV=1	-	-
Chr1_01027	Poly [ADP-ribose] polymerase 1 OS=Arabidopsis thaliana OX=3702 GN=PARP1 PE=1 SV=2	-	-	-	-	-	-	hypothetical protein AQUCO_01700682v1 [Aquilegia coerulea]	Poly [ADP-ribose] polymerase OS=Aquilegia coerulea OX=218851 GN=AQUCO_01700682v1 PE=4 SV=1	KOG1037	NAD+ ADP-ribosyltransferase Parp, required for poly-ADP ribosylation of nuclear proteins
Chr1_01028	NADH dehydrogenase [ubiquinone] 1 beta subcomplex subunit 8, mitochondrial OS=Arabidopsis thaliana OX=3702 GN=At5g47570 PE=2 SV=1	-	-	-	-	-	-	NADH dehydrogenase [ubiquinone] 1 beta subcomplex subunit 8 like [Actinidia chinensis var. chinensis]	NADH dehydrogenase [ubiquinone] 1 beta subcomplex subunit 8 like OS=Actinidia chinensis var. chinensis OX=1590841 GN=CEY00_Acc16748 PE=4 SV=1	-	-
Chr1_01029	Spindle and kinetochore-associated protein 1 homolog OS=Arabidopsis thaliana OX=3702 GN=At3g60660 PE=2 SV=1	SKA1	cell division(GO:0051301)| chromosome segregation(GO:0007059)		microtubule binding(GO:0008017)	-	-	PREDICTED: spindle and kinetochore-associated protein 1 homolog [Nelumbo nucifera]	spindle and kinetochore-associated protein 1 homolog OS=Nelumbo nucifera OX=4432 GN=LOC104598552 PE=4 SV=1	KOG4832	Uncharacterized conserved protein
Chr1_01031	Monoglyceride lipase OS=Mus musculus OX=10090 GN=Mgll PE=1 SV=1	Hydrolase_4	-	-	-	K01054	acylglycerol lipase	hypothetical protein AQUCO_02600317v1 [Aquilegia coerulea]	Uncharacterized protein OS=Aquilegia coerulea OX=218851 GN=AQUCO_02600317v1 PE=4 SV=1	KOG1455	Lysophospholipase
Chr1_01032	Peroxisome biogenesis protein 6 OS=Arabidopsis thaliana OX=3702 GN=PEX6 PE=1 SV=1	AAA			ATP binding(GO:0005524)	-	-	hypothetical protein AQUCO_03000366v1 [Aquilegia coerulea]	Uncharacterized protein OS=Aquilegia coerulea OX=218851 GN=AQUCO_03000366v1 PE=4 SV=1	KOG0736	Peroxisome assembly factor 2 containing the AAA+-type ATPase domain
Chr1_01033	Kinesin-like protein KIN-14S OS=Arabidopsis thaliana OX=3702 GN=KIN14S PE=3 SV=1	Kinesin	microtubule-based movement(GO:0007018)		ATP binding(GO:0005524)| microtubule binding(GO:0008017)| microtubule motor activity(GO:0003777)	K10406	kinesin family member C2/C3	PREDICTED: kinesin-like protein KIN-14G [Nelumbo nucifera]	Kinesin-like protein OS=Nelumbo nucifera OX=4432 GN=LOC104612181 PE=3 SV=1	KOG0239	Kinesin (KAR3 subfamily)
Chr1_01035	Putative glucuronosyltransferase PGSIP8 OS=Arabidopsis thaliana OX=3702 GN=PGSIP8 PE=2 SV=1	Mannosyl_trans3	protein glycosylation(GO:0006486)		transferase activity, transferring glycosyl groups(GO:0016757)	-	-	hypothetical protein AQUCO_01300723v1 [Aquilegia coerulea]	Uncharacterized protein OS=Aquilegia coerulea OX=218851 GN=AQUCO_01300723v1 PE=4 SV=1	KOG1950	Glycosyl transferase, family 8 - glycogenin
Chr1_01036	Kinesin-like protein KIN-7A OS=Arabidopsis thaliana OX=3702 GN=KIN7A PE=1 SV=1	Kinesin	microtubule-based movement(GO:0007018)		microtubule motor activity(GO:0003777)| microtubule binding(GO:0008017)| ATP binding(GO:0005524)	K11498	centromeric protein E	hypothetical protein AQUCO_04100077v1 [Aquilegia coerulea]	Kinesin-like protein OS=Aquilegia coerulea OX=218851 GN=AQUCO_04100077v1 PE=3 SV=1	KOG0242	Kinesin-like protein
Chr1_01037	Probable ATP-dependent RNA helicase DDX59 OS=Mus musculus OX=10090 GN=Ddx59 PE=1 SV=1	zf-HIT	-	-	-	-	-	PREDICTED: uncharacterized protein LOC104602320 isoform X1 [Nelumbo nucifera]	uncharacterized protein LOC104602320 isoform X1 OS=Nelumbo nucifera OX=4432 GN=LOC104602320 PE=4 SV=1	KOG0331	ATP-dependent RNA helicase
Chr1_01038	Phosphatidate cytidylyltransferase 4, chloroplastic OS=Arabidopsis thaliana OX=3702 GN=CDS4 PE=1 SV=1	CTP_transf_1	-	-	-	K00981	phosphatidate cytidylyltransferase	hypothetical protein AQUCO_01300729v1 [Aquilegia coerulea]	Phosphatidate cytidylyltransferase OS=Aquilegia coerulea OX=218851 GN=AQUCO_01300729v1 PE=3 SV=1	KOG1440	CDP-diacylglycerol synthase
Chr1_01039	Glycerol-3-phosphate 2-O-acyltransferase 6 OS=Arabidopsis thaliana OX=3702 GN=GPAT6 PE=1 SV=1	Acyltransferase			transferase activity, transferring acyl groups(GO:0016746)	K13508	glycerol-3-phosphate acyltransferase	hypothetical protein AQUCO_00400505v1 [Aquilegia coerulea]	Uncharacterized protein OS=Aquilegia coerulea OX=218851 GN=AQUCO_00400505v1 PE=4 SV=1	-	-
Chr1_01040	Ubiquitin-conjugating enzyme E2 22 OS=Arabidopsis thaliana OX=3702 GN=UBC22 PE=1 SV=1	-	-	-	-	K10583	ubiquitin-conjugating enzyme E2 S	hypothetical protein AQUCO_00900098v1 [Aquilegia coerulea]	Uncharacterized protein OS=Aquilegia coerulea OX=218851 GN=AQUCO_00900098v1 PE=3 SV=1	KOG0423	Ubiquitin-protein ligase
Chr1_01041	DNA (cytosine-5)-methyltransferase DRM2 OS=Arabidopsis thaliana OX=3702 GN=DRM2 PE=1 SV=1	DNA_methylase			methyltransferase activity(GO:0008168)| calcium ion binding(GO:0005509)	-	-	hypothetical protein AQUCO_05000033v1 [Aquilegia coerulea]	Uncharacterized protein OS=Aquilegia coerulea OX=218851 GN=AQUCO_05000033v1 PE=4 SV=1	-	-
Chr1_01042	DNA (cytosine-5)-methyltransferase DRM2 OS=Oryza sativa subsp. japonica OX=39947 GN=DRM2 PE=1 SV=1	DNA_methylase			methyltransferase activity(GO:0008168)	-	-	hypothetical protein AQUCO_05000033v1 [Aquilegia coerulea]	Uncharacterized protein OS=Aquilegia coerulea OX=218851 GN=AQUCO_05000033v1 PE=4 SV=1	-	-
Chr1_01044	E3 ubiquitin protein ligase RIN2 OS=Arabidopsis thaliana OX=3702 GN=RIN2 PE=1 SV=1	zf-RING_2	-	-	-	K10636	autocrine motility factor receptor	hypothetical protein AQUCO_01300730v1 [Aquilegia coerulea]	Uncharacterized protein OS=Aquilegia coerulea OX=218851 GN=AQUCO_01300730v1 PE=4 SV=1	KOG0802	E3 ubiquitin ligase
Chr1_01045	Luc7-like protein 3 OS=Bos taurus OX=9913 GN=LUC7L3 PE=2 SV=1	LUC7	mRNA splice site selection(GO:0006376)	U1 snRNP(GO:0005685)	mRNA binding(GO:0003729)	-	-	hypothetical protein AQUCO_01300732v1 [Aquilegia coerulea]	Uncharacterized protein OS=Aquilegia coerulea OX=218851 GN=AQUCO_01300732v1 PE=4 SV=1	KOG0796	Spliceosome subunit
Chr1_01048	Non-canonical poly(A) RNA polymerase protein Trf4-1 OS=Drosophila melanogaster OX=7227 GN=Trf4-1 PE=1 SV=1	NTP_transf_2			nucleotidyltransferase activity(GO:0016779)	-	-	hypothetical protein AQUCO_01300731v1 [Aquilegia coerulea]	Uncharacterized protein OS=Aquilegia coerulea OX=218851 GN=AQUCO_01300731v1 PE=4 SV=1	KOG1906	DNA polymerase sigma
Chr1_01049	Probable aspartyl protease At4g16563 OS=Arabidopsis thaliana OX=3702 GN=At4g16563 PE=2 SV=1	TAXi_N	-	-	-	-	-	hypothetical protein AQUCO_01300733v1 [Aquilegia coerulea]	Uncharacterized protein OS=Aquilegia coerulea OX=218851 GN=AQUCO_01300733v1 PE=3 SV=1	KOG1339	Aspartyl protease
Chr1_01050	Protein arginine N-methyltransferase 1.6 OS=Arabidopsis thaliana OX=3702 GN=PRMT16 PE=2 SV=2	-	-	-	-	K11438	type III protein arginine methyltransferase	hypothetical protein AQUCO_01300734v1 [Aquilegia coerulea]	Protein arginine N-methyltransferase OS=Aquilegia coerulea OX=218851 GN=AQUCO_01300734v1 PE=3 SV=1	-	-
Chr1_01051	Chaperone protein dnaJ 13 OS=Arabidopsis thaliana OX=3702 GN=ATJ13 PE=1 SV=2	DUF3395	-	-	-	K09531	DnaJ homolog subfamily C member 11	hypothetical protein AQUCO_01300735v1 [Aquilegia coerulea]	Uncharacterized protein OS=Aquilegia coerulea OX=218851 GN=AQUCO_01300735v1 PE=4 SV=1	KOG0718	Molecular chaperone (DnaJ superfamily)
Chr1_01052	Protein FAR1-RELATED SEQUENCE 12 OS=Arabidopsis thaliana OX=3702 GN=FRS12 PE=2 SV=1	SWIM			zinc ion binding(GO:0008270)	-	-	protein FAR1-RELATED SEQUENCE 5-like [Papaver somniferum]	FAR1 DNA binding domain OS=Macleaya cordata OX=56857 GN=BVC80_1521g7 PE=4 SV=1	-	-
Chr1_01053	Probable mitochondrial adenine nucleotide transporter BTL3 OS=Arabidopsis thaliana OX=3702 GN=At5g64970 PE=2 SV=1	EXS		integral component of membrane(GO:0016021)		-	-	hypothetical protein AQUCO_00800133v1 [Aquilegia coerulea]	Uncharacterized protein OS=Aquilegia coerulea OX=218851 GN=AQUCO_00800133v1 PE=3 SV=1	KOG0752	Mitochondrial solute carrier protein
Chr1_01056	Vesicle-associated protein 1-2 OS=Arabidopsis thaliana OX=3702 GN=PVA12 PE=1 SV=1	Motile_Sperm	-	-	-	-	-	PREDICTED: vesicle-associated protein 1-2 [Nelumbo nucifera]	vesicle-associated protein 1-2 OS=Nelumbo nucifera OX=4432 GN=LOC104598535 PE=4 SV=1	KOG0439	VAMP-associated protein involved in inositol metabolism
Chr1_01058	DAR GTPase 3, chloroplastic OS=Arabidopsis thaliana OX=3702 GN=DGP3 PE=2 SV=1	MMR_HSR1			GTP binding(GO:0005525)	K19828	mitochondrial GTPase 1	hypothetical protein AQUCO_01300737v1 [Aquilegia coerulea]	Uncharacterized protein OS=Aquilegia coerulea OX=218851 GN=AQUCO_01300737v1 PE=4 SV=1	KOG2484	GTPase
Chr1_01059	Probable pectinesterase 68 OS=Arabidopsis thaliana OX=3702 GN=PME68 PE=2 SV=1	Pectinesterase	cell wall modification(GO:0042545)		pectinesterase activity(GO:0030599)	-	-	PREDICTED: probable pectinesterase 68 [Nelumbo nucifera]	Pectinesterase OS=Nelumbo nucifera OX=4432 GN=LOC104602347 PE=4 SV=1	-	-
Chr1_01061	Putative AC transposase OS=Zea mays OX=4577 PE=2 SV=2	DUF4413			DNA binding(GO:0003677)| protein dimerization activity(GO:0046983)	-	-	PREDICTED: zinc finger BED domain-containing protein RICESLEEPER 2-like isoform X1 [Nelumbo nucifera]	zinc finger BED domain-containing protein RICESLEEPER 2-like isoform X1 OS=Nelumbo nucifera OX=4432 GN=LOC104594540 PE=4 SV=1	KOG1121	Tam3-transposase (Ac family)
Chr1_01062	Protein VASCULAR ASSOCIATED DEATH 1, chloroplastic OS=Arabidopsis thaliana OX=3702 GN=VAD1 PE=1 SV=1	DUF4782	-	-	-	-	-	hypothetical protein AQUCO_01300740v1 [Aquilegia coerulea]	Uncharacterized protein OS=Aquilegia coerulea OX=218851 GN=AQUCO_01300740v1 PE=4 SV=1	KOG1032	Uncharacterized conserved protein, contains GRAM domain
Chr1_01063	WD repeat-containing protein 55 OS=Arabidopsis thaliana OX=3702 GN=WDR55 PE=1 SV=2	-	-	-	-	-	-	WD40 repeat [Macleaya cordata]	WD40 repeat OS=Macleaya cordata OX=56857 GN=BVC80_8827g21 PE=4 SV=1	KOG2444	WD40 repeat protein
Chr1_01064	WD repeat-containing protein 55 OS=Arabidopsis thaliana OX=3702 GN=WDR55 PE=1 SV=2	PsbP	photosynthesis(GO:0015979)	photosystem II oxygen evolving complex(GO:0009654)| photosystem II(GO:0009523)| extrinsic component of membrane(GO:0019898)	calcium ion binding(GO:0005509)	-	-	hypothetical protein AQUCO_10900013v1 [Aquilegia coerulea]	Uncharacterized protein OS=Aquilegia coerulea OX=218851 GN=AQUCO_10900013v1 PE=4 SV=1	-	-
Chr1_01065	WD repeat-containing protein 55 OS=Arabidopsis thaliana OX=3702 GN=WDR55 PE=1 SV=2	-	-	-	-	-	-	hypothetical protein AQUCO_10900013v1 [Aquilegia coerulea]	Uncharacterized protein OS=Aquilegia coerulea OX=218851 GN=AQUCO_10900013v1 PE=4 SV=1	-	-
Chr1_01066	WD repeat-containing protein 55 OS=Arabidopsis thaliana OX=3702 GN=WDR55 PE=1 SV=2	WD40			protein binding(GO:0005515)	-	-	hypothetical protein AQUCO_10900013v1 [Aquilegia coerulea]	Uncharacterized protein OS=Aquilegia coerulea OX=218851 GN=AQUCO_10900013v1 PE=4 SV=1	KOG2444	WD40 repeat protein
Chr1_01067	Putative AC transposase OS=Zea mays OX=4577 PE=2 SV=2	zf-BED			DNA binding(GO:0003677)	-	-	PREDICTED: zinc finger BED domain-containing protein RICESLEEPER 2-like isoform X1 [Nelumbo nucifera]	zinc finger BED domain-containing protein RICESLEEPER 2-like isoform X1 OS=Nelumbo nucifera OX=4432 GN=LOC104594540 PE=4 SV=1	KOG1121	Tam3-transposase (Ac family)
Chr1_01068	BTB/POZ domain-containing protein NPY2 OS=Arabidopsis thaliana OX=3702 GN=NPY2 PE=2 SV=1	NPH3	-	-	-	-	-	hypothetical protein AQUCO_04200147v1 [Aquilegia coerulea]	Uncharacterized protein OS=Aquilegia coerulea OX=218851 GN=AQUCO_04200147v1 PE=3 SV=1	-	-
Chr1_01069	Pentatricopeptide repeat-containing protein At3g22690 OS=Arabidopsis thaliana OX=3702 GN=PCMP-H56 PE=3 SV=1	PPR	-	-	-	-	-	PREDICTED: pentatricopeptide repeat-containing protein At5g15300 [Prunus mume]	Uncharacterized protein OS=Prunus persica OX=3760 GN=PRUPE_ppa003946mg PE=4 SV=1	KOG4197	FOG: PPR repeat
Chr1_01070	Zinc finger protein ZAT4 OS=Arabidopsis thaliana OX=3702 GN=ZAT4 PE=2 SV=1	-	-	-	-	-	-	hypothetical protein AQUCO_01300741v1 [Aquilegia coerulea]	Uncharacterized protein OS=Aquilegia coerulea OX=218851 GN=AQUCO_01300741v1 PE=4 SV=1	KOG1721	FOG: Zn-finger
Chr1_01071	SufE-like protein 1, chloroplastic/mitochondrial OS=Arabidopsis thaliana OX=3702 GN=SUFE1 PE=1 SV=2	SufE	-	-	-	-	-	hypothetical protein AQUCO_01300742v1 [Aquilegia coerulea]	Uncharacterized protein (Fragment) OS=Aquilegia coerulea OX=218851 GN=AQUCO_01300742v1 PE=4 SV=1	-	-
Chr1_01073	Protein TPR2 OS=Oryza sativa subsp. japonica OX=39947 GN=TPR2 PE=1 SV=1	WD40			protein binding(GO:0005515)	-	-	WD40 repeat [Macleaya cordata]	WD40 repeat OS=Macleaya cordata OX=56857 GN=BVC80_1833g140 PE=4 SV=1	KOG0266	WD40 repeat-containing protein
Chr1_01074	17.3 kDa class II heat shock protein OS=Solanum peruvianum OX=4082 PE=2 SV=1	HSP20	-	-	-	K13993	HSP20 family protein	hypothetical protein AQUCO_07600127v1 [Aquilegia coerulea]	Uncharacterized protein OS=Aquilegia coerulea OX=218851 GN=AQUCO_07600127v1 PE=3 SV=1	KOG0710	Molecular chaperone (small heat-shock protein Hsp26/Hsp42)
Chr1_01075	F-box protein CPR1 OS=Arabidopsis thaliana OX=3702 GN=CPR1 PE=1 SV=2	F-box			protein binding(GO:0005515)	-	-	hypothetical protein AQUCO_00900963v1 [Aquilegia coerulea]	Uncharacterized protein OS=Aquilegia coerulea OX=218851 GN=AQUCO_00900963v1 PE=4 SV=1	-	-
Chr1_01076	Protein root UVB sensitive 1, chloroplastic OS=Arabidopsis thaliana OX=3702 GN=RUS1 PE=1 SV=1	DUF647	-	-	-	-	-	hypothetical protein F511_10013 [Dorcoceras hygrometricum]	Uncharacterized protein OS=Dorcoceras hygrometricum OX=472368 GN=F511_10013 PE=4 SV=1	KOG4249	Uncharacterized conserved protein
Chr1_01077	60S ribosomal protein L8 OS=Solanum lycopersicum OX=4081 GN=RPL8 PE=2 SV=1	Ribosomal_L2_C	translation(GO:0006412)	ribosome(GO:0005840)	structural constituent of ribosome(GO:0003735)	K02938	large subunit ribosomal protein L8e	Ribosomal protein L2 [Macleaya cordata]	Ribosomal protein L2 OS=Macleaya cordata OX=56857 GN=BVC80_8997g16 PE=4 SV=1	KOG2309	60s ribosomal protein L2/L8
Chr1_01078	Probable mitochondrial import inner membrane translocase subunit TIM21 OS=Arabidopsis thaliana OX=3702 GN=TIM21 PE=1 SV=1	Glyco_hydro_47		membrane(GO:0016020)	mannosyl-oligosaccharide 1,2-alpha-mannosidase activity(GO:0004571)| calcium ion binding(GO:0005509)	-	-	Mitochondrial import inner membrane translocase subunit Tim21 [Macleaya cordata]	Mitochondrial import inner membrane translocase subunit Tim21 OS=Macleaya cordata OX=56857 GN=BVC80_1721g4 PE=4 SV=1	KOG2204	Mannosyl-oligosaccharide alpha-1,2-mannosidase and related glycosyl hydrolases
Chr1_01079	TPR and ankyrin repeat-containing protein 1 OS=Mus musculus OX=10090 GN=Trank1 PE=2 SV=3	UvrD_C			ATP binding(GO:0005524)| hydrolase activity(GO:0016787)	-	-	hypothetical protein AQUCO_05300110v1 [Aquilegia coerulea]	Uncharacterized protein OS=Aquilegia coerulea OX=218851 GN=AQUCO_05300110v1 PE=4 SV=1	-	-
Chr1_01080	Protein PIN-LIKES 2 OS=Arabidopsis thaliana OX=3702 GN=PILS2 PE=2 SV=1	Mem_trans	transmembrane transport(GO:0055085)	integral component of membrane(GO:0016021)		-	-	hypothetical protein AQUCO_01300744v1 [Aquilegia coerulea]	Uncharacterized protein OS=Aquilegia coerulea OX=218851 GN=AQUCO_01300744v1 PE=4 SV=1	KOG2722	Predicted membrane protein
Chr1_01081	Protein pleiotropic regulator PRL2 OS=Arabidopsis thaliana OX=3702 GN=PRL2 PE=2 SV=2	WD40			protein binding(GO:0005515)	K12862	pleiotropic regulator 1	putative WD40/YVTN repeat-like-containing domain-containing protein [Helianthus annuus]	Putative WD40/YVTN repeat-like-containing domain-containing protein OS=Helianthus annuus OX=4232 GN=HannXRQ_Chr15g0490951 PE=4 SV=1	KOG0285	Pleiotropic regulator 1
Chr1_01082	Zinc finger protein ZAT3 OS=Arabidopsis thaliana OX=3702 GN=ZAT3 PE=1 SV=1	zf-C2H2_6	-	-	-	-	-	hypothetical protein AQUCO_01300745v1 [Aquilegia coerulea]	Uncharacterized protein OS=Aquilegia coerulea OX=218851 GN=AQUCO_01300745v1 PE=4 SV=1	KOG1721	FOG: Zn-finger
Chr1_01083	WAT1-related protein At5g47470 OS=Arabidopsis thaliana OX=3702 GN=At5g47470 PE=3 SV=1	EamA		membrane(GO:0016020)| integral component of membrane(GO:0016021)		-	-	hypothetical protein AQUCO_01300747v1 [Aquilegia coerulea]	WAT1-related protein OS=Aquilegia coerulea OX=218851 GN=AQUCO_01300747v1 PE=3 SV=1	-	-
Chr1_01084	Retrovirus-related Pol polyprotein from transposon TNT 1-94 OS=Nicotiana tabacum OX=4097 PE=2 SV=1	Retrotran_gag_2	-	-	-	K05658	ATP-binding cassette, subfamily B (MDR/TAP), member 1	Endonuclease [Actinidia chinensis var. chinensis]	Uncharacterized protein OS=Fagus sylvatica OX=28930 GN=FSB_LOCUS7427 PE=4 SV=1	-	-
Chr1_01085	Copper-transporting ATPase HMA5 OS=Oryza sativa subsp. japonica OX=39947 GN=HMA5 PE=2 SV=1	DIOX_N	-	-	-	K05933	aminocyclopropanecarboxylate oxidase	hypothetical protein AQUCO_00100101v1 [Aquilegia coerulea]	Uncharacterized protein OS=Aquilegia coerulea OX=218851 GN=AQUCO_00100101v1 PE=3 SV=1	KOG0143	Iron/ascorbate family oxidoreductases
Chr1_01087	Asparagine--tRNA ligase, cytoplasmic 1 OS=Arabidopsis thaliana OX=3702 GN=SYNC1 PE=1 SV=1	tRNA-synt_2	tRNA aminoacylation for protein translation(GO:0006418)		aminoacyl-tRNA ligase activity(GO:0004812)| nucleotide binding(GO:0000166)| ATP binding(GO:0005524)	-	-	PREDICTED: uncharacterized protein LOC104607691 [Nelumbo nucifera]	uncharacterized protein LOC104607691 OS=Nelumbo nucifera OX=4432 GN=LOC104607691 PE=4 SV=1	-	-
Chr1_01089	WAT1-related protein At5g47470 OS=Arabidopsis thaliana OX=3702 GN=At5g47470 PE=3 SV=1	EamA		membrane(GO:0016020)| integral component of membrane(GO:0016021)		-	-	hypothetical protein AQUCO_01300747v1 [Aquilegia coerulea]	WAT1-related protein OS=Aquilegia coerulea OX=218851 GN=AQUCO_01300747v1 PE=3 SV=1	-	-
Chr1_01091	Non-functional NADPH-dependent codeinone reductase 2 OS=Papaver somniferum OX=3469 GN=COR2 PE=1 SV=1	Aldo_ket_red	-	-	-	-	-	hypothetical protein AQUCO_01300748v1 [Aquilegia coerulea]	Uncharacterized protein OS=Aquilegia coerulea OX=218851 GN=AQUCO_01300748v1 PE=4 SV=1	KOG1577	Aldo/keto reductase family proteins
Chr1_01093	CCR4-NOT transcription complex subunit 1 OS=Danio rerio OX=7955 GN=cnot1 PE=2 SV=1	Not1	-	-	-	K12604	CCR4-NOT transcription complex subunit 1	hypothetical protein AQUCO_06000080v1 [Aquilegia coerulea]	Uncharacterized protein OS=Aquilegia coerulea OX=218851 GN=AQUCO_06000080v1 PE=4 SV=1	KOG1831	Negative regulator of transcription
Chr1_01094	Multiple inositol polyphosphate phosphatase 1 OS=Dictyostelium discoideum OX=44689 GN=mipp1 PE=1 SV=1	His_Phos_2	-	-	-	-	-	hypothetical protein AQUCO_03000234v1 [Aquilegia coerulea]	Uncharacterized protein OS=Aquilegia coerulea OX=218851 GN=AQUCO_03000234v1 PE=3 SV=1	KOG1382	Multiple inositol polyphosphate phosphatase
Chr1_01095	Pyruvate kinase, cytosolic isozyme OS=Nicotiana tabacum OX=4097 PE=2 SV=1	PK	glycolytic process(GO:0006096)		potassium ion binding(GO:0030955)| magnesium ion binding(GO:0000287)| pyruvate kinase activity(GO:0004743)	K00873	pyruvate kinase	pyruvate kinase, cytosolic isozyme-like isoform X1 [Hevea brasiliensis]	Pyruvate kinase OS=Fagus sylvatica OX=28930 GN=FSB_LOCUS60077 PE=3 SV=1	KOG2323	Pyruvate kinase
Chr1_01096	Beta-1,3-galactosyltransferase 7 OS=Arabidopsis thaliana OX=3702 GN=B3GALT7 PE=2 SV=1	Galactosyl_T	protein glycosylation(GO:0006486)	membrane(GO:0016020)	galactosyltransferase activity(GO:0008378)	-	-	PREDICTED: beta-1,3-galactosyltransferase 7 [Nelumbo nucifera]	Hexosyltransferase OS=Nelumbo nucifera OX=4432 GN=LOC104588721 PE=3 SV=1	KOG2288	Galactosyltransferases
Chr1_01097	F-box protein At1g30790 OS=Arabidopsis thaliana OX=3702 GN=At1g30790 PE=2 SV=2	F-box			protein binding(GO:0005515)	-	-	F-box/kelch-repeat protein At3g23880-like [Papaver somniferum]	Uncharacterized protein OS=Spinacia oleracea OX=3562 GN=SOVF_126660 PE=4 SV=1	-	-
Chr1_01099	ATP-dependent DNA helicase PIF1 OS=Mus musculus OX=10090 GN=Pif1 PE=1 SV=2	Helitron_like_N	DNA repair(GO:0006281)| telomere maintenance(GO:0000723)		DNA helicase activity(GO:0003678)	K15255	ATP-dependent DNA helicase PIF1	LOW QUALITY PROTEIN: hypothetical protein AQUCO_03700032v1 [Aquilegia coerulea]	ATP-dependent DNA helicase OS=Aquilegia coerulea OX=218851 GN=AQUCO_03700032v1 PE=3 SV=1	KOG0987	DNA helicase PIF1/RRM3
Chr1_01101	GATA transcription factor 4 OS=Arabidopsis thaliana OX=3702 GN=GATA4 PE=2 SV=1	GATA	regulation of transcription, DNA-templated(GO:0006355)		sequence-specific DNA binding(GO:0043565)| zinc ion binding(GO:0008270)	-	-	hypothetical protein AQUCO_01300753v1 [Aquilegia coerulea]	GATA transcription factor OS=Aquilegia coerulea OX=218851 GN=AQUCO_01300753v1 PE=3 SV=1	KOG1601	GATA-4/5/6 transcription factors
Chr1_01102	Wall-associated receptor kinase-like 10 OS=Arabidopsis thaliana OX=3702 GN=WAKL10 PE=2 SV=1	Pkinase_Tyr	protein phosphorylation(GO:0006468)		protein kinase activity(GO:0004672)	-	-	hypothetical protein AQUCO_01300761v1, partial [Aquilegia coerulea]	Uncharacterized protein (Fragment) OS=Aquilegia coerulea OX=218851 GN=AQUCO_01300761v1 PE=4 SV=1	-	-
Chr1_01103	Wall-associated receptor kinase 3 OS=Arabidopsis thaliana OX=3702 GN=WAK3 PE=2 SV=2	Pkinase	protein phosphorylation(GO:0006468)		protein kinase activity(GO:0004672)| ATP binding(GO:0005524)	-	-	hypothetical protein AQUCO_01300757v1 [Aquilegia coerulea]	Uncharacterized protein OS=Aquilegia coerulea OX=218851 GN=AQUCO_01300757v1 PE=4 SV=1	-	-
Chr1_01105	Probable plastid-lipid-associated protein 11, chloroplastic OS=Arabidopsis thaliana OX=3702 GN=PAP11 PE=2 SV=1	PAP_fibrillin	-	-	-	-	-	hypothetical protein AQUCO_01300763v1 [Aquilegia coerulea]	Uncharacterized protein OS=Aquilegia coerulea OX=218851 GN=AQUCO_01300763v1 PE=4 SV=1	-	-
Chr1_01110	Alpha-aminoadipic semialdehyde synthase OS=Arabidopsis thaliana OX=3702 GN=LKR/SDH PE=1 SV=1	-	-	-	-	K11367	chromodomain-helicase-DNA-binding protein 1	hypothetical protein AQUCO_01400659v1 [Aquilegia coerulea]	Uncharacterized protein OS=Aquilegia coerulea OX=218851 GN=AQUCO_01400659v1 PE=4 SV=1	KOG0172	Lysine-ketoglutarate reductase/saccharopine dehydrogenase
Chr1_01112	Zinc transporter ZTP29 OS=Arabidopsis thaliana OX=3702 GN=ZTP29 PE=2 SV=1	Zip	metal ion transport(GO:0030001)| transmembrane transport(GO:0055085)	membrane(GO:0016020)	metal ion transmembrane transporter activity(GO:0046873)	-	-	hypothetical protein AQUCO_01300772v1 [Aquilegia coerulea]	Uncharacterized protein OS=Aquilegia coerulea OX=218851 GN=AQUCO_01300772v1 PE=4 SV=1	KOG2474	Zinc transporter and related ZIP domain-containing proteins
Chr1_01113	Columbamine O-methyltransferase OS=Coptis japonica OX=3442 PE=1 SV=1	Dimerisation			O-methyltransferase activity(GO:0008171)| protein dimerization activity(GO:0046983)	-	-	RecName: Full=Columbamine O-methyltransferase; Short=CoOMT; AltName: Full=Tetrahydrocolumbamine 2-O-methyltransferase	Uncharacterized protein OS=Aquilegia coerulea OX=218851 GN=AQUCO_01300774v1 PE=3 SV=1	KOG3178	Hydroxyindole-O-methyltransferase and related SAM-dependent methyltransferases
Chr1_01114	F-box protein At3g07870 OS=Arabidopsis thaliana OX=3702 GN=At3g07870 PE=2 SV=1	FBA_3	-	-	-	-	-	hypothetical protein AQUCO_01400818v1 [Aquilegia coerulea]	Uncharacterized protein OS=Aquilegia coerulea OX=218851 GN=AQUCO_01400818v1 PE=4 SV=1	-	-
Chr1_01116	Polygalacturonase inhibitor 1 OS=Arabidopsis thaliana OX=3702 GN=PGIP1 PE=1 SV=1	-	-	-	-	-	-	hypothetical protein AQUCO_03300085v1 [Aquilegia coerulea]	Uncharacterized protein OS=Aquilegia coerulea OX=218851 GN=AQUCO_03300085v1 PE=4 SV=1	-	-
Chr1_01120	L-lactate dehydrogenase A OS=Hordeum vulgare OX=4513 PE=1 SV=1	-	-	-	-	K00016	L-lactate dehydrogenase	F-box/kelch-repeat protein At3g06240-like [Papaver somniferum]	L-lactate dehydrogenase OS=Capsicum baccatum OX=33114 GN=CQW23_18373 PE=3 SV=1	KOG1495	Lactate dehydrogenase
Chr1_01121	Serine carboxypeptidase-like 20 OS=Arabidopsis thaliana OX=3702 GN=SCPL20 PE=2 SV=2	Neprosin	proteolysis(GO:0006508)		serine-type carboxypeptidase activity(GO:0004185)	-	-	serine carboxypeptidase 1-like [Panicum miliaceum]	Carboxypeptidase OS=Aquilegia coerulea OX=218851 GN=AQUCO_05800161v1 PE=3 SV=1	KOG1282	Serine carboxypeptidases (lysosomal cathepsin A)
Chr1_01125	Putative disease resistance protein RGA3 OS=Solanum bulbocastanum OX=147425 GN=RGA3 PE=2 SV=2	NB-ARC			ADP binding(GO:0043531)	-	-	hypothetical protein AQUCO_07600034v1, partial [Aquilegia coerulea]	Uncharacterized protein (Fragment) OS=Aquilegia coerulea OX=218851 GN=AQUCO_07600034v1 PE=4 SV=1	KOG4658	Apoptotic ATPase
Chr1_01127	UPF0160 protein MYG1, mitochondrial OS=Rattus norvegicus OX=10116 GN=Myg1 PE=1 SV=1	UPF0160	-	-	-	-	-	hypothetical protein AQUCO_03000249v1 [Aquilegia coerulea]	Uncharacterized protein OS=Aquilegia coerulea OX=218851 GN=AQUCO_03000249v1 PE=4 SV=1	KOG2948	Predicted metal-binding protein
Chr1_01128	8-amino-7-oxononanoate synthase OS=Arabidopsis thaliana OX=3702 GN=BIOF PE=1 SV=2	Aminotran_1_2	biosynthetic process(GO:0009058)		pyridoxal phosphate binding(GO:0030170)	K00652	8-amino-7-oxononanoate synthase	hypothetical protein AQUCO_01300784v1 [Aquilegia coerulea]	Uncharacterized protein OS=Aquilegia coerulea OX=218851 GN=AQUCO_01300784v1 PE=4 SV=1	KOG1359	Glycine C-acetyltransferase/2-amino-3-ketobutyrate-CoA ligase
Chr1_01129	Probable prolyl 4-hydroxylase 10 OS=Arabidopsis thaliana OX=3702 GN=P4H10 PE=3 SV=1	-	-	-	-	K00472	prolyl 4-hydroxylase	uncharacterized protein LOC100806046 [Glycine max]	Uncharacterized protein OS=Glycine max OX=3847 PE=2 SV=1	KOG1591	Prolyl 4-hydroxylase alpha subunit
Chr1_01130	Probable prolyl 4-hydroxylase 10 OS=Arabidopsis thaliana OX=3702 GN=P4H10 PE=3 SV=1	-	-	-	-	K00472	prolyl 4-hydroxylase	uncharacterized protein LOC100806046 [Glycine max]	Uncharacterized protein OS=Glycine max OX=3847 PE=2 SV=1	KOG1591	Prolyl 4-hydroxylase alpha subunit
Chr1_01134	Pentatricopeptide repeat-containing protein At5g40410, mitochondrial OS=Arabidopsis thaliana OX=3702 GN=PCMP-H15 PE=2 SV=1	-	-	-	-	-	-	Pentatricopeptide repeat [Macleaya cordata]	Pentatricopeptide repeat OS=Macleaya cordata OX=56857 GN=BVC80_373g30 PE=4 SV=1	KOG4197	FOG: PPR repeat
Chr1_01135	Pentatricopeptide repeat-containing protein At3g46790, chloroplastic OS=Arabidopsis thaliana OX=3702 GN=CRR2 PE=2 SV=1	PPR_2	-	-	-	-	-	PREDICTED: pentatricopeptide repeat-containing protein At3g12770-like [Nelumbo nucifera]	pentatricopeptide repeat-containing protein At3g12770-like OS=Nelumbo nucifera OX=4432 GN=LOC104597420 PE=4 SV=1	KOG4197	FOG: PPR repeat
Chr1_01138	SNF1-related protein kinase regulatory subunit beta-1 OS=Arabidopsis thaliana OX=3702 GN=KINB1 PE=1 SV=1	AMPK1_CBM	-	-	-	K07199	5'-AMP-activated protein kinase, regulatory beta subunit	hypothetical protein AQUCO_00900022v1 [Aquilegia coerulea]	Uncharacterized protein OS=Aquilegia coerulea OX=218851 GN=AQUCO_00900022v1 PE=4 SV=1	KOG1616	Protein involved in Snf1 protein kinase complex assembly
Chr1_01139	Protein DYAD OS=Arabidopsis thaliana OX=3702 GN=DYAD PE=1 SV=2	-	-	-	-	-	-	PREDICTED: protein DYAD-like [Nelumbo nucifera]	protein DYAD-like OS=Nelumbo nucifera OX=4432 GN=LOC104610524 PE=4 SV=1	-	-
Chr1_01141	Probable aquaporin TIP-type OS=Antirrhinum majus OX=4151 GN=DIP PE=2 SV=1	MIP	transmembrane transport(GO:0055085)	membrane(GO:0016020)	channel activity(GO:0015267)	K09873	aquaporin TIP	hypothetical protein AQUCO_01300786v1 [Aquilegia coerulea]	Uncharacterized protein OS=Aquilegia coerulea OX=218851 GN=AQUCO_01300786v1 PE=3 SV=1	KOG0223	Aquaporin (major intrinsic protein family)
Chr1_01144	Probable aquaporin TIP5-1 OS=Arabidopsis thaliana OX=3702 GN=TIP5-1 PE=2 SV=1	MIP	transmembrane transport(GO:0055085)	membrane(GO:0016020)	channel activity(GO:0015267)	K09873	aquaporin TIP	hypothetical protein AQUCO_01300787v1 [Aquilegia coerulea]	Uncharacterized protein OS=Aquilegia coerulea OX=218851 GN=AQUCO_01300787v1 PE=3 SV=1	KOG0223	Aquaporin (major intrinsic protein family)
Chr1_01145	Formyltetrahydrofolate deformylase 1, mitochondrial OS=Arabidopsis thaliana OX=3702 GN=PURU1 PE=1 SV=1	Formyl_trans_N	biosynthetic process(GO:0009058)		hydroxymethyl-, formyl- and related transferase activity(GO:0016742)	K01433	formyltetrahydrofolate deformylase	hypothetical protein AQUCO_01300790v1 [Aquilegia coerulea]	Uncharacterized protein OS=Aquilegia coerulea OX=218851 GN=AQUCO_01300790v1 PE=4 SV=1	KOG3076	5'-phosphoribosylglycinamide formyltransferase
Chr1_01146	Cytochrome b561 and DOMON domain-containing protein At3g07570 OS=Arabidopsis thaliana OX=3702 GN=At3g07570 PE=2 SV=1	DOMON	-	-	-	-	-	hypothetical protein AQUCO_01300792v1 [Aquilegia coerulea]	Uncharacterized protein OS=Aquilegia coerulea OX=218851 GN=AQUCO_01300792v1 PE=4 SV=1	KOG4293	Predicted membrane protein, contains DoH and Cytochrome b-561/ferric reductase transmembrane domains
Chr1_01147	DNA mismatch repair protein MSH4 OS=Arabidopsis thaliana OX=3702 GN=MSH4 PE=2 SV=1	-	-	-	-	K08740	DNA mismatch repair protein MSH4	hypothetical protein AQUCO_01300793v1 [Aquilegia coerulea]	Uncharacterized protein OS=Aquilegia coerulea OX=218851 GN=AQUCO_01300793v1 PE=4 SV=1	KOG0220	Mismatch repair ATPase MSH4 (MutS family)
Chr1_01151	E3 ubiquitin-protein ligase BRE1-like 1 OS=Arabidopsis thaliana OX=3702 GN=HUB1 PE=1 SV=1	zf-C3HC4_3	-	-	-	K10696	E3 ubiquitin-protein ligase BRE1	hypothetical protein AQUCO_01300798v1 [Aquilegia coerulea]	E3 ubiquitin protein ligase OS=Aquilegia coerulea OX=218851 GN=AQUCO_01300798v1 PE=3 SV=1	KOG0978	E3 ubiquitin ligase involved in syntaxin degradation
Chr1_01152	KIN14B-interacting protein At4g14310 OS=Arabidopsis thaliana OX=3702 GN=At4g14310 PE=1 SV=1	-	-	-	-	-	-	hypothetical protein AQUCO_01700772v1 [Aquilegia coerulea]	Uncharacterized protein OS=Aquilegia coerulea OX=218851 GN=AQUCO_01700772v1 PE=4 SV=1	-	-
Chr1_01153	Non-specific lipid transfer protein GPI-anchored 1 OS=Arabidopsis thaliana OX=3702 GN=LTPG1 PE=2 SV=1	-	-	-	-	-	-	hypothetical protein AQUCO_04000085v1 [Aquilegia coerulea]	Uncharacterized protein OS=Aquilegia coerulea OX=218851 GN=AQUCO_04000085v1 PE=4 SV=1	-	-
Chr1_01154	Putative F-box protein At5g38810 OS=Arabidopsis thaliana OX=3702 GN=At5g38810 PE=4 SV=1	F-box			protein binding(GO:0005515)	-	-	hypothetical protein AQUCO_00100056v1 [Aquilegia coerulea]	Uncharacterized protein OS=Aquilegia coerulea OX=218851 GN=AQUCO_00100056v1 PE=4 SV=1	-	-
Chr1_01155	Luminal-binding protein 2 OS=Zea mays OX=4577 GN=BIPE2 PE=1 SV=3	HSP70	-	-	-	K09490	heat shock 70kDa protein 5	luminal-binding protein 2 [Asparagus officinalis]	Uncharacterized protein OS=Citrus sinensis OX=2711 GN=CISIN_1g0059551mg PE=3 SV=1	KOG0100	Molecular chaperones GRP78/BiP/KAR2, HSP70 superfamily
Chr1_01156	Alpha-soluble NSF attachment protein OS=Vitis vinifera OX=29760 PE=2 SV=1	SNAP	-	-	-	-	-	hypothetical protein PHAVU_001G247900g [Phaseolus vulgaris]	Uncharacterized protein OS=Phaseolus vulgaris OX=3885 GN=PHAVU_001G247900g PE=4 SV=1	KOG1586	Protein required for fusion of vesicles in vesicular transport, alpha-SNAP
Chr1_01157	Endoribonuclease Dicer homolog 1 OS=Oryza sativa subsp. japonica OX=39947 GN=DCL1 PE=3 SV=1	-	-	-	-	-	-	hypothetical protein AQUCO_00200892v1 [Aquilegia coerulea]	Uncharacterized protein OS=Aquilegia coerulea OX=218851 GN=AQUCO_00200892v1 PE=3 SV=1	KOG0701	dsRNA-specific nuclease Dicer and related ribonucleases
Chr1_01158	Protein EARLY FLOWERING 3 OS=Arabidopsis thaliana OX=3702 GN=ELF3 PE=1 SV=1	-	-	-	-	-	-	heparan-alpha-glucosaminide N-acetyltransferase-like [Prunus avium]	Heparan-alpha-glucosaminide N-acetyltransferase-like OS=Prunus yedoensis var. nudiflora OX=2094558 GN=Pyn_36689 PE=4 SV=1	-	-
Chr1_01160	Type III polyketide synthase A OS=Arabidopsis thaliana OX=3702 GN=PKSA PE=1 SV=1	Chal_sti_synt_C	-	-	-	-	-	hypothetical protein AQUCO_01300799v1 [Aquilegia coerulea]	Uncharacterized protein OS=Aquilegia coerulea OX=218851 GN=AQUCO_01300799v1 PE=3 SV=1	-	-
Chr1_01161	Protein NEN4 OS=Arabidopsis thaliana OX=3702 GN=NEN4 PE=2 SV=1	RNase_T	-	-	-	-	-	hypothetical protein AQUCO_01300800v1 [Aquilegia coerulea]	Uncharacterized protein OS=Aquilegia coerulea OX=218851 GN=AQUCO_01300800v1 PE=4 SV=1	-	-
Chr1_01163	Splicing factor-like protein 1 OS=Arabidopsis thaliana OX=3702 GN=SF1 PE=1 SV=1	SF1-HH			nucleic acid binding(GO:0003676)| RNA binding(GO:0003723)	-	-	hypothetical protein AQUCO_01300801v1 [Aquilegia coerulea]	Uncharacterized protein OS=Aquilegia coerulea OX=218851 GN=AQUCO_01300801v1 PE=4 SV=1	KOG0119	Splicing factor 1/branch point binding protein (RRM superfamily)
Chr1_01164	Autophagy-related protein 3 OS=Arabidopsis thaliana OX=3702 GN=ATG3 PE=1 SV=2	Autophagy_act_C	-	-	-	-	-	PREDICTED: autophagy-related protein 3 [Nelumbo nucifera]	Autophagy-related protein 3 OS=Nelumbo nucifera OX=4432 GN=LOC104598461 PE=3 SV=1	KOG2981	Protein involved in autophagocytosis during starvation
Chr1_01165	Hexose carrier protein HEX6 OS=Ricinus communis OX=3988 GN=HEX6 PE=2 SV=1	Sugar_tr	transmembrane transport(GO:0055085)	integral component of membrane(GO:0016021)	transmembrane transporter activity(GO:0022857)	-	-	hypothetical protein AQUCO_01300808v1 [Aquilegia coerulea]	Uncharacterized protein OS=Aquilegia coerulea OX=218851 GN=AQUCO_01300808v1 PE=3 SV=1	KOG0254	Predicted transporter (major facilitator superfamily)
Chr1_01166	Hexose carrier protein HEX6 OS=Ricinus communis OX=3988 GN=HEX6 PE=2 SV=1	Sugar_tr	transmembrane transport(GO:0055085)	integral component of membrane(GO:0016021)	transmembrane transporter activity(GO:0022857)	-	-	hypothetical protein AQUCO_01300808v1 [Aquilegia coerulea]	Uncharacterized protein OS=Aquilegia coerulea OX=218851 GN=AQUCO_01300808v1 PE=3 SV=1	KOG0254	Predicted transporter (major facilitator superfamily)
Chr1_01167	Kinesin-like protein KIN-14S OS=Arabidopsis thaliana OX=3702 GN=KIN14S PE=3 SV=1	Kinesin	microtubule-based movement(GO:0007018)		microtubule binding(GO:0008017)| ATP binding(GO:0005524)| microtubule motor activity(GO:0003777)	K10406	kinesin family member C2/C3	PREDICTED: kinesin-like protein KIN-14G [Nelumbo nucifera]	Kinesin-like protein OS=Nelumbo nucifera OX=4432 GN=LOC104612181 PE=3 SV=1	KOG0239	Kinesin (KAR3 subfamily)
Chr1_01168	Hexose carrier protein HEX6 OS=Ricinus communis OX=3988 GN=HEX6 PE=2 SV=1	Sugar_tr	transmembrane transport(GO:0055085)	integral component of membrane(GO:0016021)	transmembrane transporter activity(GO:0022857)	-	-	hypothetical protein AQUCO_01300808v1 [Aquilegia coerulea]	Uncharacterized protein OS=Aquilegia coerulea OX=218851 GN=AQUCO_01300808v1 PE=3 SV=1	KOG0254	Predicted transporter (major facilitator superfamily)
Chr1_01169	Transcription initiation factor TFIID subunit 10 OS=Arabidopsis thaliana OX=3702 GN=TAF10 PE=1 SV=1	TFIID_30kDa	DNA-templated transcription, initiation(GO:0006352)	nucleus(GO:0005634)		K03134	transcription initiation factor TFIID subunit 10	hypothetical protein B456_009G066200 [Gossypium raimondii]	Uncharacterized protein OS=Gossypium raimondii OX=29730 GN=B456_009G066200 PE=4 SV=1	KOG3423	Transcription initiation factor TFIID, subunit TAF10 (also component of histone acetyltransferase SAGA)
Chr1_01170	Putative casein kinase II subunit beta-4 OS=Arabidopsis thaliana OX=3702 GN=CKB4 PE=1 SV=1	CK_II_beta		protein kinase CK2 complex(GO:0005956)	protein kinase regulator activity(GO:0019887)	K03115	casein kinase II subunit beta	hypothetical protein AQUCO_01300815v1 [Aquilegia coerulea]	Casein kinase II subunit beta OS=Aquilegia coerulea OX=218851 GN=AQUCO_01300815v1 PE=3 SV=1	KOG3092	Casein kinase II, beta subunit
Chr1_01171	Gamma-aminobutyrate transaminase 1, mitochondrial OS=Oryza sativa subsp. indica OX=39946 GN=OsI_17385 PE=3 SV=1	Aminotran_3			transaminase activity(GO:0008483)| pyridoxal phosphate binding(GO:0030170)	K16871	4-aminobutyrate---pyruvate transaminase	hypothetical protein MANES_08G069100 [Manihot esculenta]	Alanine-glyoxylate aminotransferase AGT2 OS=Handroanthus impetiginosus OX=429701 GN=CDL12_21380 PE=3 SV=1	KOG1404	Alanine-glyoxylate aminotransferase AGT2
Chr1_01177	Uncharacterized protein At3g06530 OS=Arabidopsis thaliana OX=3702 GN=At3g06530 PE=1 SV=3	BP28CT	-	-	-	-	-	hypothetical protein AQUCO_01300820v1 [Aquilegia coerulea]	Uncharacterized protein OS=Aquilegia coerulea OX=218851 GN=AQUCO_01300820v1 PE=4 SV=1	KOG1837	Uncharacterized conserved protein
Chr1_01178	F-box protein At5g49610 OS=Arabidopsis thaliana OX=3702 GN=At5g49610 PE=1 SV=1	F-box			protein binding(GO:0005515)	-	-	F-box/kelch-repeat protein At3g23880-like, partial [Hevea brasiliensis]	F-box protein OS=Quercus suber OX=58331 GN=CFP56_42888 PE=4 SV=1	-	-
Chr1_01179	Protein NRT1/ PTR FAMILY 6.3 OS=Arabidopsis thaliana OX=3702 GN=NPF6.3 PE=1 SV=1	PTR2	transmembrane transport(GO:0055085)	membrane(GO:0016020)	transmembrane transporter activity(GO:0022857)	-	-	hypothetical protein AQUCO_01300823v1 [Aquilegia coerulea]	Uncharacterized protein OS=Aquilegia coerulea OX=218851 GN=AQUCO_01300823v1 PE=4 SV=1	KOG1237	H+/oligopeptide symporter
Chr1_01180	WD repeat-containing protein WRAP73 OS=Homo sapiens OX=9606 GN=WRAP73 PE=1 SV=1	ANAPC4_WD40	-	-	-	-	-	PREDICTED: WD repeat-containing protein WRAP73 [Vitis vinifera]	Uncharacterized protein OS=Vitis vinifera OX=29760 GN=VIT_16s0013g01510 PE=4 SV=1	KOG4497	Uncharacterized conserved protein WDR8, contains WD repeats
Chr1_01181	Protein ARABIDILLO 1 OS=Arabidopsis thaliana OX=3702 GN=FBX5 PE=1 SV=1	F-box-like			protein binding(GO:0005515)	-	-	PREDICTED: protein ARABIDILLO 1-like isoform X1 [Nelumbo nucifera]	protein ARABIDILLO 1-like isoform X1 OS=Nelumbo nucifera OX=4432 GN=LOC104610476 PE=4 SV=1	-	-
Chr1_01182	Protein AATF OS=Mus musculus OX=10090 GN=Aatf PE=1 SV=1	AATF-Che1		nucleus(GO:0005634)		K14782	protein AATF/BFR2	hypothetical protein AQUCO_01300828v1 [Aquilegia coerulea]	Uncharacterized protein OS=Aquilegia coerulea OX=218851 GN=AQUCO_01300828v1 PE=4 SV=1	KOG2773	Apoptosis antagonizing transcription factor/protein transport protein
Chr1_01183	Phospholipase A1-Ibeta2, chloroplastic OS=Arabidopsis thaliana OX=3702 GN=At4g16820 PE=1 SV=2	Lipase_3	lipid metabolic process(GO:0006629)			-	-	hypothetical protein AQUCO_01300829v1 [Aquilegia coerulea]	Uncharacterized protein OS=Aquilegia coerulea OX=218851 GN=AQUCO_01300829v1 PE=4 SV=1	KOG4569	Predicted lipase
Chr1_01184	Meiosis-specific protein ASY1 OS=Arabidopsis thaliana OX=3702 GN=ASY1 PE=1 SV=1	-	-	-	-	-	-	hypothetical protein AQUCO_02900074v1 [Aquilegia coerulea]	Uncharacterized protein OS=Aquilegia coerulea OX=218851 GN=AQUCO_00100660v1 PE=4 SV=1	KOG4652	HORMA domain
Chr1_01185	Zinc finger CCCH domain-containing protein 18 OS=Oryza sativa subsp. japonica OX=39947 GN=Os02g0793000 PE=2 SV=1	G-patch			nucleic acid binding(GO:0003676)	-	-	hypothetical protein AQUCO_01600354v1 [Aquilegia coerulea]	Uncharacterized protein OS=Aquilegia coerulea OX=218851 GN=AQUCO_01600354v1 PE=4 SV=1	KOG2185	Predicted RNA-processing protein, contains G-patch domain
Chr1_01186	Uncharacterized protein At1g65710 OS=Arabidopsis thaliana OX=3702 GN=At1g65710 PE=2 SV=1	-	-	-	-	-	-	hypothetical protein AQUCO_03500012v1 [Aquilegia coerulea]	Uncharacterized protein OS=Aquilegia coerulea OX=218851 GN=AQUCO_03500012v1 PE=4 SV=1	-	-
Chr1_01187	Protein FAR1-RELATED SEQUENCE 1 OS=Arabidopsis thaliana OX=3702 GN=FRS1 PE=1 SV=1	FAR1	-	-	-	-	-	protein FAR1-RELATED SEQUENCE 5-like [Asparagus officinalis]	Uncharacterized protein OS=Aquilegia coerulea OX=218851 GN=AQUCO_05000023v1 PE=4 SV=1	-	-
Chr1_01188	Ras-related protein RABD2a OS=Arabidopsis thaliana OX=3702 GN=RABD2A PE=1 SV=3	Ras			GTPase activity(GO:0003924)| GTP binding(GO:0005525)	-	-	hypothetical protein AQUCO_01300831v1 [Aquilegia coerulea]	Uncharacterized protein OS=Aquilegia coerulea OX=218851 GN=AQUCO_01300831v1 PE=4 SV=1	KOG0084	GTPase Rab1/YPT1, small G protein superfamily, and related GTP-binding proteins
Chr1_01189	3-isopropylmalate dehydratase small subunit 3 OS=Arabidopsis thaliana OX=3702 GN=At2g43090 PE=1 SV=1	Aconitase_C	-	-	-	K01704	3-isopropylmalate/(R)-2-methylmalate dehydratase small subunit	hypothetical protein AQUCO_01300830v1 [Aquilegia coerulea]	Uncharacterized protein OS=Aquilegia coerulea OX=218851 GN=AQUCO_01300830v1 PE=4 SV=1	KOG0454	3-isopropylmalate dehydratase (aconitase superfamily)
Chr1_01190	Oleosin 14.9 kDa OS=Arabidopsis thaliana OX=3702 GN=OL3 PE=2 SV=2	Oleosin		monolayer-surrounded lipid storage body(GO:0012511)| integral component of membrane(GO:0016021)		-	-	hypothetical protein AQUCO_01300832v1 [Aquilegia coerulea]	Oleosin OS=Aquilegia coerulea OX=218851 GN=AQUCO_01300832v1 PE=3 SV=1	-	-
Chr1_01192	Tetratricopeptide repeat domain-containing protein PYG7, chloroplastic OS=Arabidopsis thaliana OX=3702 GN=PYG7 PE=1 SV=1	TPR_16	-	-	-	-	-	hypothetical protein AQUCO_01300834v1 [Aquilegia coerulea]	Uncharacterized protein OS=Aquilegia coerulea OX=218851 GN=AQUCO_01300834v1 PE=4 SV=1	-	-
Chr1_01195	60S ribosomal protein L37a-1 OS=Oryza sativa subsp. japonica OX=39947 GN=Os01g0679700 PE=1 SV=1	Ribosomal_L37ae	translation(GO:0006412)	intracellular(GO:0005622)| ribosome(GO:0005840)	structural constituent of ribosome(GO:0003735)	K02921	large subunit ribosomal protein L37Ae	60S ribosomal protein L37a-1 [Amborella trichopoda]	60S ribosomal protein L37a OS=Ananas comosus OX=4615 GN=ACMD2_04060 PE=3 SV=1	KOG0402	60S ribosomal protein L37
Chr1_01196	Leucine carboxyl methyltransferase 1 homolog OS=Arabidopsis thaliana OX=3702 GN=LCMT1 PE=1 SV=1	LCM	methylation(GO:0032259)		methyltransferase activity(GO:0008168)	K15451	tRNA wybutosine-synthesizing protein 4	unnamed protein product, partial [Vitis vinifera]	Leucine carboxyl methyltransferase 1 homolog OS=Vitis vinifera OX=29760 GN=VIT_15s0021g01560 PE=3 SV=1	KOG2918	Carboxymethyl transferase
Chr1_01197	Nitrate regulatory gene2 protein OS=Arabidopsis thaliana OX=3702 GN=NRG2 PE=1 SV=1	DUF630	-	-	-	-	-	hypothetical protein AQUCO_01300841v1 [Aquilegia coerulea]	Uncharacterized protein OS=Aquilegia coerulea OX=218851 GN=AQUCO_01300841v1 PE=4 SV=1	-	-
Chr1_01198	ATP-dependent DNA helicase SRS2-like protein At4g25120 OS=Arabidopsis thaliana OX=3702 GN=SRS2 PE=1 SV=1	UvrD-helicase			hydrolase activity(GO:0016787)| ATP binding(GO:0005524)	-	-	hypothetical protein AQUCO_01300842v1 [Aquilegia coerulea]	Uncharacterized protein OS=Aquilegia coerulea OX=218851 GN=AQUCO_01300842v1 PE=4 SV=1	KOG2108	3'-5' DNA helicase
Chr1_01199	Pentatricopeptide repeat-containing protein At3g57430, chloroplastic OS=Arabidopsis thaliana OX=3702 GN=PCMP-H81 PE=2 SV=2	PPR			zinc ion binding(GO:0008270)	-	-	hypothetical protein AQUCO_01300844v1 [Aquilegia coerulea]	Uncharacterized protein OS=Aquilegia coerulea OX=218851 GN=AQUCO_01300844v1 PE=4 SV=1	KOG4197	FOG: PPR repeat
Chr1_01203	Peptide methionine sulfoxide reductase A4, chloroplastic OS=Arabidopsis thaliana OX=3702 GN=MSR4 PE=1 SV=2	PMSR	oxidation-reduction process(GO:0055114)		peptide-methionine (S)-S-oxide reductase activity(GO:0008113)	K07304	peptide-methionine (S)-S-oxide reductase	hypothetical protein AQUCO_01300845v1 [Aquilegia coerulea]	Uncharacterized protein OS=Aquilegia coerulea OX=218851 GN=AQUCO_01300845v1 PE=3 SV=1	KOG1635	Peptide methionine sulfoxide reductase
Chr1_01205	Putative ribonuclease H protein At1g65750 OS=Arabidopsis thaliana OX=3702 GN=At1g65750 PE=3 SV=1	zf-RVT	-	-	-	-	-	uncharacterized protein LOC112020997 [Quercus suber]	Uncharacterized protein OS=Fagus sylvatica OX=28930 GN=FSB_LOCUS60637 PE=4 SV=1	KOG1075	FOG: Reverse transcriptase
Chr1_01206	Peptide methionine sulfoxide reductase OS=Lactuca sativa OX=4236 PE=2 SV=1	PMSR	oxidation-reduction process(GO:0055114)		peptide-methionine (S)-S-oxide reductase activity(GO:0008113)	K07304	peptide-methionine (S)-S-oxide reductase	hypothetical protein AQUCO_01300845v1 [Aquilegia coerulea]	Uncharacterized protein OS=Aquilegia coerulea OX=218851 GN=AQUCO_01300845v1 PE=3 SV=1	KOG1635	Peptide methionine sulfoxide reductase
Chr1_01207	Putative protein FAR1-RELATED SEQUENCE 10 OS=Arabidopsis thaliana OX=3702 GN=FRS10 PE=2 SV=2	MULE	-	-	-	-	-	protein FAR1-RELATED SEQUENCE 5-like [Asparagus officinalis]	Uncharacterized protein OS=Aquilegia coerulea OX=218851 GN=AQUCO_04600031v1 PE=4 SV=1	-	-
Chr1_01208	Protein FAR-RED IMPAIRED RESPONSE 1 OS=Arabidopsis thaliana OX=3702 GN=FAR1 PE=1 SV=1	-	-	-	-	-	-	exocyst complex component EXO70A1-like [Asparagus officinalis]	Uncharacterized protein OS=Aquilegia coerulea OX=218851 GN=AQUCO_05000023v1 PE=4 SV=1	-	-
Chr1_01209	F-box protein At5g07610 OS=Arabidopsis thaliana OX=3702 GN=At5g07610 PE=2 SV=1	F-box			protein binding(GO:0005515)	-	-	hypothetical protein AQUCO_00600370v1 [Aquilegia coerulea]	Uncharacterized protein OS=Aquilegia coerulea OX=218851 GN=AQUCO_00600370v1 PE=4 SV=1	-	-
Chr1_01210	Probable pterin-4-alpha-carbinolamine dehydratase, chloroplastic OS=Arabidopsis thaliana OX=3702 GN=ATP1 PE=1 SV=1	Pterin_4a	tetrahydrobiopterin biosynthetic process(GO:0006729)		4-alpha-hydroxytetrahydrobiopterin dehydratase activity(GO:0008124)	-	-	hypothetical protein AQUCO_01300846v1, partial [Aquilegia coerulea]	Uncharacterized protein (Fragment) OS=Aquilegia coerulea OX=218851 GN=AQUCO_01300846v1 PE=4 SV=1	-	-
Chr1_01211	60S ribosomal protein L37a OS=Pseudotsuga menziesii OX=3357 GN=RPL37A PE=3 SV=1	Ribosomal_L37ae	translation(GO:0006412)	ribosome(GO:0005840)| intracellular(GO:0005622)	structural constituent of ribosome(GO:0003735)	K02921	large subunit ribosomal protein L37Ae	PREDICTED: 60S ribosomal protein L37a-1-like isoform X1 [Musa acuminata subsp. malaccensis]	60S ribosomal protein L37a-1-like isoform X1 OS=Phoenix dactylifera OX=42345 GN=LOC103709509 PE=3 SV=1	KOG0402	60S ribosomal protein L37
Chr1_01215	Poly(U)-specific endoribonuclease-B OS=Danio rerio OX=7955 GN=endoub PE=2 SV=1	XendoU			endoribonuclease activity(GO:0004521)	K14648	poly(U)-specific endoribonuclease [EC:3.1.-.-]	hypothetical protein AQUCO_01300847v1 [Aquilegia coerulea]	Uncharacterized protein OS=Aquilegia coerulea OX=218851 GN=AQUCO_01300847v1 PE=4 SV=1	KOG2849	Placental protein 11
Chr1_01216	Putative F-box protein At4g22660 OS=Arabidopsis thaliana OX=3702 GN=At4g22660 PE=4 SV=1	F-box			protein binding(GO:0005515)	-	-	hypothetical protein AQUCO_01100561v1 [Aquilegia coerulea]	Uncharacterized protein OS=Aquilegia coerulea OX=218851 GN=AQUCO_01100561v1 PE=4 SV=1	-	-
Chr1_01217	Probable serine/threonine-protein kinase PBL19 OS=Arabidopsis thaliana OX=3702 GN=PBL19 PE=1 SV=1	Pkinase	protein phosphorylation(GO:0006468)		protein kinase activity(GO:0004672)| ATP binding(GO:0005524)	-	-	hypothetical protein AQUCO_01300848v1 [Aquilegia coerulea]	Uncharacterized protein OS=Aquilegia coerulea OX=218851 GN=AQUCO_01300848v1 PE=3 SV=1	KOG1187	Serine/threonine protein kinase
Chr1_01218	Haloacid dehalogenase-like hydrolase domain-containing protein Sgpp OS=Arabidopsis thaliana OX=3702 GN=SGPP PE=1 SV=2	HAD_2	-	-	-	-	-	hypothetical protein AQUCO_01300849v1 [Aquilegia coerulea]	Uncharacterized protein OS=Aquilegia coerulea OX=218851 GN=AQUCO_01300849v1 PE=4 SV=1	KOG2914	Predicted haloacid-halidohydrolase and related hydrolases
Chr1_01219	NAD-dependent malic enzyme 1, mitochondrial OS=Arabidopsis thaliana OX=3702 GN=NAD-ME1 PE=1 SV=1	malic	oxidation-reduction process(GO:0055114)		malate dehydrogenase (decarboxylating) (NAD+) activity(GO:0004471)	K00028	malate dehydrogenase (decarboxylating)	hypothetical protein AQUCO_01300850v1 [Aquilegia coerulea]	Malic enzyme OS=Aquilegia coerulea OX=218851 GN=AQUCO_01300850v1 PE=3 SV=1	KOG1257	NADP+-dependent malic enzyme
Chr1_01220	Probable E3 ubiquitin-protein ligase RZFP34 OS=Oryza sativa subsp. japonica OX=39947 GN=RZFP34 PE=2 SV=1	zf-CHY			zinc ion binding(GO:0008270)	K10144	RING finger and CHY zinc finger domain-containing protein 1	hypothetical protein CQW23_01887 [Capsicum baccatum]	Uncharacterized protein OS=Capsicum chinense OX=80379 GN=BC332_21309 PE=4 SV=1	KOG1940	Zn-finger protein
Chr1_01221	AT-hook motif nuclear-localized protein 10 OS=Arabidopsis thaliana OX=3702 GN=AHL10 PE=1 SV=2	DUF296	-	-	-	-	-	hypothetical protein AQUCO_01300852v1 [Aquilegia coerulea]	Uncharacterized protein OS=Aquilegia coerulea OX=218851 GN=AQUCO_01300852v1 PE=4 SV=1	-	-
Chr1_01222	Probable transcription factor At1g61730 OS=Arabidopsis thaliana OX=3702 GN=At1g61730 PE=1 SV=1	DUF573	regulation of transcription, DNA-templated(GO:0006355)			-	-	Protein of unknown function DUF573 [Macleaya cordata]	Uncharacterized protein OS=Macleaya cordata OX=56857 GN=BVC80_1835g181 PE=4 SV=1	-	-
Chr1_01223	ABC transporter B family member 10 OS=Arabidopsis thaliana OX=3702 GN=ABCB10 PE=1 SV=2	ABC_tran			ATP binding(GO:0005524)| ATPase activity(GO:0016887)	K05658	ATP-binding cassette, subfamily B (MDR/TAP), member 1	hypothetical protein AQUCO_01300853v1 [Aquilegia coerulea]	Uncharacterized protein OS=Aquilegia coerulea OX=218851 GN=AQUCO_01300853v1 PE=4 SV=1	KOG0055	Multidrug/pheromone exporter, ABC superfamily
Chr1_01224	Probable guanosine-3&apos;,5&apos;-bis(diphosphate) 3&apos;-pyrophosphohydrolase OS=Synechocystis sp. (strain PCC 6803 / Kazusa) OX=1111708 GN=spoT PE=3 SV=1	HD_4	guanosine tetraphosphate metabolic process(GO:0015969)			-	-	hypothetical protein AQUCO_01300854v1 [Aquilegia coerulea]	Uncharacterized protein OS=Aquilegia coerulea OX=218851 GN=AQUCO_01300854v1 PE=4 SV=1	KOG1157	Predicted guanosine polyphosphate pyrophosphohydrolase/synthase
Chr1_01227	Plastidal glycolate/glycerate translocator 1, chloroplastic OS=Arabidopsis thaliana OX=3702 GN=PLGG1 PE=1 SV=1	LrgB	-	-	-	-	-	hypothetical protein AQUCO_01300857v1 [Aquilegia coerulea]	Uncharacterized protein OS=Aquilegia coerulea OX=218851 GN=AQUCO_01300857v1 PE=4 SV=1	-	-
Chr1_01228	Protein FAR1-RELATED SEQUENCE 8 OS=Arabidopsis thaliana OX=3702 GN=FRS8 PE=2 SV=2	MULE	-	-	-	-	-	protein FAR1-RELATED SEQUENCE 5-like [Papaver somniferum]	Putative transcription factor FAR family OS=Rosa chinensis OX=74649 GN=RchiOBHm_Chr1g0369391 PE=4 SV=1	-	-
Chr1_01229	Protein FAR1-RELATED SEQUENCE 5 OS=Arabidopsis thaliana OX=3702 GN=FRS5 PE=1 SV=1	SWIM			zinc ion binding(GO:0008270)	-	-	protein FAR1-RELATED SEQUENCE 5-like [Papaver somniferum]	FAR1 DNA binding domain OS=Macleaya cordata OX=56857 GN=BVC80_1521g7 PE=4 SV=1	-	-
Chr1_01230	4-coumarate--CoA ligase-like 6 OS=Arabidopsis thaliana OX=3702 GN=4CLL6 PE=2 SV=2	AMP-binding			catalytic activity(GO:0003824)	K01904	4-coumarate--CoA ligase	hypothetical protein AQUCO_01300859v1 [Aquilegia coerulea]	Uncharacterized protein OS=Aquilegia coerulea OX=218851 GN=AQUCO_01300859v1 PE=4 SV=1	KOG1176	Acyl-CoA synthetase
Chr1_01232	Gluconokinase OS=Arabidopsis thaliana OX=3702 GN=At2g16790 PE=2 SV=2	SKI	-	-	-	-	-	hypothetical protein AQUCO_01300862v1 [Aquilegia coerulea]	Gluconokinase OS=Aquilegia coerulea OX=218851 GN=AQUCO_01300862v1 PE=3 SV=1	KOG3354	Gluconate kinase
Chr1_01233	Vacuolar protein sorting-associated protein 32 homolog 1 OS=Arabidopsis thaliana OX=3702 GN=VPS32.1 PE=1 SV=1	Snf7	vacuolar transport(GO:0007034)			K12194	charged multivesicular body protein 4	hypothetical protein AQUCO_00100192v1 [Aquilegia coerulea]	Uncharacterized protein OS=Aquilegia coerulea OX=218851 GN=AQUCO_00100192v1 PE=3 SV=1	KOG1656	Protein involved in glucose derepression and pre-vacuolar endosome protein sorting
Chr1_01237	DNA topoisomerase 1 alpha OS=Arabidopsis thaliana OX=3702 GN=TOP1A PE=1 SV=1	Topoisom_I	DNA topological change(GO:0006265)	chromosome(GO:0005694)	DNA topoisomerase type I activity(GO:0003917)| DNA binding(GO:0003677)	K03163	DNA topoisomerase I	hypothetical protein AQUCO_01300624v1 [Aquilegia coerulea]	Uncharacterized protein OS=Aquilegia coerulea OX=218851 GN=AQUCO_01300624v1 PE=4 SV=1	KOG0981	DNA topoisomerase I
Chr1_01240	Fatty alcohol:caffeoyl-CoA acyltransferase OS=Arabidopsis thaliana OX=3702 GN=FACT PE=2 SV=1	Transferase			transferase activity, transferring acyl groups other than amino-acyl groups(GO:0016747)	-	-	hypothetical protein AQUCO_01300867v1 [Aquilegia coerulea]	Uncharacterized protein OS=Aquilegia coerulea OX=218851 GN=AQUCO_01300867v1 PE=4 SV=1	-	-
Chr1_01241	F-box/kelch-repeat protein At2g43270 OS=Arabidopsis thaliana OX=3702 GN=At2g43270 PE=2 SV=1	F-box			protein binding(GO:0005515)	-	-	hypothetical protein AQUCO_00400661v1 [Aquilegia coerulea]	Uncharacterized protein OS=Aquilegia coerulea OX=218851 GN=AQUCO_00400661v1 PE=4 SV=1	-	-
Chr1_01242	Glycerol-3-phosphate dehydrogenase SDP6, mitochondrial OS=Arabidopsis thaliana OX=3702 GN=SDP6 PE=1 SV=1	DAO	oxidation-reduction process(GO:0055114)		oxidoreductase activity(GO:0016491)	K00111	glycerol-3-phosphate dehydrogenase	hypothetical protein AQUCO_02300215v1 [Aquilegia coerulea]	Glycerol-3-phosphate dehydrogenase OS=Aquilegia coerulea OX=218851 GN=AQUCO_02300215v1 PE=3 SV=1	KOG0042	Glycerol-3-phosphate dehydrogenase
Chr1_01243	Beta-galactosidase OS=Solanum lycopersicum OX=4081 PE=1 SV=1	-	-	-	-	-	-	PREDICTED: beta-galactosidase [Nelumbo nucifera]	Beta-galactosidase OS=Nelumbo nucifera OX=4432 GN=LOC104586619 PE=3 SV=1	KOG0496	Beta-galactosidase
Chr1_01244	F-box/kelch-repeat protein At2g43270 OS=Arabidopsis thaliana OX=3702 GN=At2g43270 PE=2 SV=1	F-box			protein binding(GO:0005515)	-	-	hypothetical protein AQUCO_00400661v1 [Aquilegia coerulea]	Uncharacterized protein OS=Aquilegia coerulea OX=218851 GN=AQUCO_00400661v1 PE=4 SV=1	-	-
Chr1_01246	Glycerol-3-phosphate dehydrogenase SDP6, mitochondrial OS=Arabidopsis thaliana OX=3702 GN=SDP6 PE=1 SV=1	DAO	oxidation-reduction process(GO:0055114)		oxidoreductase activity(GO:0016491)	K00111	glycerol-3-phosphate dehydrogenase	hypothetical protein AQUCO_02300215v1 [Aquilegia coerulea]	Glycerol-3-phosphate dehydrogenase OS=Aquilegia coerulea OX=218851 GN=AQUCO_02300215v1 PE=3 SV=1	KOG0042	Glycerol-3-phosphate dehydrogenase
Chr1_01247	Mediator of RNA polymerase II transcription subunit 11 OS=Arabidopsis thaliana OX=3702 GN=MED11 PE=1 SV=1	-	-	-	-	K15131	mediator of RNA polymerase II transcription subunit 11	hypothetical protein AQUCO_07200132v1 [Aquilegia coerulea]	Mediator of RNA polymerase II transcription subunit 11 OS=Aquilegia coerulea OX=218851 GN=MED11 PE=3 SV=1	-	-
Chr1_01248	Putative F-box protein At3g52320 OS=Arabidopsis thaliana OX=3702 GN=At3g52320 PE=4 SV=1	F-box			protein binding(GO:0005515)	-	-	hypothetical protein AQUCO_00400661v1 [Aquilegia coerulea]	Uncharacterized protein OS=Aquilegia coerulea OX=218851 GN=AQUCO_00400661v1 PE=4 SV=1	-	-
Chr1_01252	Pentatricopeptide repeat-containing protein At1g80880, mitochondrial OS=Arabidopsis thaliana OX=3702 GN=At1g80880 PE=2 SV=1	PPR	-	-	-	-	-	hypothetical protein AQUCO_01300868v1 [Aquilegia coerulea]	Uncharacterized protein OS=Aquilegia coerulea OX=218851 GN=AQUCO_01300868v1 PE=4 SV=1	KOG4197	FOG: PPR repeat
Chr1_01253	PR5-like receptor kinase OS=Arabidopsis thaliana OX=3702 GN=PR5K PE=1 SV=1	HMA	protein phosphorylation(GO:0006468)| metal ion transport(GO:0030001)		metal ion binding(GO:0046872)| protein kinase activity(GO:0004672)	-	-	Receptor serine/threonine kinase [Theobroma cacao]	Receptor serine/threonine kinase OS=Theobroma cacao OX=3641 GN=TCM_033367 PE=3 SV=1	-	-
Chr1_01254	Probable receptor-like protein kinase At1g49730 OS=Arabidopsis thaliana OX=3702 GN=At1g49730 PE=2 SV=1	Pkinase	protein phosphorylation(GO:0006468)		ATP binding(GO:0005524)| protein kinase activity(GO:0004672)	-	-	PREDICTED: probable receptor-like protein kinase At1g49730 [Vitis vinifera]	Uncharacterized protein (Fragment) OS=Aquilegia coerulea OX=218851 GN=AQUCO_01300870v1 PE=3 SV=1	KOG1187	Serine/threonine protein kinase
Chr1_01256	Cinnamoyl-CoA reductase 1 OS=Arabidopsis thaliana OX=3702 GN=CCR1 PE=1 SV=1	-	-	-	-	K09753	cinnamoyl-CoA reductase	cinnamoyl-CoA reductase 1-like [Prunus avium]	Cinnamoyl-CoA reductase 1-like OS=Prunus yedoensis var. nudiflora OX=2094558 GN=Pyn_37016 PE=4 SV=1	KOG1502	Flavonol reductase/cinnamoyl-CoA reductase
Chr1_01257	AUGMIN subunit 7 OS=Arabidopsis thaliana OX=3702 GN=AUG7 PE=1 SV=1	Plant_NMP1			microtubule minus-end binding(GO:0051011)	-	-	hypothetical protein AQUCO_00400268v1 [Aquilegia coerulea]	Uncharacterized protein OS=Aquilegia coerulea OX=218851 GN=AQUCO_00400268v1 PE=4 SV=1	-	-
Chr1_01258	Pentatricopeptide repeat-containing protein At4g33990 OS=Arabidopsis thaliana OX=3702 GN=EMB2758 PE=3 SV=2	PPR	-	-	-	-	-	hypothetical protein AQUCO_01300871v1 [Aquilegia coerulea]	Uncharacterized protein OS=Aquilegia coerulea OX=218851 GN=AQUCO_01300871v1 PE=4 SV=1	KOG4197	FOG: PPR repeat
Chr1_01260	Probable amidase At4g34880 OS=Arabidopsis thaliana OX=3702 GN=At4g34880 PE=2 SV=1	Amidase	-	-	-	K01426	amidase	PREDICTED: LOW QUALITY PROTEIN: putative amidase C869.01 [Elaeis guineensis]	Putative amidase OS=Dichanthelium oligosanthes OX=888268 GN=BAE44_0026392 PE=4 SV=1	KOG1211	Amidases
Chr1_01261	Pentatricopeptide repeat-containing protein At4g19220, mitochondrial OS=Arabidopsis thaliana OX=3702 GN=PCMP-E2 PE=3 SV=2	PPR	-	-	-	-	-	hypothetical protein AQUCO_01300871v1 [Aquilegia coerulea]	Uncharacterized protein OS=Aquilegia coerulea OX=218851 GN=AQUCO_01300871v1 PE=4 SV=1	KOG4197	FOG: PPR repeat
Chr1_01262	Probable amidase At4g34880 OS=Arabidopsis thaliana OX=3702 GN=At4g34880 PE=2 SV=1	Amidase	-	-	-	K01426	amidase	putative amidase C869.01 isoform X1 [Chenopodium quinoa]	Amidase OS=Macleaya cordata OX=56857 GN=BVC80_1831g86 PE=4 SV=1	KOG1211	Amidases
Chr1_01263	Pentatricopeptide repeat-containing protein At4g19220, mitochondrial OS=Arabidopsis thaliana OX=3702 GN=PCMP-E2 PE=3 SV=2	PPR	-	-	-	-	-	hypothetical protein AQUCO_01300871v1 [Aquilegia coerulea]	Uncharacterized protein OS=Aquilegia coerulea OX=218851 GN=AQUCO_01300871v1 PE=4 SV=1	KOG4197	FOG: PPR repeat
Chr1_01264	Probable amidase At4g34880 OS=Arabidopsis thaliana OX=3702 GN=At4g34880 PE=2 SV=1	Amidase	-	-	-	K01426	amidase	putative amidase C869.01 isoform X1 [Chenopodium quinoa]	Uncharacterized protein OS=Eucalyptus grandis OX=71139 GN=EUGRSUZ_I01388 PE=4 SV=1	KOG1211	Amidases
Chr1_01266	ABC transporter E family member 2 OS=Arabidopsis thaliana OX=3702 GN=ABCE2 PE=2 SV=1	ABC_tran			ATPase activity(GO:0016887)| ATP binding(GO:0005524)	K06174	ATP-binding cassette, sub-family E, member 1	PREDICTED: ABC transporter E family member 2 [Gossypium hirsutum]	ABC transporter E family member 2 OS=Gossypium hirsutum OX=3635 GN=LOC107929447 PE=4 SV=1	KOG0063	RNAse L inhibitor, ABC superfamily
Chr1_01267	Uncharacterized zinc finger CCHC domain-containing protein At4g19190 OS=Arabidopsis thaliana OX=3702 GN=At4g19190 PE=2 SV=1	Cir_N	-	-	-	-	-	hypothetical protein AQUCO_01300875v1 [Aquilegia coerulea]	Uncharacterized protein OS=Aquilegia coerulea OX=218851 GN=AQUCO_01300875v1 PE=4 SV=1	KOG3794	CBF1-interacting corepressor CIR and related proteins
Chr1_01268	RNA polymerase sigma factor sigB OS=Arabidopsis thaliana OX=3702 GN=SIGB PE=2 SV=2	Sigma70_r4	regulation of transcription, DNA-templated(GO:0006355)| DNA-templated transcription, initiation(GO:0006352)		DNA-binding transcription factor activity(GO:0003700)	-	-	hypothetical protein AQUCO_01300876v1 [Aquilegia coerulea]	RNA polymerase sigma factor OS=Aquilegia coerulea OX=218851 GN=AQUCO_01300876v1 PE=3 SV=1	-	-
Chr1_01269	ABC transporter G family member 14 OS=Arabidopsis thaliana OX=3702 GN=ABCG14 PE=2 SV=1	ABC2_membrane		membrane(GO:0016020)	ATPase activity(GO:0016887)| ATP binding(GO:0005524)	-	-	hypothetical protein AQUCO_01300877v1 [Aquilegia coerulea]	Uncharacterized protein OS=Aquilegia coerulea OX=218851 GN=AQUCO_01300877v1 PE=4 SV=1	KOG0061	Transporter, ABC superfamily (Breast cancer resistance protein)
Chr1_01270	Conserved oligomeric Golgi complex subunit 6 OS=Mus musculus OX=10090 GN=Cog6 PE=1 SV=2	COG6	intra-Golgi vesicle-mediated transport(GO:0006891)	Golgi transport complex(GO:0017119)		K20293	conserved oligomeric Golgi complex subunit 6	hypothetical protein AQUCO_01300878v1 [Aquilegia coerulea]	Uncharacterized protein OS=Aquilegia coerulea OX=218851 GN=AQUCO_01300878v1 PE=4 SV=1	KOG3758	Uncharacterized conserved protein
Chr1_01271	WAT1-related protein At4g19185 OS=Arabidopsis thaliana OX=3702 GN=At4g19185 PE=2 SV=1	EamA		membrane(GO:0016020)| integral component of membrane(GO:0016021)		-	-	hypothetical protein AQUCO_01300879v1 [Aquilegia coerulea]	WAT1-related protein OS=Aquilegia coerulea OX=218851 GN=AQUCO_01300879v1 PE=3 SV=1	-	-
Chr1_01272	Enoyl-CoA delta isomerase 2, peroxisomal OS=Arabidopsis thaliana OX=3702 GN=ECI2 PE=1 SV=1	ECH_1			catalytic activity(GO:0003824)	-	-	hypothetical protein AQUCO_00500043v1 [Aquilegia coerulea]	Uncharacterized protein OS=Aquilegia coerulea OX=218851 GN=AQUCO_00500043v1 PE=4 SV=1	-	-
Chr1_01273	F-box protein SKIP23 OS=Arabidopsis thaliana OX=3702 GN=SKIP23 PE=1 SV=1	DUF295	-	-	-	-	-	F-box domain [Macleaya cordata]	F-box domain OS=Macleaya cordata OX=56857 GN=BVC80_1823g55 PE=4 SV=1	-	-
Chr1_01275	Factor of DNA methylation 3 OS=Arabidopsis thaliana OX=3702 GN=FDM3 PE=4 SV=1	XH	-	-	-	-	-	hypothetical protein AQUCO_01500235v1 [Aquilegia coerulea]	Uncharacterized protein OS=Aquilegia coerulea OX=218851 GN=AQUCO_01500235v1 PE=4 SV=1	-	-
Chr1_01276	F-box protein SKIP23 OS=Arabidopsis thaliana OX=3702 GN=SKIP23 PE=1 SV=1	DUF295			protein binding(GO:0005515)	-	-	hypothetical protein AQUCO_01300884v1 [Aquilegia coerulea]	Uncharacterized protein OS=Aquilegia coerulea OX=218851 GN=AQUCO_01300884v1 PE=4 SV=1	-	-
Chr1_01277	F-box protein At2g17036 OS=Arabidopsis thaliana OX=3702 GN=At2g17036 PE=2 SV=1	DUF295	-	-	-	-	-	hypothetical protein AQUCO_01300884v1 [Aquilegia coerulea]	Uncharacterized protein OS=Aquilegia coerulea OX=218851 GN=AQUCO_01300884v1 PE=4 SV=1	-	-
Chr1_01278	F-box protein SKIP23 OS=Arabidopsis thaliana OX=3702 GN=SKIP23 PE=1 SV=1	F-box			protein binding(GO:0005515)	-	-	hypothetical protein AQUCO_04100018v1 [Aquilegia coerulea]	Uncharacterized protein OS=Aquilegia coerulea OX=218851 GN=AQUCO_04100018v1 PE=4 SV=1	-	-
Chr1_01280	F-box protein SKIP23 OS=Arabidopsis thaliana OX=3702 GN=SKIP23 PE=1 SV=1	DUF295	-	-	-	-	-	hypothetical protein AQUCO_04100018v1 [Aquilegia coerulea]	Uncharacterized protein OS=Aquilegia coerulea OX=218851 GN=AQUCO_04100018v1 PE=4 SV=1	-	-
Chr1_01282	Heptahelical transmembrane protein 1 OS=Arabidopsis thaliana OX=3702 GN=HHP1 PE=1 SV=1	HlyIII		integral component of membrane(GO:0016021)		K07297	adiponectin receptor	PREDICTED: heptahelical transmembrane protein 1-like [Nelumbo nucifera]	heptahelical transmembrane protein 1-like OS=Nelumbo nucifera OX=4432 GN=LOC104586141 PE=4 SV=1	KOG0748	Predicted membrane proteins, contain hemolysin III domain
Chr1_01283	Metal tolerance protein 1 OS=Arabidopsis thaliana OX=3702 GN=MTP1 PE=1 SV=2	Cation_efflux	cation transport(GO:0006812)| transmembrane transport(GO:0055085)	integral component of membrane(GO:0016021)	cation transmembrane transporter activity(GO:0008324)	K14689	solute carrier family 30 (zinc transporter), member 2	hypothetical protein VITISV_023819 [Vitis vinifera]	Uncharacterized protein OS=Vitis vinifera OX=29760 GN=VIT_02s0025g02900 PE=4 SV=1	KOG1482	Zn2+ transporter
Chr1_01284	20 kDa chaperonin, chloroplastic OS=Arabidopsis thaliana OX=3702 GN=CPN20 PE=1 SV=2	Cpn10	protein folding(GO:0006457)			-	-	hypothetical protein AQUCO_07600034v1, partial [Aquilegia coerulea]	Uncharacterized protein (Fragment) OS=Aquilegia coerulea OX=218851 GN=AQUCO_07600034v1 PE=4 SV=1	KOG1641	Mitochondrial chaperonin
Chr1_01285	ATP-dependent DNA helicase PIF1 OS=Danio rerio OX=7955 GN=pif1 PE=2 SV=1	PIF1	DNA repair(GO:0006281)| telomere maintenance(GO:0000723)		DNA helicase activity(GO:0003678)	K15255	ATP-dependent DNA helicase PIF1	ATP-dependent DNA helicase PIF1-like [Papaver somniferum]	ATP-dependent DNA helicase OS=Rhizophagus irregularis (strain DAOM 181602 / DAOM 197198 / MUCL 43194) OX=747089 GN=RIR_0391300 PE=3 SV=1	KOG0987	DNA helicase PIF1/RRM3
Chr1_01286	G-protein coupled receptor 1 OS=Arabidopsis thaliana OX=3702 GN=GCR1 PE=1 SV=1	-	-	-	-	-	-	PREDICTED: G-protein coupled receptor 1-like [Malus domestica]	Uncharacterized protein OS=Prunus persica OX=3760 GN=PRUPE_1G402500 PE=4 SV=1	-	-
Chr1_01287	(R)-mandelonitrile lyase-like OS=Arabidopsis thaliana OX=3702 GN=At1g73050 PE=2 SV=1	Kinetochor_Ybp2	-	-	-	K08248	(R)-mandelonitrile lyase	hypothetical protein AQUCO_02500060v1 [Aquilegia coerulea]	Uncharacterized protein OS=Aquilegia coerulea OX=218851 GN=AQUCO_02500060v1 PE=3 SV=1	KOG1238	Glucose dehydrogenase/choline dehydrogenase/mandelonitrile lyase (GMC oxidoreductase family)
Chr1_01288	E3 ubiquitin-protein ligase RHA1B OS=Arabidopsis thaliana OX=3702 GN=RHA1B PE=2 SV=1	zf-RING_2	-	-	-	-	-	hypothetical protein AQUCO_01300896v1 [Aquilegia coerulea]	Uncharacterized protein OS=Aquilegia coerulea OX=218851 GN=AQUCO_01300896v1 PE=4 SV=1	KOG0800	FOG: Predicted E3 ubiquitin ligase
Chr1_01291	Pentatricopeptide repeat-containing protein At4g15720 OS=Arabidopsis thaliana OX=3702 GN=PCMP-H1 PE=2 SV=1	PPR_2			zinc ion binding(GO:0008270)	-	-	hypothetical protein AQUCO_00300816v1 [Aquilegia coerulea]	Uncharacterized protein OS=Aquilegia coerulea OX=218851 GN=AQUCO_00300816v1 PE=4 SV=1	KOG4197	FOG: PPR repeat
Chr1_01292	GDSL esterase/lipase CPRD49 OS=Arabidopsis thaliana OX=3702 GN=CPRD49 PE=2 SV=1	Lipase_GDSL			hydrolase activity, acting on ester bonds(GO:0016788)	-	-	hypothetical protein AQUCO_04500072v1 [Aquilegia coerulea]	Uncharacterized protein OS=Aquilegia coerulea OX=218851 GN=AQUCO_04500072v1 PE=4 SV=1	KOG3035	Isoamyl acetate-hydrolyzing esterase
Chr1_01293	Phosphatidylinositol 4-kinase alpha 1 OS=Arabidopsis thaliana OX=3702 GN=PI4KA1 PE=1 SV=2	-	-	-	-	K00888	phosphatidylinositol 4-kinase A	hypothetical protein GOBAR_DD33433 [Gossypium barbadense]	Uncharacterized protein OS=Morus notabilis OX=981085 GN=L484_026932 PE=4 SV=1	KOG0902	Phosphatidylinositol 4-kinase
Chr1_01294	Eukaryotic translation initiation factor 3 subunit A OS=Arabidopsis thaliana OX=3702 GN=TIF3A1 PE=1 SV=1	PCI	-	-	-	K03254	translation initiation factor 3 subunit A	hypothetical protein AQUCO_01300894v1 [Aquilegia coerulea]	Eukaryotic translation initiation factor 3 subunit A OS=Aquilegia coerulea OX=218851 GN=AQUCO_01300894v1 PE=3 SV=1	KOG2072	Translation initiation factor 3, subunit a (eIF-3a)
Chr1_01295	Polygalacturonase OS=Prunus persica OX=3760 PE=2 SV=1	Glyco_hydro_28	carbohydrate metabolic process(GO:0005975)		polygalacturonase activity(GO:0004650)	K01184	polygalacturonase	hypothetical protein AQUCO_01300893v1 [Aquilegia coerulea]	Uncharacterized protein OS=Aquilegia coerulea OX=218851 GN=AQUCO_01300893v1 PE=3 SV=1	-	-
Chr1_01296	Polygalacturonase OS=Prunus persica OX=3760 PE=2 SV=1	Glyco_hydro_28	carbohydrate metabolic process(GO:0005975)		polygalacturonase activity(GO:0004650)	K01184	polygalacturonase	hypothetical protein AQUCO_01300893v1 [Aquilegia coerulea]	Uncharacterized protein OS=Aquilegia coerulea OX=218851 GN=AQUCO_01300893v1 PE=3 SV=1	-	-
Chr1_01298	Ubiquitin carboxyl-terminal hydrolase 26 OS=Oryza sativa subsp. indica OX=39946 GN=UBP26 PE=3 SV=1	UCH	protein deubiquitination(GO:0016579)		thiol-dependent ubiquitinyl hydrolase activity(GO:0036459)	K11858	ubiquitin carboxyl-terminal hydrolase 48	hypothetical protein AQUCO_01300891v1 [Aquilegia coerulea]	Uncharacterized protein OS=Aquilegia coerulea OX=218851 GN=AQUCO_01300891v1 PE=3 SV=1	KOG1863	Ubiquitin carboxyl-terminal hydrolase
Chr1_01300	DNA-directed RNA polymerases IV and V subunit 2 OS=Arabidopsis thaliana OX=3702 GN=NRPD2 PE=1 SV=1	RNA_pol_Rpb2_1	transcription, DNA-templated(GO:0006351)		DNA binding(GO:0003677)| DNA-directed 5'-3' RNA polymerase activity(GO:0003899)	K16252	DNA-directed RNA polymerase IV and V subunit 2	DNA-directed RNA polymerase [Macleaya cordata]	DNA-directed RNA polymerase subunit beta OS=Macleaya cordata OX=56857 GN=BVC80_213g18 PE=3 SV=1	KOG0214	RNA polymerase II, second largest subunit
Chr1_01301	DNA-directed RNA polymerases IV and V subunit 2 OS=Arabidopsis thaliana OX=3702 GN=NRPD2 PE=1 SV=1	RNA_pol_Rpb2_1	transcription, DNA-templated(GO:0006351)		DNA-directed 5'-3' RNA polymerase activity(GO:0003899)| DNA binding(GO:0003677)	K16252	DNA-directed RNA polymerase IV and V subunit 2	DNA-directed RNA polymerase [Macleaya cordata]	DNA-directed RNA polymerase subunit beta OS=Macleaya cordata OX=56857 GN=BVC80_213g18 PE=3 SV=1	KOG0214	RNA polymerase II, second largest subunit
Chr1_01302	15-cis-phytoene desaturase, chloroplastic/chromoplastic OS=Solanum lycopersicum OX=4081 GN=PDS PE=1 SV=1	Amino_oxidase	oxidation-reduction process(GO:0055114)		oxidoreductase activity(GO:0016491)	K02293	15-cis-phytoene desaturase	hypothetical protein AQUCO_01300890v1 [Aquilegia coerulea]	Uncharacterized protein OS=Aquilegia coerulea OX=218851 GN=AQUCO_01300890v1 PE=4 SV=1	KOG0029	Amine oxidase
Chr1_01303	26S proteasome regulatory subunit 7 OS=Spinacia oleracea OX=3562 GN=RPT1 PE=2 SV=1	AAA			ATP binding(GO:0005524)	K03061	26S proteasome regulatory subunit T1	26S protease regulatory subunit 7 [Actinidia chinensis var. chinensis]	26S protease regulatory subunit 7 OS=Actinidia chinensis var. chinensis OX=1590841 GN=CEY00_Acc17611 PE=3 SV=1	KOG0729	26S proteasome regulatory complex, ATPase RPT1
Chr1_01304	Protein CHROMATIN REMODELING 5 OS=Arabidopsis thaliana OX=3702 GN=CHR5 PE=1 SV=1	SNF2_N			ATP binding(GO:0005524)	K11367	chromodomain-helicase-DNA-binding protein 1	protein CHROMATIN REMODELING 5-like isoform X2 [Papaver somniferum]	Putative DNA helicase chromatin remodeling SNF2 family OS=Rosa chinensis OX=74649 GN=RchiOBHm_Chr5g0050791 PE=4 SV=1	KOG0384	Chromodomain-helicase DNA-binding protein
Chr1_01305	CASP-like protein 2A1 OS=Vitis vinifera OX=29760 GN=VIT_01s0010g01870 PE=2 SV=1	PPR_2	-	-	-	K11858	ubiquitin carboxyl-terminal hydrolase 48	hypothetical protein AQUCO_01300887v1 [Aquilegia coerulea]	CASP-like protein OS=Aquilegia coerulea OX=218851 GN=AQUCO_01300887v1 PE=3 SV=1	-	-
Chr1_01306	Protein root UVB sensitive 1, chloroplastic OS=Arabidopsis thaliana OX=3702 GN=RUS1 PE=1 SV=1	DUF647	-	-	-	-	-	hypothetical protein AQUCO_01300886v1, partial [Aquilegia coerulea]	Uncharacterized protein (Fragment) OS=Aquilegia coerulea OX=218851 GN=AQUCO_01300886v1 PE=4 SV=1	KOG4249	Uncharacterized conserved protein
Chr1_01307	DNA-binding protein SMUBP-2 OS=Mus musculus OX=10090 GN=Ighmbp2 PE=1 SV=1	AAA_11	-	-	-	-	-	hypothetical protein AQUCO_01300885v1 [Aquilegia coerulea]	Uncharacterized protein OS=Aquilegia coerulea OX=218851 GN=AQUCO_01300885v1 PE=4 SV=1	KOG1803	DNA helicase
Chr1_01308	F-box protein At2g17036 OS=Arabidopsis thaliana OX=3702 GN=At2g17036 PE=2 SV=1	DUF295	-	-	-	-	-	hypothetical protein AQUCO_01300882v1 [Aquilegia coerulea]	Uncharacterized protein OS=Aquilegia coerulea OX=218851 GN=AQUCO_01300882v1 PE=4 SV=1	-	-
Chr1_01309	BTB/POZ domain-containing protein At5g17580 OS=Arabidopsis thaliana OX=3702 GN=At5g17580 PE=2 SV=1	NPH3	-	-	-	-	-	hypothetical protein AQUCO_01300897v1, partial [Aquilegia coerulea]	Uncharacterized protein (Fragment) OS=Aquilegia coerulea OX=218851 GN=AQUCO_01300897v1 PE=3 SV=1	-	-
Chr1_01311	O-fucosyltransferase 36 OS=Arabidopsis thaliana OX=3702 GN=OFUT36 PE=2 SV=1	O-FucT	-	-	-	K03691	peptide-O-fucosyltransferase	hypothetical protein AQUCO_01300900v1 [Aquilegia coerulea]	Uncharacterized protein OS=Aquilegia coerulea OX=218851 GN=AQUCO_01300900v1 PE=4 SV=1	-	-
Chr1_01315	Putative disease resistance protein RGA3 OS=Solanum bulbocastanum OX=147425 GN=RGA3 PE=2 SV=2	NB-ARC			ADP binding(GO:0043531)	-	-	hypothetical protein AQUCO_07600034v1, partial [Aquilegia coerulea]	Uncharacterized protein (Fragment) OS=Aquilegia coerulea OX=218851 GN=AQUCO_07600034v1 PE=4 SV=1	KOG4658	Apoptotic ATPase
Chr1_01319	DNA mismatch repair protein PMS1 OS=Arabidopsis thaliana OX=3702 GN=PMS1 PE=1 SV=1	NUMOD3			DNA binding(GO:0003677)	-	-	hypothetical protein AQUCO_01300901v1 [Aquilegia coerulea]	Uncharacterized protein OS=Aquilegia coerulea OX=218851 GN=AQUCO_01300901v1 PE=4 SV=1	-	-
Chr1_01321	Ubiquitin-conjugating enzyme E2 34 OS=Arabidopsis thaliana OX=3702 GN=UBC34 PE=2 SV=1	UQ_con	-	-	-	K04554	ubiquitin-conjugating enzyme E2 J2	unnamed protein product, partial [Vitis vinifera]	Uncharacterized protein OS=Vitis vinifera OX=29760 GN=VIT_09s0002g00280 PE=4 SV=1	KOG0894	Ubiquitin-protein ligase
Chr1_01322	Prohibitin-4, mitochondrial OS=Arabidopsis thaliana OX=3702 GN=PHB4 PE=1 SV=1	RVT_1	-	-	-	-	-	uncharacterized protein LOC113357182 [Papaver somniferum]	Uncharacterized protein OS=Trifolium subterraneum OX=3900 GN=TSUD_394910 PE=4 SV=1	KOG1075	FOG: Reverse transcriptase
Chr1_01323	Putative ribonuclease H protein At1g65750 OS=Arabidopsis thaliana OX=3702 GN=At1g65750 PE=3 SV=1	RVT_3			nucleic acid binding(GO:0003676)| RNA-DNA hybrid ribonuclease activity(GO:0004523)	-	-	Ribonuclease H domain [Macleaya cordata]	Ribonuclease H domain OS=Macleaya cordata OX=56857 GN=BVC80_645g31 PE=4 SV=1	KOG1075	FOG: Reverse transcriptase
Chr1_01324	Probable pectinesterase/pectinesterase inhibitor 44 OS=Arabidopsis thaliana OX=3702 GN=PME44 PE=2 SV=2	Pectinesterase	cell wall modification(GO:0042545)		pectinesterase activity(GO:0030599)	K01051	pectinesterase	putative pectinesterase/pectinesterase inhibitor 7 [Prunus yedoensis var. nudiflora]	Putative pectinesterase/pectinesterase inhibitor 7 OS=Prunus yedoensis var. nudiflora OX=2094558 GN=Pyn_39009 PE=3 SV=1	-	-
Chr1_01326	Prohibitin-4, mitochondrial OS=Arabidopsis thaliana OX=3702 GN=PHB4 PE=1 SV=1	Band_7	-	-	-	K17080	prohibitin 1	prohibitin-3, mitochondrial [Ziziphus jujuba]	Prohibitin OS=Macleaya cordata OX=56857 GN=BVC80_1065g9 PE=4 SV=1	KOG3083	Prohibitin
Chr1_01327	Transcription factor MYB41 OS=Arabidopsis thaliana OX=3702 GN=MYB17 PE=1 SV=1	Pectinesterase	cell wall modification(GO:0042545)		pectinesterase activity(GO:0030599)	K09422	transcription factor MYB, plant	hypothetical protein AQUCO_01300356v1 [Aquilegia coerulea]	Uncharacterized protein OS=Aquilegia coerulea OX=218851 GN=AQUCO_01300356v1 PE=4 SV=1	KOG0048	Transcription factor, Myb superfamily
Chr1_01328	Metacaspase-4 OS=Arabidopsis thaliana OX=3702 GN=AMC4 PE=1 SV=1	Peptidase_C14	-	-	-	-	-	hypothetical protein AQUCO_00100378v1 [Aquilegia coerulea]	Uncharacterized protein OS=Aquilegia coerulea OX=218851 GN=AQUCO_00100378v1 PE=4 SV=1	KOG1546	Metacaspase involved in regulation of apoptosis
Chr1_01329	Pectinesterase 1 OS=Arabidopsis thaliana OX=3702 GN=PME1 PE=1 SV=1	PMEI			enzyme inhibitor activity(GO:0004857)	-	-	hypothetical protein AQUCO_01300909v1 [Aquilegia coerulea]	Uncharacterized protein OS=Aquilegia coerulea OX=218851 GN=AQUCO_01300909v1 PE=4 SV=1	-	-
Chr1_01330	Alanine aminotransferase 1, mitochondrial OS=Arabidopsis thaliana OX=3702 GN=ALAAT1 PE=1 SV=1	Aminotran_1_2	biosynthetic process(GO:0009058)		pyridoxal phosphate binding(GO:0030170)	K00814	alanine transaminase	hypothetical protein AQUCO_01300910v1 [Aquilegia coerulea]	Uncharacterized protein OS=Aquilegia coerulea OX=218851 GN=AQUCO_01300910v1 PE=4 SV=1	KOG0258	Alanine aminotransferase
Chr1_01334	E3 ubiquitin ligase BIG BROTHER-related OS=Arabidopsis thaliana OX=3702 GN=BBR PE=2 SV=1	zf-RING_2	-	-	-	K19045	E3 ubiquitin-protein ligase BIG BROTHER and related proteins	hypothetical protein AQUCO_01400904v1 [Aquilegia coerulea]	Uncharacterized protein OS=Aquilegia coerulea OX=218851 GN=AQUCO_01400904v1 PE=4 SV=1	KOG0800	FOG: Predicted E3 ubiquitin ligase
Chr1_01335	Histone H3.3 OS=Arabidopsis thaliana OX=3702 GN=HTR4 PE=1 SV=2	Histone		nucleosome(GO:0000786)	DNA binding(GO:0003677)	-	-	hypothetical protein [Paenibacillus sp. IHB B 3415]	Histone H3 OS=Trichinella nelsoni OX=6336 GN=T07_6184 PE=3 SV=1	KOG1745	Histones H3 and H4
Chr1_01336	Protein trichome birefringence-like 35 OS=Arabidopsis thaliana OX=3702 GN=TBL35 PE=2 SV=1	PMR5N	-	-	-	-	-	hypothetical protein AQUCO_00400458v1, partial [Aquilegia coerulea]	Uncharacterized protein (Fragment) OS=Aquilegia coerulea OX=218851 GN=AQUCO_00400458v1 PE=4 SV=1	-	-
Chr1_01338	F-box/kelch-repeat protein At1g55270 OS=Arabidopsis thaliana OX=3702 GN=At1g55270 PE=2 SV=1	-	-	-	-	-	-	F-box/kelch-repeat protein At1g55270-like [Quercus suber]	F-box/kelch-repeat protein OS=Quercus suber OX=58331 GN=CFP56_02177 PE=4 SV=1	KOG1072	FOG: Kelch repeat
Chr1_01339	NAC transcription factor 47 OS=Arabidopsis thaliana OX=3702 GN=NAC047 PE=2 SV=1	NAM	regulation of transcription, DNA-templated(GO:0006355)		DNA binding(GO:0003677)	-	-	hypothetical protein AQUCO_00500384v1 [Aquilegia coerulea]	Uncharacterized protein OS=Aquilegia coerulea OX=218851 GN=AQUCO_00500384v1 PE=4 SV=1	-	-
Chr1_01340	F-box/kelch-repeat protein At1g55270 OS=Arabidopsis thaliana OX=3702 GN=At1g55270 PE=2 SV=1	-	-	-	-	-	-	hypothetical protein AQUCO_00100839v1 [Aquilegia coerulea]	Uncharacterized protein OS=Aquilegia coerulea OX=218851 GN=AQUCO_00100839v1 PE=4 SV=1	KOG1072	FOG: Kelch repeat
Chr1_01342	Germin-like protein subfamily 1 member 17 OS=Arabidopsis thaliana OX=3702 GN=At5g39150 PE=2 SV=1	Cupin_1			nutrient reservoir activity(GO:0045735)	-	-	hypothetical protein AQUCO_05700134v1 [Aquilegia coerulea]	Uncharacterized protein OS=Aquilegia coerulea OX=218851 GN=AQUCO_05700134v1 PE=3 SV=1	-	-
Chr1_01343	Germin-like protein subfamily 1 member 17 OS=Arabidopsis thaliana OX=3702 GN=At5g39150 PE=2 SV=1	Cupin_1			nutrient reservoir activity(GO:0045735)	-	-	hypothetical protein AQUCO_05700134v1 [Aquilegia coerulea]	Uncharacterized protein OS=Aquilegia coerulea OX=218851 GN=AQUCO_05700134v1 PE=3 SV=1	-	-
Chr1_01344	Pentatricopeptide repeat-containing protein At1g19720 OS=Arabidopsis thaliana OX=3702 GN=DYW7 PE=2 SV=1	PPR			zinc ion binding(GO:0008270)	-	-	hypothetical protein AQUCO_01300916v1 [Aquilegia coerulea]	Uncharacterized protein OS=Aquilegia coerulea OX=218851 GN=AQUCO_01300916v1 PE=4 SV=1	KOG4197	FOG: PPR repeat
Chr1_01345	Ribonucleoside-diphosphate reductase large subunit OS=Arabidopsis thaliana OX=3702 GN=RNR1 PE=1 SV=1	Ribonuc_red_lgC	oxidation-reduction process(GO:0055114)| DNA replication(GO:0006260)			-	-	Ribonucleotide reductase 1 [Theobroma cacao]	Ribonucleoside-diphosphate reductase OS=Theobroma cacao OX=3641 GN=TCM_035668 PE=3 SV=1	KOG1112	Ribonucleotide reductase, alpha subunit
Chr1_01346	F-box only protein 13 OS=Arabidopsis thaliana OX=3702 GN=FBX13 PE=2 SV=2	F-box			protein binding(GO:0005515)	-	-	hypothetical protein AQUCO_01300917v1 [Aquilegia coerulea]	Uncharacterized protein OS=Aquilegia coerulea OX=218851 GN=AQUCO_01300917v1 PE=4 SV=1	-	-
Chr1_01347	1-phosphatidylinositol-3-phosphate 5-kinase FAB1B OS=Arabidopsis thaliana OX=3702 GN=FAB1B PE=2 SV=1	PIP5K	phosphatidylinositol metabolic process(GO:0046488)		ATP binding(GO:0005524)| metal ion binding(GO:0046872)| phosphatidylinositol phosphate kinase activity(GO:0016307)	K00921	1-phosphatidylinositol-3-phosphate 5-kinase	hypothetical protein AQUCO_01300918v1 [Aquilegia coerulea]	Uncharacterized protein OS=Aquilegia coerulea OX=218851 GN=AQUCO_01300918v1 PE=4 SV=1	KOG0230	Phosphatidylinositol-4-phosphate 5-kinase and related FYVE finger-containing proteins
Chr1_01348	AT-rich interactive domain-containing protein 4 OS=Arabidopsis thaliana OX=3702 GN=ARID4 PE=2 SV=1	ARID			DNA binding(GO:0003677)	-	-	hypothetical protein AQUCO_01300919v1 [Aquilegia coerulea]	Uncharacterized protein OS=Aquilegia coerulea OX=218851 GN=AQUCO_01300919v1 PE=4 SV=1	-	-
Chr1_01352	ATP-dependent RNA helicase DEAH11, chloroplastic OS=Arabidopsis thaliana OX=3702 GN=At4g01020 PE=3 SV=1	IBR	-	-	-	K11975	E3 ubiquitin-protein ligase RNF144	hypothetical protein AQUCO_01300927v1 [Aquilegia coerulea]	RBR-type E3 ubiquitin transferase OS=Aquilegia coerulea OX=218851 GN=AQUCO_01300927v1 PE=3 SV=1	KOG1812	Predicted E3 ubiquitin ligase
Chr1_01356	Pentatricopeptide repeat-containing protein At4g37170 OS=Arabidopsis thaliana OX=3702 GN=PCMP-H5 PE=3 SV=1	DYW_deaminase			zinc ion binding(GO:0008270)	-	-	hypothetical protein AQUCO_10900014v1 [Aquilegia coerulea]	Uncharacterized protein OS=Aquilegia coerulea OX=218851 GN=AQUCO_10900014v1 PE=4 SV=1	KOG4197	FOG: PPR repeat
Chr1_01357	Cytochrome P450 94A2 OS=Vicia sativa OX=3908 GN=CYP94A2 PE=2 SV=1	-	-	-	-	-	-	hypothetical protein AQUCO_01700652v1 [Aquilegia coerulea]	Uncharacterized protein OS=Aquilegia coerulea OX=218851 GN=AQUCO_01700652v1 PE=4 SV=1	KOG0157	Cytochrome P450 CYP4/CYP19/CYP26 subfamilies
Chr1_01358	E3 ubiquitin-protein ligase AIP2 OS=Arabidopsis thaliana OX=3702 GN=AIP2 PE=1 SV=1	zf-RING_2	-	-	-	K16274	E3 ubiquitin-protein ligase AIP2	hypothetical protein AQUCO_07600004v1 [Aquilegia coerulea]	Uncharacterized protein OS=Aquilegia coerulea OX=218851 GN=AQUCO_07600004v1 PE=4 SV=1	KOG0800	FOG: Predicted E3 ubiquitin ligase
Chr1_01360	NADP-dependent D-sorbitol-6-phosphate dehydrogenase OS=Malus domestica OX=3750 GN=S6PDH PE=2 SV=1	Aldo_ket_red	-	-	-	K00011	aldehyde reductase	Aldo/keto reductase [Macleaya cordata]	Aldo/keto reductase OS=Macleaya cordata OX=56857 GN=BVC80_9015g4 PE=4 SV=1	KOG1577	Aldo/keto reductase family proteins
Chr1_01362	Probable F-box protein At4g22165 OS=Arabidopsis thaliana OX=3702 GN=At4g22165 PE=4 SV=1	F-box			protein binding(GO:0005515)	-	-	hypothetical protein AQUCO_04100007v1 [Aquilegia coerulea]	Uncharacterized protein OS=Aquilegia coerulea OX=218851 GN=AQUCO_04100007v1 PE=4 SV=1	-	-
Chr1_01364	Ethylene-responsive transcription factor RAP2-2 OS=Arabidopsis thaliana OX=3702 GN=RAP2-2 PE=1 SV=2	AP2	regulation of transcription, DNA-templated(GO:0006355)		DNA-binding transcription factor activity(GO:0003700)	K09286	EREBP-like factor	PREDICTED: ethylene-responsive transcription factor RAP2-12 [Nelumbo nucifera]	ethylene-responsive transcription factor RAP2-12 OS=Nelumbo nucifera OX=4432 GN=LOC104600466 PE=4 SV=1	-	-
Chr1_01366	Aminopeptidase P2 OS=Arabidopsis thaliana OX=3702 GN=APP2 PE=2 SV=1	-	-	-	-	K01262	Xaa-Pro aminopeptidase	hypothetical protein AQUCO_05400076v1 [Aquilegia coerulea]	Uncharacterized protein OS=Aquilegia coerulea OX=218851 GN=AQUCO_05400076v1 PE=3 SV=1	KOG2413	Xaa-Pro aminopeptidase
Chr1_01368	60S ribosomal protein L18-3 OS=Arabidopsis thaliana OX=3702 GN=RPL18C PE=2 SV=1	Ribosomal_L18	-	-	-	K02883	large subunit ribosomal protein L18e	PREDICTED: 60S ribosomal protein L18-3 [Tarenaya hassleriana]	60S ribosomal protein L18 OS=Cicer arietinum OX=3827 GN=LOC101488396 PE=4 SV=1	KOG1714	60s ribosomal protein L18
Chr1_01369	DEAD-box ATP-dependent RNA helicase 47B OS=Oryza sativa subsp. japonica OX=39947 GN=Os03g0219700 PE=2 SV=1	Helicase_C	-	-	-	-	-	hypothetical protein AQUCO_07600010v1 [Aquilegia coerulea]	Uncharacterized protein OS=Aquilegia coerulea OX=218851 GN=AQUCO_07600010v1 PE=4 SV=1	KOG0327	Translation initiation factor 4F, helicase subunit (eIF-4A) and related helicases
Chr1_01371	Growth-regulating factor 4 OS=Oryza sativa subsp. japonica OX=39947 GN=GRF4 PE=1 SV=1	QLQ	regulation of transcription, DNA-templated(GO:0006355)	nucleus(GO:0005634)	ATP binding(GO:0005524)	-	-	hypothetical protein AQUCO_07600011v1 [Aquilegia coerulea]	Uncharacterized protein OS=Aquilegia coerulea OX=218851 GN=AQUCO_07600011v1 PE=4 SV=1	-	-
Chr1_01372	SH3 domain-containing protein PJ696.02 OS=Schizosaccharomyces pombe (strain 972 / ATCC 24843) OX=284812 GN=SPAPJ696.02 PE=1 SV=1	Ysc84			metal ion binding(GO:0046872)	K20523	SH3 domain-containing YSC84-like protein 1	hypothetical protein AQUCO_07600012v1 [Aquilegia coerulea]	Uncharacterized protein OS=Aquilegia coerulea OX=218851 GN=AQUCO_07600012v1 PE=4 SV=1	KOG1843	Uncharacterized conserved protein
Chr1_01373	DNA gyrase subunit B, chloroplastic OS=Arabidopsis thaliana OX=3702 GN=GYRBC PE=2 SV=3	Toprim	DNA topological change(GO:0006265)		DNA topoisomerase type II (ATP-hydrolyzing) activity(GO:0003918)| DNA binding(GO:0003677)| ATP binding(GO:0005524)	K02470	DNA gyrase subunit B	DNA topoisomerase [Macleaya cordata]	DNA gyrase subunit B OS=Macleaya cordata OX=56857 GN=BVC80_165g12 PE=3 SV=1	KOG0355	DNA topoisomerase type II
Chr1_01374	Phosphoinositide phosphatase SAC3 OS=Arabidopsis thaliana OX=3702 GN=SAC3 PE=2 SV=1	Syja_N			phosphoric ester hydrolase activity(GO:0042578)	-	-	hypothetical protein AQUCO_07600013v1 [Aquilegia coerulea]	Uncharacterized protein OS=Aquilegia coerulea OX=218851 GN=AQUCO_07600013v1 PE=4 SV=1	KOG1888	Putative phosphoinositide phosphatase
Chr1_01375	40S ribosomal protein SA OS=Vitis vinifera OX=29760 GN=GSVIVT00034021001 PE=3 SV=1	Ribosomal_S2	translation(GO:0006412)	ribosome(GO:0005840)| intracellular(GO:0005622)	structural constituent of ribosome(GO:0003735)	K02998	small subunit ribosomal protein SAe	40S ribosomal protein Sa-2-like [Panicum hallii]	40S ribosomal protein SA OS=Panicum hallii var. hallii OX=1504633 GN=GQ55_9G448600 PE=3 SV=1	KOG0830	40S ribosomal protein SA (P40)/Laminin receptor 1
Chr1_01376	Probable inactive serine/threonine-protein kinase scy1 OS=Dictyostelium discoideum OX=44689 GN=scy1 PE=3 SV=1	-	-	-	-	K08876	SCY1-like protein 1	PREDICTED: probable inactive serine/threonine-protein kinase scy1 isoform X1 [Nelumbo nucifera]	probable inactive serine/threonine-protein kinase scy1 isoform X1 OS=Nelumbo nucifera OX=4432 GN=LOC104594471 PE=4 SV=1	KOG1243	Protein kinase
Chr1_01377	F-box/kelch-repeat protein At1g55270 OS=Arabidopsis thaliana OX=3702 GN=At1g55270 PE=2 SV=1	-	-	-	-	-	-	hypothetical protein AQUCO_00100839v1 [Aquilegia coerulea]	Uncharacterized protein OS=Aquilegia coerulea OX=218851 GN=AQUCO_00100839v1 PE=4 SV=1	KOG1072	FOG: Kelch repeat
Chr1_01378	NAC domain-containing protein 86 OS=Arabidopsis thaliana OX=3702 GN=NAC086 PE=2 SV=1	NAM	regulation of transcription, DNA-templated(GO:0006355)		DNA binding(GO:0003677)	-	-	hypothetical protein AQUCO_00500384v1 [Aquilegia coerulea]	Uncharacterized protein OS=Aquilegia coerulea OX=218851 GN=AQUCO_00500384v1 PE=4 SV=1	-	-
Chr1_01379	DNA repair protein RAD51 homolog OS=Solanum lycopersicum OX=4081 GN=RAD51 PE=2 SV=1	Rad51	-	-	-	K04482	DNA repair protein RAD51	DNA repair protein RAD51 homolog [Ananas comosus]	DNA repair protein RAD51 homolog OS=Nelumbo nucifera OX=4432 GN=LOC104600454 PE=3 SV=1	KOG1433	DNA repair protein RAD51/RHP55
Chr1_01380	Putative germin-like protein 2-1 OS=Oryza sativa subsp. japonica OX=39947 GN=Os02g0491600 PE=3 SV=1	Cupin_1			nutrient reservoir activity(GO:0045735)	-	-	hypothetical protein AQUCO_05700134v1 [Aquilegia coerulea]	Uncharacterized protein OS=Aquilegia coerulea OX=218851 GN=AQUCO_05700134v1 PE=3 SV=1	-	-
Chr1_01381	Helicase-like transcription factor CHR28 OS=Arabidopsis thaliana OX=3702 GN=CHR28 PE=1 SV=1	-	-	-	-	-	-	hypothetical protein AQUCO_05500070v1 [Aquilegia coerulea]	Uncharacterized protein OS=Aquilegia coerulea OX=218851 GN=AQUCO_05500070v1 PE=4 SV=1	KOG1001	Helicase-like transcription factor HLTF/DNA helicase RAD5, DEAD-box superfamily
Chr1_01383	20 kDa chaperonin, chloroplastic OS=Arabidopsis thaliana OX=3702 GN=CPN20 PE=1 SV=2	-	-	-	-	-	-			KOG1641	Mitochondrial chaperonin
Chr1_01384	20 kDa chaperonin, chloroplastic OS=Arabidopsis thaliana OX=3702 GN=CPN20 PE=1 SV=2	NB-ARC	protein folding(GO:0006457)		ADP binding(GO:0043531)	-	-	hypothetical protein AQUCO_07600034v1, partial [Aquilegia coerulea]	Uncharacterized protein (Fragment) OS=Aquilegia coerulea OX=218851 GN=AQUCO_07600034v1 PE=4 SV=1	KOG1641	Mitochondrial chaperonin
Chr1_01386	Zinc finger CCCH domain-containing protein 40 OS=Oryza sativa subsp. japonica OX=39947 GN=Os06g0170500 PE=2 SV=1	Torus	-	-	-	K12872	pre-mRNA-splicing factor RBM22/SLT11	hypothetical protein AQUCO_00900759v1 [Aquilegia coerulea]	Uncharacterized protein OS=Aquilegia coerulea OX=218851 GN=AQUCO_00900759v1 PE=4 SV=1	KOG0153	Predicted RNA-binding protein (RRM superfamily)
Chr1_01387	Ribonuclease H2 subunit B OS=Xenopus laevis OX=8355 GN=rnaseh2b PE=2 SV=1	RNase_H2-Ydr279	-	-	-	K10744	ribonuclease H2 subunit B	hypothetical protein AQUCO_07600017v1 [Aquilegia coerulea]	Uncharacterized protein OS=Aquilegia coerulea OX=218851 GN=AQUCO_07600017v1 PE=4 SV=1	-	-
Chr1_01388	Pectinesterase PPME1 OS=Arabidopsis thaliana OX=3702 GN=PPME1 PE=1 SV=1	Pectinesterase	cell wall modification(GO:0042545)		pectinesterase activity(GO:0030599)	K01051	pectinesterase	hypothetical protein AQUCO_07600019v1 [Aquilegia coerulea]	Pectinesterase OS=Aquilegia coerulea OX=218851 GN=AQUCO_07600019v1 PE=4 SV=1	-	-
Chr1_01389	Zinc finger CCCH domain-containing protein 62 OS=Oryza sativa subsp. japonica OX=39947 GN=Os10g0391300 PE=4 SV=2	SAP	-	-	-	-	-	hypothetical protein AQUCO_07600023v1 [Aquilegia coerulea]	Uncharacterized protein OS=Aquilegia coerulea OX=218851 GN=AQUCO_07600023v1 PE=4 SV=1	-	-
Chr1_01390	ABC transporter B family member 19 OS=Arabidopsis thaliana OX=3702 GN=ABCB19 PE=1 SV=1	ABC_tran	transmembrane transport(GO:0055085)	integral component of membrane(GO:0016021)	ATPase activity, coupled to transmembrane movement of substances(GO:0042626)| ATPase activity(GO:0016887)| ATP binding(GO:0005524)	-	-	hypothetical protein AQUCO_07600024v1 [Aquilegia coerulea]	Uncharacterized protein OS=Aquilegia coerulea OX=218851 GN=AQUCO_07600024v1 PE=4 SV=1	KOG0055	Multidrug/pheromone exporter, ABC superfamily
Chr1_01391	Peroxiredoxin Q, chloroplastic OS=Populus jackii OX=640484 GN=PRXQ PE=1 SV=1	AhpC-TSA	oxidation-reduction process(GO:0055114)		antioxidant activity(GO:0016209)| oxidoreductase activity(GO:0016491)	-	-	hypothetical protein AQUCO_07600025v1 [Aquilegia coerulea]	Uncharacterized protein OS=Aquilegia coerulea OX=218851 GN=AQUCO_07600025v1 PE=4 SV=1	KOG0855	Alkyl hydroperoxide reductase, thiol specific antioxidant and related enzymes
Chr1_01392	Nascent polypeptide-associated complex subunit alpha-like protein 1 OS=Arabidopsis thaliana OX=3702 GN=At3g12390 PE=1 SV=1	NAC	-	-	-	K03626	nascent polypeptide-associated complex subunit alpha	hypothetical protein DCAR_013528 [Daucus carota subsp. sativus]	Uncharacterized protein OS=Daucus carota subsp. sativus OX=79200 GN=DCAR_013528 PE=4 SV=1	KOG2239	Transcription factor containing NAC and TS-N domains
Chr1_01393	Acyl carrier protein 1, chloroplastic OS=Casuarina glauca OX=3522 GN=ACP1 PE=2 SV=1	PP-binding	-	-	-	-	-	hypothetical protein AQUCO_07600027v1 [Aquilegia coerulea]	Acyl carrier protein OS=Aquilegia coerulea OX=218851 GN=AQUCO_07600027v1 PE=3 SV=1	KOG1748	Acyl carrier protein/NADH-ubiquinone oxidoreductase, NDUFAB1/SDAP subunit
Chr1_01394	Protein WHAT&apos;S THIS FACTOR 1 homolog, chloroplastic OS=Arabidopsis thaliana OX=3702 GN=At4g01037 PE=3 SV=1	PORR	-	-	-	-	-	hypothetical protein AQUCO_07600038v1 [Aquilegia coerulea]	Uncharacterized protein OS=Aquilegia coerulea OX=218851 GN=AQUCO_07600038v1 PE=4 SV=1	-	-
Chr1_01395	DEAD-box ATP-dependent RNA helicase 17 OS=Arabidopsis thaliana OX=3702 GN=RH17 PE=2 SV=1	-	-	-	-	K14806	ATP-dependent RNA helicase DDX31/DBP7	DEAD-box ATP-dependent RNA helicase 17 [Durio zibethinus]	RNA helicase OS=Vitis vinifera OX=29760 GN=VIT_11s0016g00630 PE=3 SV=1	KOG0348	ATP-dependent RNA helicase
Chr1_01400	Alpha carbonic anhydrase 4 OS=Arabidopsis thaliana OX=3702 GN=ACA4 PE=3 SV=1	Carb_anhydrase			protein dimerization activity(GO:0046983)	-	-	zinc finger protein [Macleaya cordata]	Zinc finger protein OS=Macleaya cordata OX=56857 GN=BVC80_1543g91 PE=4 SV=1	-	-
Chr1_01401	Ethylene-responsive transcription factor ERF017 OS=Arabidopsis thaliana OX=3702 GN=ERF017 PE=2 SV=1	AP2	regulation of transcription, DNA-templated(GO:0006355)		DNA-binding transcription factor activity(GO:0003700)	-	-	hypothetical protein AQUCO_07600039v1 [Aquilegia coerulea]	Uncharacterized protein OS=Aquilegia coerulea OX=218851 GN=AQUCO_07600039v1 PE=4 SV=1	-	-
Chr1_01402	Ribose-phosphate pyrophosphokinase 4 OS=Spinacia oleracea OX=3562 GN=PRS4 PE=2 SV=1	Pribosyltran	nucleoside metabolic process(GO:0009116)			-	-	hypothetical protein AQUCO_02200085v1 [Aquilegia coerulea]	Uncharacterized protein OS=Aquilegia coerulea OX=218851 GN=AQUCO_02200085v1 PE=3 SV=1	KOG1448	Ribose-phosphate pyrophosphokinase
Chr1_01403	Ethylene-responsive transcription factor ERF016 OS=Arabidopsis thaliana OX=3702 GN=ERF016 PE=2 SV=1	AP2	regulation of transcription, DNA-templated(GO:0006355)		DNA-binding transcription factor activity(GO:0003700)	-	-	hypothetical protein AQUCO_07600040v1 [Aquilegia coerulea]	Uncharacterized protein OS=Aquilegia coerulea OX=218851 GN=AQUCO_07600040v1 PE=4 SV=1	-	-
Chr1_01404	L-ascorbate oxidase OS=Cucurbita pepo var. melopepo OX=3665 PE=1 SV=1	Cu-oxidase_2	oxidation-reduction process(GO:0055114)		oxidoreductase activity(GO:0016491)| copper ion binding(GO:0005507)	K00423	L-ascorbate oxidase	hypothetical protein AQUCO_07600041v1 [Aquilegia coerulea]	Uncharacterized protein OS=Aquilegia coerulea OX=218851 GN=AQUCO_07600041v1 PE=3 SV=1	KOG1263	Multicopper oxidases
Chr1_01405	L-ascorbate oxidase OS=Nicotiana tabacum OX=4097 GN=AAO PE=2 SV=1	Cu-oxidase_2	oxidation-reduction process(GO:0055114)		copper ion binding(GO:0005507)| oxidoreductase activity(GO:0016491)	K00423	L-ascorbate oxidase	hypothetical protein AQUCO_07600041v1 [Aquilegia coerulea]	Uncharacterized protein OS=Aquilegia coerulea OX=218851 GN=AQUCO_07600041v1 PE=3 SV=1	KOG1263	Multicopper oxidases
Chr1_01406	Beta-galactosidase 7 OS=Arabidopsis thaliana OX=3702 GN=BGAL7 PE=2 SV=2	Gal_Lectin			carbohydrate binding(GO:0030246)	-	-	hypothetical protein AQUCO_07600042v1 [Aquilegia coerulea]	Beta-galactosidase OS=Aquilegia coerulea OX=218851 GN=AQUCO_07600042v1 PE=3 SV=1	KOG0496	Beta-galactosidase
Chr1_01407	Protein FLUORESCENT IN BLUE LIGHT, chloroplastic OS=Arabidopsis thaliana OX=3702 GN=FLU PE=1 SV=1	TPR_12	-	-	-	-	-	hypothetical protein AQUCO_07600043v1 [Aquilegia coerulea]	Uncharacterized protein OS=Aquilegia coerulea OX=218851 GN=AQUCO_07600043v1 PE=4 SV=1	-	-
Chr1_01408	Putative AC transposase OS=Zea mays OX=4577 PE=2 SV=2	DUF4413			protein dimerization activity(GO:0046983)| DNA binding(GO:0003677)	-	-	zinc finger BED domain-containing protein RICESLEEPER 2-like [Rosa chinensis]	Uncharacterized protein OS=Prunus persica OX=3760 GN=PRUPE_ppa026473mg PE=4 SV=1	KOG1121	Tam3-transposase (Ac family)
Chr1_01409	FCS-Like Zinc finger 14 OS=Arabidopsis thaliana OX=3702 GN=FLZ14 PE=1 SV=1	zf-FLZ	-	-	-	-	-	hypothetical protein AQUCO_07600044v1 [Aquilegia coerulea]	Uncharacterized protein OS=Aquilegia coerulea OX=218851 GN=AQUCO_07600044v1 PE=4 SV=1	-	-
Chr1_01411	Oligouridylate-binding protein 1 OS=Nicotiana plumbaginifolia OX=4092 GN=UBP1 PE=2 SV=1	SAM_1			protein binding(GO:0005515)| nucleic acid binding(GO:0003676)	K15340	DNA cross-link repair 1A protein	RNA recognition motif domain [Macleaya cordata]	RNA recognition motif domain OS=Macleaya cordata OX=56857 GN=BVC80_209g40 PE=4 SV=1	KOG1361	Predicted hydrolase involved in interstrand cross-link repair
Chr1_01412	TORTIFOLIA1-like protein 2 OS=Arabidopsis thaliana OX=3702 GN=TOR1L2 PE=4 SV=1	-	-	-	-	-	-	PREDICTED: microtubule-associated protein TORTIFOLIA1 [Nelumbo nucifera]	microtubule-associated protein TORTIFOLIA1 OS=Nelumbo nucifera OX=4432 GN=LOC104589199 PE=4 SV=1	-	-
Chr1_01413	Protein TIFY 10a OS=Oryza sativa subsp. japonica OX=39947 GN=TIFY10A PE=1 SV=1	CCT_2	-	-	-	K13464	jasmonate ZIM domain-containing protein	hypothetical protein AQUCO_07600047v1 [Aquilegia coerulea]	Uncharacterized protein OS=Aquilegia coerulea OX=218851 GN=AQUCO_07600047v1 PE=4 SV=1	-	-
Chr1_01414	Probable polygalacturonase OS=Vitis vinifera OX=29760 GN=GSVIVT00026920001 PE=1 SV=1	Glyco_hydro_28	carbohydrate metabolic process(GO:0005975)		polygalacturonase activity(GO:0004650)	-	-	hypothetical protein AQUCO_07600048v1 [Aquilegia coerulea]	Uncharacterized protein OS=Aquilegia coerulea OX=218851 GN=AQUCO_07600048v1 PE=3 SV=1	-	-
Chr1_01415	Pollen receptor-like kinase 3 OS=Arabidopsis thaliana OX=3702 GN=PRK3 PE=1 SV=1	Pkinase	protein phosphorylation(GO:0006468)		ATP binding(GO:0005524)| protein binding(GO:0005515)| protein kinase activity(GO:0004672)	-	-	hypothetical protein AQUCO_07600049v1 [Aquilegia coerulea]	Uncharacterized protein OS=Aquilegia coerulea OX=218851 GN=AQUCO_07600049v1 PE=4 SV=1	-	-
Chr1_01416	Exocyst complex component EXO70A1 OS=Arabidopsis thaliana OX=3702 GN=EXO70A1 PE=1 SV=1	Exo70	exocytosis(GO:0006887)	exocyst(GO:0000145)		-	-	hypothetical protein AQUCO_07600050v1 [Aquilegia coerulea]	Exocyst subunit Exo70 family protein OS=Aquilegia coerulea OX=218851 GN=AQUCO_07600050v1 PE=3 SV=1	KOG2344	Exocyst component protein and related proteins
Chr1_01417	Sm-like protein LSM1B OS=Arabidopsis thaliana OX=3702 GN=LSM1B PE=1 SV=1	LSM	-	-	-	K12620	U6 snRNA-associated Sm-like protein LSm1	hypothetical protein AQUCO_07600051v1 [Aquilegia coerulea]	U6 snRNA-associated Sm-like protein LSm1 OS=Aquilegia coerulea OX=218851 GN=LSM1 PE=3 SV=1	KOG1782	Small Nuclear ribonucleoprotein splicing factor
Chr1_01418	Protein LAZ1 homolog 2 OS=Arabidopsis thaliana OX=3702 GN=At1g23070 PE=2 SV=1	Solute_trans_a	-	-	-	-	-	hypothetical protein AQUCO_07600053v1 [Aquilegia coerulea]	Uncharacterized protein OS=Aquilegia coerulea OX=218851 GN=AQUCO_07600053v1 PE=4 SV=1	KOG2641	Predicted seven transmembrane receptor - rhodopsin family
Chr1_01419	Inter-alpha-trypsin inhibitor heavy chain H4 OS=Sus scrofa OX=9823 GN=ITIH4 PE=1 SV=1	VWA_3	-	-	-	-	-	hypothetical protein AQUCO_07600054v1 [Aquilegia coerulea]	Uncharacterized protein OS=Aquilegia coerulea OX=218851 GN=AQUCO_07600054v1 PE=4 SV=1	-	-
Chr1_01420	Protein trichome birefringence-like 16 OS=Arabidopsis thaliana OX=3702 GN=TBL16 PE=2 SV=1	PC-Esterase	-	-	-	-	-	hypothetical protein AQUCO_07600055v1 [Aquilegia coerulea]	Uncharacterized protein OS=Aquilegia coerulea OX=218851 GN=AQUCO_07600055v1 PE=4 SV=1	-	-
Chr1_01421	40S ribosomal protein S15a-5 OS=Arabidopsis thaliana OX=3702 GN=RPS15AE PE=2 SV=1	Ribosomal_S8	translation(GO:0006412)	ribosome(GO:0005840)	structural constituent of ribosome(GO:0003735)	K02957	small subunit ribosomal protein S15Ae	40S ribosomal protein S15a-5 [Amborella trichopoda]	Uncharacterized protein OS=Amborella trichopoda OX=13333 GN=AMTR_s00036p00221360 PE=4 SV=1	KOG1754	40S ribosomal protein S15/S22
Chr1_01425	Protein STRICTOSIDINE SYNTHASE-LIKE 6 OS=Arabidopsis thaliana OX=3702 GN=SSL6 PE=2 SV=1	Str_synth	biosynthetic process(GO:0009058)		strictosidine synthase activity(GO:0016844)	-	-	hypothetical protein AQUCO_07600059v1, partial [Aquilegia coerulea]	Uncharacterized protein (Fragment) OS=Aquilegia coerulea OX=218851 GN=AQUCO_07600059v1 PE=4 SV=1	KOG1520	Predicted alkaloid synthase/Surface mucin Hemomucin
Chr1_01426	Protein LAZ1 homolog 2 OS=Arabidopsis thaliana OX=3702 GN=At1g23070 PE=2 SV=1	-	-	-	-	-	-	hypothetical protein AQUCO_07600053v1 [Aquilegia coerulea]	Uncharacterized protein OS=Aquilegia coerulea OX=218851 GN=AQUCO_07600053v1 PE=4 SV=1	KOG2641	Predicted seven transmembrane receptor - rhodopsin family
Chr1_01427	Aldehyde dehydrogenase family 7 member A1 OS=Malus domestica OX=3750 PE=1 SV=3	Aldedh	oxidation-reduction process(GO:0055114)		oxidoreductase activity(GO:0016491)	K14085	aldehyde dehydrogenase family 7 member A1	hypothetical protein AQUCO_07600061v1 [Aquilegia coerulea]	Uncharacterized protein OS=Aquilegia coerulea OX=218851 GN=AQUCO_07600061v1 PE=3 SV=1	KOG2453	Aldehyde dehydrogenase
Chr1_01428	Guanine nucleotide-binding protein subunit gamma 3 OS=Arabidopsis thaliana OX=3702 GN=GG3 PE=2 SV=1	G-gamma	G-protein coupled receptor signaling pathway(GO:0007186)			-	-	hypothetical protein AQUCO_07600065v1 [Aquilegia coerulea]	Uncharacterized protein OS=Aquilegia coerulea OX=218851 GN=AQUCO_07600065v1 PE=4 SV=1	-	-
Chr1_01429	Putative disease resistance protein RGA4 OS=Solanum bulbocastanum OX=147425 GN=RGA4 PE=2 SV=1	-	-	-	-	-	-	hypothetical protein AQUCO_01100268v1 [Aquilegia coerulea]	Uncharacterized protein OS=Aquilegia coerulea OX=218851 GN=AQUCO_01100268v1 PE=3 SV=1	-	-
Chr1_01430	Protein FAR1-RELATED SEQUENCE 3 OS=Arabidopsis thaliana OX=3702 GN=FRS3 PE=1 SV=2	FAR1			zinc ion binding(GO:0008270)	-	-	protein FAR1-RELATED SEQUENCE 5 [Prunus persica]	Uncharacterized protein (Fragment) OS=Prunus persica OX=3760 GN=PRUPE_1G194600 PE=4 SV=1	-	-
Chr1_01433	RING-box protein 1a OS=Arabidopsis thaliana OX=3702 GN=RBX1A PE=1 SV=1	zf-rbx1			zinc ion binding(GO:0008270)	K03868	RING-box protein 1	PREDICTED: RING-box protein 1a [Elaeis guineensis]	RING-box protein 1a-like OS=Phoenix dactylifera OX=42345 GN=LOC103701991 PE=4 SV=1	KOG2930	SCF ubiquitin ligase, Rbx1 component
Chr1_01434	40S ribosomal protein S9-2 OS=Arabidopsis thaliana OX=3702 GN=RPS9C PE=1 SV=1	-	-	-	-	-	-	hypothetical protein SORBI_3001G355400, partial [Sorghum bicolor]	Uncharacterized protein (Fragment) OS=Sorghum bicolor OX=4558 GN=SORBI_3001G355400 PE=4 SV=1	KOG3301	Ribosomal protein S4
Chr1_01437	Pentatricopeptide repeat-containing protein At2g34400 OS=Arabidopsis thaliana OX=3702 GN=PCMP-E23 PE=3 SV=2	PPR_2	-	-	-	-	-	hypothetical protein AQUCO_07600072v1, partial [Aquilegia coerulea]	Uncharacterized protein (Fragment) OS=Aquilegia coerulea OX=218851 GN=AQUCO_07600072v1 PE=4 SV=1	KOG4197	FOG: PPR repeat
Chr1_01440	Fatty-acid-binding protein 2 OS=Arabidopsis thaliana OX=3702 GN=FAP2 PE=2 SV=2	Chalcone_2			intramolecular lyase activity(GO:0016872)	-	-	hypothetical protein AQUCO_07600071v1 [Aquilegia coerulea]	Uncharacterized protein OS=Aquilegia coerulea OX=218851 GN=AQUCO_07600071v1 PE=4 SV=1	KOG1454	Predicted hydrolase/acyltransferase (alpha/beta hydrolase superfamily)
Chr1_01445	Nodulation-signaling pathway 1 protein OS=Medicago truncatula OX=3880 GN=NSP1 PE=1 SV=1	GRAS	-	-	-	-	-	hypothetical protein AQUCO_07600075v1 [Aquilegia coerulea]	Uncharacterized protein OS=Aquilegia coerulea OX=218851 GN=AQUCO_07600075v1 PE=3 SV=1	-	-
Chr1_01447	26S proteasome non-ATPase regulatory subunit 2 homolog B OS=Arabidopsis thaliana OX=3702 GN=RPN1B PE=1 SV=1	-	-	-	-	K03028	26S proteasome regulatory subunit N1	26S proteasome non-ATPase regulatory subunit 2 homolog A, partial [Carica papaya]	26S proteasome non-ATPase regulatory subunit 2 homolog OS=Nelumbo nucifera OX=4432 GN=LOC104606415 PE=3 SV=1	KOG2005	26S proteasome regulatory complex, subunit RPN1/PSMD2
Chr1_01448	Serine/arginine-rich splicing factor RS40 OS=Arabidopsis thaliana OX=3702 GN=RS40 PE=1 SV=2	-	-	-	-	-	-	PREDICTED: serine/arginine-rich splicing factor RS41 isoform X2 [Elaeis guineensis]	RNA recognition motif domain OS=Macleaya cordata OX=56857 GN=BVC80_1787g277 PE=4 SV=1	KOG0106	Alternative splicing factor SRp55/B52/SRp75 (RRM superfamily)
Chr1_01449	Protein CHROMATIN REMODELING 20 OS=Arabidopsis thaliana OX=3702 GN=ATRX PE=2 SV=2	-	-	-	-	-	-	PREDICTED: protein CHROMATIN REMODELING 20 [Juglans regia]	protein CHROMATIN REMODELING 20 OS=Juglans regia OX=51240 GN=LOC108990732 PE=4 SV=1	-	-
Chr1_01451	LRR receptor-like serine/threonine-protein kinase ERECTA OS=Arabidopsis thaliana OX=3702 GN=ERECTA PE=1 SV=1	Pkinase	protein phosphorylation(GO:0006468)		ATP binding(GO:0005524)| protein kinase activity(GO:0004672)| protein binding(GO:0005515)	-	-	hypothetical protein AQUCO_07600076v1 [Aquilegia coerulea]	Uncharacterized protein OS=Aquilegia coerulea OX=218851 GN=AQUCO_07600076v1 PE=3 SV=1	-	-
Chr1_01452	Suppressor of mec-8 and unc-52 protein homolog 2 OS=Arabidopsis thaliana OX=3702 GN=SMU2 PE=1 SV=1	RED_C	-	-	-	K13109	IK cytokine	hypothetical protein AQUCO_04200136v1 [Aquilegia coerulea]	Uncharacterized protein OS=Aquilegia coerulea OX=218851 GN=AQUCO_04200136v1 PE=4 SV=1	KOG2498	IK cytokine down-regulator of HLA class II
Chr1_01453	YlmG homolog protein 2, chloroplastic OS=Arabidopsis thaliana OX=3702 GN=YLMG2 PE=2 SV=1	YGGT		membrane(GO:0016020)		K02221	YggT family protein	hypothetical protein AQUCO_07600077v1 [Aquilegia coerulea]	Uncharacterized protein OS=Aquilegia coerulea OX=218851 GN=AQUCO_07600077v1 PE=4 SV=1	-	-
Chr1_01456	Putative pentatricopeptide repeat-containing protein At3g11460, mitochondrial OS=Arabidopsis thaliana OX=3702 GN=PCMP-H52 PE=1 SV=1	PPR_2	-	-	-	-	-	PREDICTED: putative pentatricopeptide repeat-containing protein At3g11460 [Nelumbo nucifera]	putative pentatricopeptide repeat-containing protein At3g11460 OS=Nelumbo nucifera OX=4432 GN=LOC104609197 PE=4 SV=1	KOG4197	FOG: PPR repeat
Chr1_01459	Polyadenylate-binding protein 2 OS=Arabidopsis thaliana OX=3702 GN=PAB2 PE=1 SV=1	RRM_1			nucleic acid binding(GO:0003676)	K13126	polyadenylate-binding protein	PREDICTED: polyadenylate-binding protein 3 isoform X1 [Nelumbo nucifera]	Polyadenylate-binding protein OS=Nelumbo nucifera OX=4432 GN=LOC104600166 PE=3 SV=1	KOG0123	Polyadenylate-binding protein (RRM superfamily)
Chr1_01460	Protein UPSTREAM OF FLC OS=Arabidopsis thaliana OX=3702 GN=UFC PE=2 SV=1	DUF966	-	-	-	-	-	Protein of unknown function DUF966 [Macleaya cordata]	Uncharacterized protein OS=Macleaya cordata OX=56857 GN=BVC80_1835g719 PE=4 SV=1	-	-
Chr1_01461	O-fucosyltransferase 35 OS=Arabidopsis thaliana OX=3702 GN=OFUT35 PE=2 SV=1	O-FucT	-	-	-	-	-	hypothetical protein AQUCO_07600084v1 [Aquilegia coerulea]	Uncharacterized protein OS=Aquilegia coerulea OX=218851 GN=AQUCO_07600084v1 PE=4 SV=1	-	-
Chr1_01462	Growth-regulating factor 1 OS=Oryza sativa subsp. indica OX=39946 GN=GRF1 PE=2 SV=1	QLQ	regulation of transcription, DNA-templated(GO:0006355)	nucleus(GO:0005634)	ATP binding(GO:0005524)	-	-	hypothetical protein AQUCO_07600086v1 [Aquilegia coerulea]	Uncharacterized protein OS=Aquilegia coerulea OX=218851 GN=AQUCO_07600086v1 PE=4 SV=1	-	-
Chr1_01464	Folate synthesis bifunctional protein, mitochondrial OS=Pisum sativum OX=3888 GN=MitHPPK/DHPS PE=1 SV=1	Pterin_bind	pteridine-containing compound metabolic process(GO:0042558)			K13941	2-amino-4-hydroxy-6-hydroxymethyldihydropteridine diphosphokinase / dihydropteroate synthase	hypothetical protein AQUCO_09500026v1 [Aquilegia coerulea]	Uncharacterized protein OS=Aquilegia coerulea OX=218851 GN=AQUCO_09500026v1 PE=4 SV=1	KOG2544	Dihydropteroate synthase/7,8-dihydro-6-hydroxymethylpterin-pyrophosphokinase/Dihydroneopterin aldolase
Chr1_01465	Mediator of RNA polymerase II transcription subunit 20a OS=Arabidopsis thaliana OX=3702 GN=MED20A PE=1 SV=1	Med20	regulation of transcription by RNA polymerase II(GO:0006357)	mediator complex(GO:0016592)	transcription coregulator activity(GO:0003712)	K13528	mediator of RNA polymerase II transcription subunit 20	hypothetical protein AQUCO_07600089v1 [Aquilegia coerulea]	Mediator of RNA polymerase II transcription subunit 20 OS=Aquilegia coerulea OX=218851 GN=MED20 PE=3 SV=1	KOG1383	Glutamate decarboxylase/sphingosine phosphate lyase
Chr1_01466	Cytochrome P450 CYP72A219 OS=Panax ginseng OX=4054 PE=2 SV=1	p450	oxidation-reduction process(GO:0055114)		oxidoreductase activity, acting on paired donors, with incorporation or reduction of molecular oxygen(GO:0016705)| heme binding(GO:0020037)| iron ion binding(GO:0005506)	-	-	hypothetical protein AQUCO_07600098v1 [Aquilegia coerulea]	Uncharacterized protein OS=Aquilegia coerulea OX=218851 GN=AQUCO_07600098v1 PE=3 SV=1	KOG0157	Cytochrome P450 CYP4/CYP19/CYP26 subfamilies
Chr1_01467	Mediator of RNA polymerase II transcription subunit 20a OS=Arabidopsis thaliana OX=3702 GN=MED20A PE=1 SV=1	Med20	regulation of transcription by RNA polymerase II(GO:0006357)	mediator complex(GO:0016592)	transcription coregulator activity(GO:0003712)	K13528	mediator of RNA polymerase II transcription subunit 20	mediator of RNA polymerase II transcription subunit 20a-like [Durio zibethinus]	Mediator of RNA polymerase II transcription subunit 20 OS=Nelumbo nucifera OX=4432 GN=LOC104600584 PE=3 SV=1	KOG1383	Glutamate decarboxylase/sphingosine phosphate lyase
Chr1_01468	Bifunctional aspartate aminotransferase and glutamate/aspartate-prephenate aminotransferase OS=Petunia hybrida OX=4102 PE=1 SV=1	Aminotran_1_2	biosynthetic process(GO:0009058)		pyridoxal phosphate binding(GO:0030170)	K15849	bifunctional aspartate aminotransferase and glutamate/aspartate-prephenate aminotransferase	bifunctional aspartate aminotransferase and glutamate/aspartate-prephenate aminotransferase, partial [Cynara cardunculus var. scolymus]	Kynurenine aminotransferase, glutamine transaminase K OS=Handroanthus impetiginosus OX=429701 GN=CDL12_09365 PE=4 SV=1	KOG0257	Kynurenine aminotransferase, glutamine transaminase K
Chr1_01470	Histone-lysine N-methyltransferase ASHH3 OS=Arabidopsis thaliana OX=3702 GN=ASHH3 PE=2 SV=2	SET			protein binding(GO:0005515)	K11423	histone-lysine N-methyltransferase SETD2	histone-lysine N-methyltransferase ASHH3-like isoform X1 [Hevea brasiliensis]	Histone-lysine n-methyltransferase ashh3 OS=Quercus suber OX=58331 GN=CFP56_26485 PE=4 SV=1	KOG1081	Transcription factor NSD1 and related SET domain proteins
Chr1_01471	Anthocyanin regulatory C1 protein OS=Zea mays OX=4577 GN=C1 PE=2 SV=1	Myb_DNA-binding	-	-	-	K09422	transcription factor MYB, plant	hypothetical protein AQUCO_07600099v1 [Aquilegia coerulea]	Uncharacterized protein OS=Aquilegia coerulea OX=218851 GN=AQUCO_07600099v1 PE=4 SV=1	KOG0048	Transcription factor, Myb superfamily
Chr1_01472	Nuclear pore complex protein NUP58 OS=Arabidopsis thaliana OX=3702 GN=NUP58 PE=1 SV=1	-	-	-	-	K14307	nucleoporin p58/p45	hypothetical protein AQUCO_00700462v1 [Aquilegia coerulea]	Uncharacterized protein OS=Aquilegia coerulea OX=218851 GN=AQUCO_00700462v1 PE=4 SV=1	-	-
Chr1_01473	Probable ribonuclease P/MRP protein subunit POP5 OS=Arabidopsis thaliana OX=3702 GN=EMB1687 PE=2 SV=1	RNase_P_Rpp14	tRNA processing(GO:0008033)		ribonuclease activity(GO:0004540)	K03537	ribonuclease P/MRP protein subunit POP5	hypothetical protein AQUCO_04200177v1 [Aquilegia coerulea]	Ribonuclease P/MRP protein subunit POP5 OS=Aquilegia coerulea OX=218851 GN=AQUCO_01700041v1 PE=3 SV=1	-	-
Chr1_01474	Putative ribonuclease H protein At1g65750 OS=Arabidopsis thaliana OX=3702 GN=At1g65750 PE=3 SV=1	RVT_3			RNA-DNA hybrid ribonuclease activity(GO:0004523)| nucleic acid binding(GO:0003676)	-	-	PREDICTED: uncharacterized protein LOC109014973, partial [Juglans regia]	Uncharacterized protein OS=Fagus sylvatica OX=28930 GN=FSB_LOCUS11172 PE=4 SV=1	KOG1075	FOG: Reverse transcriptase
Chr1_01475	Putative ribonuclease H protein At1g65750 OS=Arabidopsis thaliana OX=3702 GN=At1g65750 PE=3 SV=1	zf-RVT	-	-	-	-	-	uncharacterized protein LOC112170934 [Rosa chinensis]	Uncharacterized protein OS=Fagus sylvatica OX=28930 GN=FSB_LOCUS60637 PE=4 SV=1	KOG1075	FOG: Reverse transcriptase
Chr1_01476	Ubiquitin carboxyl-terminal hydrolase 14 OS=Arabidopsis thaliana OX=3702 GN=UBP14 PE=1 SV=1	zf-UBP			zinc ion binding(GO:0008270)	K11836	ubiquitin carboxyl-terminal hydrolase 5/13	Ubiquitin-associated domain/translation elongation factor EF-Ts [Macleaya cordata]	Ubiquitin carboxyl-terminal hydrolase OS=Macleaya cordata OX=56857 GN=BVC80_1433g20 PE=3 SV=1	KOG0944	Ubiquitin-specific protease UBP14
Chr1_01477	Ubiquitin carboxyl-terminal hydrolase 14 OS=Arabidopsis thaliana OX=3702 GN=UBP14 PE=1 SV=1	-	-	-	-	-	-	PREDICTED: ubiquitin carboxyl-terminal hydrolase 14-like isoform X1 [Populus euphratica]	Ubiquitin carboxyl-terminal hydrolase OS=Populus trichocarpa OX=3694 GN=POPTR_011G125800v3 PE=3 SV=1	KOG0944	Ubiquitin-specific protease UBP14
Chr1_01479	Uncharacterized RING finger protein P8B7.15c OS=Schizosaccharomyces pombe (strain 972 / ATCC 24843) OX=284812 GN=SPBP8B7.15c PE=4 SV=1	zf-C3HC4_2			zinc ion binding(GO:0008270)| nucleic acid binding(GO:0003676)	K10624	E3 ubiquitin-protein ligase RBBP6	hypothetical protein AQUCO_07600100v1 [Aquilegia coerulea]	Uncharacterized protein OS=Aquilegia coerulea OX=218851 GN=AQUCO_07600100v1 PE=4 SV=1	KOG0314	Predicted E3 ubiquitin ligase
Chr1_01481	NAD(P)H-quinone oxidoreductase subunit U, chloroplastic OS=Arabidopsis thaliana OX=3702 GN=ndhU PE=1 SV=1	-	-	-	-	-	-	hypothetical protein AQUCO_07600101v1 [Aquilegia coerulea]	Uncharacterized protein OS=Aquilegia coerulea OX=218851 GN=AQUCO_07600101v1 PE=4 SV=1	-	-
Chr1_01482	40S ribosomal protein S3-3 OS=Arabidopsis thaliana OX=3702 GN=RPS3C PE=1 SV=1	KH_2	translation(GO:0006412)	ribosome(GO:0005840)	structural constituent of ribosome(GO:0003735)| RNA binding(GO:0003723)	K02985	small subunit ribosomal protein S3e	hypothetical protein AQUCO_07600102v1 [Aquilegia coerulea]	Uncharacterized protein OS=Aquilegia coerulea OX=218851 GN=AQUCO_07600102v1 PE=3 SV=1	KOG3181	40S ribosomal protein S3
Chr1_01484	Mechanosensitive ion channel protein 10 OS=Arabidopsis thaliana OX=3702 GN=MSL10 PE=1 SV=1	MS_channel	transmembrane transport(GO:0055085)	membrane(GO:0016020)		-	-	hypothetical protein AQUCO_07600104v1 [Aquilegia coerulea]	Mechanosensitive ion channel protein OS=Aquilegia coerulea OX=218851 GN=AQUCO_07600104v1 PE=3 SV=1	KOG4629	Predicted mechanosensitive ion channel
Chr1_01485	Tubulin alpha-2 chain OS=Gossypium hirsutum OX=3635 PE=2 SV=1	Tubulin_C	-	-	-	-	-	protein FAR1-RELATED SEQUENCE 5-like [Citrus clementina]	Uncharacterized protein OS=Prunus persica OX=3760 GN=PRUPE_ppa014831mg PE=4 SV=1	KOG1376	Alpha tubulin
Chr1_01486	ATP-dependent zinc metalloprotease FTSH 10, mitochondrial OS=Arabidopsis thaliana OX=3702 GN=FTSH10 PE=1 SV=1	-	-	-	-	K08956	AFG3 family protein [EC:3.4.24.-]	hypothetical protein AQUCO_00900944v1 [Aquilegia coerulea]	Uncharacterized protein OS=Aquilegia coerulea OX=218851 GN=AQUCO_00900944v1 PE=3 SV=1	KOG0731	AAA+-type ATPase containing the peptidase M41 domain
Chr1_01488	(S)-scoulerine 9-O-methyltransferase OS=Coptis japonica OX=3442 GN=SMT PE=1 SV=1	Dimerisation	inositol biosynthetic process(GO:0006021)| phospholipid biosynthetic process(GO:0008654)		inositol-3-phosphate synthase activity(GO:0004512)| protein dimerization activity(GO:0046983)| O-methyltransferase activity(GO:0008171)	K13397	(S)-scoulerine 9-O-methyltransferase	RecName: Full=(S)-scoulerine 9-O-methyltransferase	Scoulerine 9-OMT (Fragment) OS=Coptis teeta OX=261448 GN=SOMT PE=2 SV=1	KOG3178	Hydroxyindole-O-methyltransferase and related SAM-dependent methyltransferases
Chr1_01490	Developmentally-regulated G-protein 2 OS=Arabidopsis thaliana OX=3702 GN=DRG2 PE=2 SV=1	MMR_HSR1_Xtn	-	-	-	K06944	uncharacterized protein	uncharacterized protein LOC109722133 [Ananas comosus]	developmentally-regulated G-protein 2-like OS=Nelumbo nucifera OX=4432 GN=LOC104600604 PE=4 SV=1	KOG1486	GTP-binding protein DRG2 (ODN superfamily)
Chr1_01491	Pentatricopeptide repeat-containing protein At2g03880, mitochondrial OS=Arabidopsis thaliana OX=3702 GN=PCMP-H44 PE=2 SV=1	PPR	-	-	-	-	-	hypothetical protein AQUCO_07600108v1 [Aquilegia coerulea]	Uncharacterized protein OS=Aquilegia coerulea OX=218851 GN=AQUCO_07600108v1 PE=4 SV=1	KOG4197	FOG: PPR repeat
Chr1_01492	Omega-amidase, chloroplastic OS=Arabidopsis thaliana OX=3702 GN=NLP3 PE=1 SV=1	CN_hydrolase	nitrogen compound metabolic process(GO:0006807)			-	-	hypothetical protein AQUCO_07600109v1 [Aquilegia coerulea]	Uncharacterized protein OS=Aquilegia coerulea OX=218851 GN=AQUCO_07600109v1 PE=4 SV=1	KOG0806	Carbon-nitrogen hydrolase
Chr1_01493	Serine/threonine-protein kinase STY46 OS=Arabidopsis thaliana OX=3702 GN=STY46 PE=1 SV=1	Pkinase_Tyr	protein phosphorylation(GO:0006468)		protein kinase activity(GO:0004672)	-	-	hypothetical protein AQUCO_07600110v1 [Aquilegia coerulea]	Uncharacterized protein OS=Aquilegia coerulea OX=218851 GN=AQUCO_07600110v1 PE=3 SV=1	KOG0192	Tyrosine kinase specific for activated (GTP-bound) p21cdc42Hs
Chr1_01494	Potassium transporter 26 OS=Oryza sativa subsp. japonica OX=39947 GN=HAK26 PE=2 SV=1	K_trans	potassium ion transmembrane transport(GO:0071805)	membrane(GO:0016020)	potassium ion transmembrane transporter activity(GO:0015079)	K03549	KUP system potassium uptake protein	hypothetical protein AQUCO_03900071v1 [Aquilegia coerulea]	Potassium transporter OS=Aquilegia coerulea OX=218851 GN=AQUCO_03900071v1 PE=3 SV=1	-	-
Chr1_01495	Potassium transporter 26 OS=Oryza sativa subsp. japonica OX=39947 GN=HAK26 PE=2 SV=1	K_trans	potassium ion transmembrane transport(GO:0071805)	membrane(GO:0016020)	potassium ion transmembrane transporter activity(GO:0015079)	K03549	KUP system potassium uptake protein	hypothetical protein AQUCO_03900071v1 [Aquilegia coerulea]	Potassium transporter OS=Aquilegia coerulea OX=218851 GN=AQUCO_03900071v1 PE=3 SV=1	-	-
Chr1_01496	Putative ribonuclease H protein At1g65750 OS=Arabidopsis thaliana OX=3702 GN=At1g65750 PE=3 SV=1	zf-CCHC_4			nucleic acid binding(GO:0003676)| RNA-DNA hybrid ribonuclease activity(GO:0004523)	-	-	uncharacterized protein LOC112005172 [Quercus suber]	Uncharacterized protein OS=Fagus sylvatica OX=28930 GN=FSB_LOCUS31299 PE=4 SV=1	KOG1075	FOG: Reverse transcriptase
Chr1_01497	Protein BIG GRAIN 1-like B OS=Arabidopsis thaliana OX=3702 GN=At1g54200 PE=2 SV=1	-	-	-	-	-	-	hypothetical protein AQUCO_07600113v1 [Aquilegia coerulea]	Uncharacterized protein OS=Aquilegia coerulea OX=218851 GN=AQUCO_07600113v1 PE=4 SV=1	-	-
Chr1_01499	Omega-amidase, chloroplastic OS=Arabidopsis thaliana OX=3702 GN=NLP3 PE=1 SV=1	CN_hydrolase	nitrogen compound metabolic process(GO:0006807)			K13566	omega-amidase	hypothetical protein AQUCO_07600114v1 [Aquilegia coerulea]	Uncharacterized protein OS=Aquilegia coerulea OX=218851 GN=AQUCO_07600114v1 PE=4 SV=1	KOG0806	Carbon-nitrogen hydrolase
Chr1_01500	Ferrochelatase-1, chloroplastic OS=Oryza sativa subsp. japonica OX=39947 GN=Os09g0297000 PE=2 SV=1	ubiquitin			protein binding(GO:0005515)	-	-	hypothetical protein AQUCO_03800169v1 [Aquilegia coerulea]	Uncharacterized protein OS=Aquilegia coerulea OX=218851 GN=AQUCO_03800167v1 PE=4 SV=1	KOG0504	FOG: Ankyrin repeat
Chr1_01501	Importin-11 OS=Homo sapiens OX=9606 GN=IPO11 PE=1 SV=1	Arm			protein binding(GO:0005515)	-	-	hypothetical protein AQUCO_06800076v1 [Aquilegia coerulea]	Uncharacterized protein OS=Aquilegia coerulea OX=218851 GN=AQUCO_06800076v1 PE=4 SV=1	KOG1993	Nuclear transport receptor KAP120 (importin beta superfamily)
Chr1_01502	Protein AMEIOTIC 1 homolog OS=Oryza sativa subsp. japonica OX=39947 GN=AM1 PE=1 SV=1	-	-	-	-	-	-	hypothetical protein AQUCO_00100228v1 [Aquilegia coerulea]	Uncharacterized protein OS=Aquilegia coerulea OX=218851 GN=AQUCO_00100228v1 PE=4 SV=1	-	-
Chr1_01503	U-box domain-containing protein 15 OS=Arabidopsis thaliana OX=3702 GN=PUB15 PE=2 SV=2	-	-	-	-	-	-	hypothetical protein AQUCO_00700878v1 [Aquilegia coerulea]	RING-type E3 ubiquitin transferase OS=Aquilegia coerulea OX=218851 GN=AQUCO_00700878v1 PE=4 SV=1	KOG0167	FOG: Armadillo/beta-catenin-like repeats
Chr1_01504	Homocysteine S-methyltransferase 2 OS=Arabidopsis thaliana OX=3702 GN=HMT-2 PE=1 SV=1	S-methyl_trans	-	-	-	K00547	homocysteine S-methyltransferase	hypothetical protein AQUCO_04900167v1 [Aquilegia coerulea]	Uncharacterized protein OS=Aquilegia coerulea OX=218851 GN=AQUCO_04900167v1 PE=4 SV=1	KOG1579	Homocysteine S-methyltransferase
Chr1_01505	Protein NLP3 OS=Oryza sativa subsp. japonica OX=39947 GN=NLP3 PE=3 SV=1	RWP-RK	-	-	-	-	-	PREDICTED: uncharacterized protein LOC104878986 [Vitis vinifera]	Uncharacterized protein OS=Actinidia chinensis var. chinensis OX=1590841 GN=CEY00_Acc28226 PE=4 SV=1	-	-
Chr1_01507	Polyadenylate-binding protein-interacting protein 4 OS=Arabidopsis thaliana OX=3702 GN=CID4 PE=2 SV=1	SM-ATX	-	-	-	-	-	hypothetical protein AQUCO_07600117v1 [Aquilegia coerulea]	Uncharacterized protein OS=Aquilegia coerulea OX=218851 GN=AQUCO_07600117v1 PE=4 SV=1	KOG2375	Protein interacting with poly(A)-binding protein
Chr1_01509	F-box/kelch-repeat protein At1g55270 OS=Arabidopsis thaliana OX=3702 GN=At1g55270 PE=2 SV=1	-	-	-	-	-	-	hypothetical protein AQUCO_00100839v1 [Aquilegia coerulea]	Uncharacterized protein OS=Aquilegia coerulea OX=218851 GN=AQUCO_00100839v1 PE=4 SV=1	KOG1072	FOG: Kelch repeat
Chr1_01511	Cycloartenol-C-24-methyltransferase 1 OS=Oryza sativa subsp. japonica OX=39947 GN=Smt1-1 PE=2 SV=1	-	-	-	-	K00559	sterol 24-C-methyltransferase	PREDICTED: cycloartenol-C-24-methyltransferase [Malus domestica]	Methyltransferase OS=Araucaria cunninghamii OX=56994 PE=3 SV=1	KOG1269	SAM-dependent methyltransferases
Chr1_01512	Nuclear transcription factor Y subunit A-3 OS=Arabidopsis thaliana OX=3702 GN=NFYA3 PE=2 SV=2	CBFB_NFYA	regulation of transcription, DNA-templated(GO:0006355)		DNA-binding transcription factor activity(GO:0003700)	-	-	hypothetical protein AQUCO_07600118v1 [Aquilegia coerulea]	Uncharacterized protein OS=Aquilegia coerulea OX=218851 GN=AQUCO_07600118v1 PE=4 SV=1	KOG1561	CCAAT-binding factor, subunit B (HAP2)
Chr1_01513	Alpha/beta hydrolase domain-containing protein WAV2 OS=Arabidopsis thaliana OX=3702 GN=WAV2 PE=2 SV=1	Peptidase_S9	proteolysis(GO:0006508)		serine-type peptidase activity(GO:0008236)	K06889	uncharacterized protein	alpha/beta hydrolase domain-containing protein WAV2-like [Papaver somniferum]	protein bem46 OS=Nelumbo nucifera OX=4432 GN=LOC104600618 PE=4 SV=1	KOG4391	Predicted alpha/beta hydrolase BEM46
Chr1_01514	Anamorsin homolog OS=Vitis vinifera OX=29760 GN=VIT_01s0010g01180 PE=3 SV=1	Methyltransf_11	iron-sulfur cluster assembly(GO:0016226)	cytoplasm(GO:0005737)	methyltransferase activity(GO:0008168)| iron-sulfur cluster binding(GO:0051536)	-	-	hypothetical protein AQUCO_02500348v1 [Aquilegia coerulea]	Anamorsin homolog OS=Aquilegia coerulea OX=218851 GN=AQUCO_02500348v1 PE=3 SV=1	KOG4020	Protein DRE2, required for cell viability
Chr1_01515	PHD finger protein ALFIN-LIKE 5 OS=Arabidopsis thaliana OX=3702 GN=AL5 PE=2 SV=1	PHD	regulation of transcription, DNA-templated(GO:0006355)		histone binding(GO:0042393)	-	-	PHD finger protein ALFIN-LIKE 3-like isoform X1 [Durio zibethinus]	Uncharacterized protein OS=Citrus clementina OX=85681 GN=CICLE_v10026319mg PE=4 SV=1	KOG1632	Uncharacterized PHD Zn-finger protein
Chr1_01516	Solute carrier family 25 member 44 OS=Pongo abelii OX=9601 GN=SLC25A44 PE=2 SV=2	Mito_carr	-	-	-	K15121	solute carrier family 25, member 44	Mitochondrial substrate/solute carrier [Macleaya cordata]	Mitochondrial substrate/solute carrier OS=Macleaya cordata OX=56857 GN=BVC80_209g117 PE=3 SV=1	KOG0765	Predicted mitochondrial carrier protein
Chr1_01517	17.3 kDa class II heat shock protein OS=Solanum peruvianum OX=4082 PE=2 SV=1	HSP20	-	-	-	-	-	hypothetical protein AQUCO_07600127v1 [Aquilegia coerulea]	Uncharacterized protein OS=Aquilegia coerulea OX=218851 GN=AQUCO_07600127v1 PE=3 SV=1	KOG0710	Molecular chaperone (small heat-shock protein Hsp26/Hsp42)
Chr1_01519	Sorbitol dehydrogenase OS=Arabidopsis thaliana OX=3702 GN=SDH PE=1 SV=1	ADH_N	oxidation-reduction process(GO:0055114)			-	-	hypothetical protein AQUCO_02300035v1, partial [Aquilegia coerulea]	Uncharacterized protein (Fragment) OS=Aquilegia coerulea OX=218851 GN=AQUCO_02300035v1 PE=4 SV=1	KOG0024	Sorbitol dehydrogenase
Chr1_01521	Kinesin-like protein KIN-14A OS=Arabidopsis thaliana OX=3702 GN=KIN14A PE=1 SV=1	-	-	-	-	-	-	hypothetical protein AQUCO_01500179v1 [Aquilegia coerulea]	Uncharacterized protein OS=Aquilegia coerulea OX=218851 GN=AQUCO_01500179v1 PE=3 SV=1	KOG0239	Kinesin (KAR3 subfamily)
Chr1_01522	Oil body-associated protein 2B OS=Zea mays OX=4577 GN=OBAP2B PE=2 SV=1	DUF1264	-	-	-	-	-	hypothetical protein AQUCO_02500103v1 [Aquilegia coerulea]	Uncharacterized protein OS=Aquilegia coerulea OX=218851 GN=AQUCO_02500103v1 PE=4 SV=1	-	-
Chr1_01526	F-box protein At5g07670 OS=Arabidopsis thaliana OX=3702 GN=At5g07670 PE=2 SV=1	LRR_6			protein binding(GO:0005515)	K10268	F-box and leucine-rich repeat protein 2/20	hypothetical protein AQUCO_03500174v1 [Aquilegia coerulea]	Uncharacterized protein OS=Aquilegia coerulea OX=218851 GN=AQUCO_03500174v1 PE=4 SV=1	KOG1947	Leucine rich repeat proteins, some proteins contain F-box
Chr1_01528	17.3 kDa class II heat shock protein OS=Solanum peruvianum OX=4082 PE=2 SV=1	HSP20	-	-	-	-	-	hypothetical protein AQUCO_07600127v1 [Aquilegia coerulea]	Uncharacterized protein OS=Aquilegia coerulea OX=218851 GN=AQUCO_07600127v1 PE=3 SV=1	KOG0710	Molecular chaperone (small heat-shock protein Hsp26/Hsp42)
Chr1_01529	Protein PLASTID MOVEMENT IMPAIRED 1-RELATED 1 OS=Arabidopsis thaliana OX=3702 GN=PMIR1 PE=2 SV=1	LysM	-	-	-	-	-	hypothetical protein AQUCO_07600134v1 [Aquilegia coerulea]	Uncharacterized protein OS=Aquilegia coerulea OX=218851 GN=AQUCO_07600134v1 PE=4 SV=1	-	-
Chr1_01530	GDSL esterase/lipase CPRD49 OS=Arabidopsis thaliana OX=3702 GN=CPRD49 PE=2 SV=1	Lipase_GDSL_2	-	-	-	-	-	hypothetical protein AQUCO_04500072v1 [Aquilegia coerulea]	Uncharacterized protein OS=Aquilegia coerulea OX=218851 GN=AQUCO_04500072v1 PE=4 SV=1	KOG3035	Isoamyl acetate-hydrolyzing esterase
Chr1_01532	ATP-dependent DNA helicase pif1 OS=Campylobacter jejuni subsp. jejuni serotype O:2 (strain ATCC 700819 / NCTC 11168) OX=192222 GN=pif1 PE=3 SV=1	Herpes_Helicase			ATP binding(GO:0005524)| helicase activity(GO:0004386)	-	-	hypothetical protein AQUCO_00800125v1 [Aquilegia coerulea]	ATP-dependent DNA helicase OS=Aquilegia coerulea OX=218851 GN=AQUCO_00600150v1 PE=3 SV=1	KOG0987	DNA helicase PIF1/RRM3
Chr1_01534	GDSL esterase/lipase CPRD49 OS=Arabidopsis thaliana OX=3702 GN=CPRD49 PE=2 SV=1	Lipase_GDSL_2	-	-	-	-	-	hypothetical protein AQUCO_04500072v1 [Aquilegia coerulea]	Uncharacterized protein OS=Aquilegia coerulea OX=218851 GN=AQUCO_04500072v1 PE=4 SV=1	KOG3035	Isoamyl acetate-hydrolyzing esterase
Chr1_01535	Uncharacterized protein At4g33100 OS=Arabidopsis thaliana OX=3702 GN=At4g33100 PE=3 SV=1	UPF0203	-	-	-	K17968	TRIAP1/MDM35 family protein	hypothetical protein AQUCO_07600140v1 [Aquilegia coerulea]	Uncharacterized protein OS=Aquilegia coerulea OX=218851 GN=AQUCO_07600140v1 PE=4 SV=1	KOG3481	Uncharacterized conserved protein
Chr1_01536	Cinnamoyl-CoA reductase 1 OS=Arabidopsis thaliana OX=3702 GN=CCR1 PE=1 SV=1	-	-	-	-	K09753	cinnamoyl-CoA reductase	hypothetical protein AQUCO_01400787v1 [Aquilegia coerulea]	Uncharacterized protein OS=Aquilegia coerulea OX=218851 GN=AQUCO_01400787v1 PE=4 SV=1	KOG1502	Flavonol reductase/cinnamoyl-CoA reductase
Chr1_01537	Myosin-17 OS=Arabidopsis thaliana OX=3702 GN=XI-K PE=1 SV=2	Myosin_head		myosin complex(GO:0016459)	ATP binding(GO:0005524)| motor activity(GO:0003774)| protein binding(GO:0005515)	K10357	myosin V	hypothetical protein AQUCO_07600141v1 [Aquilegia coerulea]	Uncharacterized protein OS=Aquilegia coerulea OX=218851 GN=AQUCO_07600141v1 PE=3 SV=1	KOG0160	Myosin class V heavy chain
Chr1_01538	Threonine synthase, chloroplastic OS=Solanum tuberosum OX=4113 PE=2 SV=1	PALP	-	-	-	K01733	threonine synthase	hypothetical protein AQUCO_07600144v1 [Aquilegia coerulea]	Uncharacterized protein OS=Aquilegia coerulea OX=218851 GN=AQUCO_07600144v1 PE=4 SV=1	-	-
Chr1_01539	Auxin response factor 2A OS=Solanum lycopersicum OX=4081 GN=ARF2A PE=1 SV=1	-	-	-	-	-	-	PREDICTED: putative CCA tRNA nucleotidyltransferase 2 [Nelumbo nucifera]	putative CCA tRNA nucleotidyltransferase 2 OS=Nelumbo nucifera OX=4432 GN=LOC104596819 PE=3 SV=1	KOG2159	tRNA nucleotidyltransferase/poly(A) polymerase
Chr1_01540	F-box/FBD/LRR-repeat protein At3g52680 OS=Arabidopsis thaliana OX=3702 GN=At3g52680 PE=2 SV=2	Self-incomp_S1			protein binding(GO:0005515)	-	-	hypothetical protein AQUCO_00100007v1, partial [Aquilegia coerulea]	Uncharacterized protein (Fragment) OS=Aquilegia coerulea OX=218851 GN=AQUCO_00100007v1 PE=4 SV=1	-	-
Chr1_01542	F-box/FBD/LRR-repeat protein At2g04230 OS=Arabidopsis thaliana OX=3702 GN=At2g04230 PE=2 SV=1	F-box-like			protein binding(GO:0005515)	-	-	hypothetical protein AQUCO_00100007v1, partial [Aquilegia coerulea]	Uncharacterized protein (Fragment) OS=Aquilegia coerulea OX=218851 GN=AQUCO_00100007v1 PE=4 SV=1	-	-
Chr1_01544	Putative disease resistance protein RGA3 OS=Solanum bulbocastanum OX=147425 GN=RGA3 PE=2 SV=2	NB-ARC			ADP binding(GO:0043531)	-	-	hypothetical protein AQUCO_01400253v1 [Aquilegia coerulea]	Uncharacterized protein OS=Aquilegia coerulea OX=218851 GN=AQUCO_01400253v1 PE=3 SV=1	KOG4658	Apoptotic ATPase
Chr1_01545	17.3 kDa class II heat shock protein OS=Solanum peruvianum OX=4082 PE=2 SV=1	HSP20	-	-	-	-	-	hypothetical protein AQUCO_07600127v1 [Aquilegia coerulea]	Uncharacterized protein OS=Aquilegia coerulea OX=218851 GN=AQUCO_07600127v1 PE=3 SV=1	KOG0710	Molecular chaperone (small heat-shock protein Hsp26/Hsp42)
Chr1_01546	UBP1-associated proteins 1C OS=Arabidopsis thaliana OX=3702 GN=UBA1C PE=3 SV=2	zf-LYAR	-	-	-	K15263	cell growth-regulating nucleolar protein	hypothetical protein AQUCO_00100013v1 [Aquilegia coerulea]	Uncharacterized protein OS=Aquilegia coerulea OX=218851 GN=AQUCO_00100013v1 PE=4 SV=1	KOG2186	Cell growth-regulating nucleolar protein
Chr1_01548	Cytochrome P450 72A13 OS=Arabidopsis thaliana OX=3702 GN=CYP72A13 PE=2 SV=1	p450	oxidation-reduction process(GO:0055114)		iron ion binding(GO:0005506)| heme binding(GO:0020037)| oxidoreductase activity, acting on paired donors, with incorporation or reduction of molecular oxygen(GO:0016705)	K15639	PHYB activation tagged suppressor 1 [EC:1.14.-.-]	uncharacterized protein LOC113276528 [Papaver somniferum]	Uncharacterized protein OS=Manihot esculenta OX=3983 GN=MANES_05G111200 PE=3 SV=1	KOG0157	Cytochrome P450 CYP4/CYP19/CYP26 subfamilies
Chr1_01549	Probable protein phosphatase 2C 6 OS=Oryza sativa subsp. japonica OX=39947 GN=PP2C06 PE=1 SV=1	PP2C			catalytic activity(GO:0003824)	K14497	protein phosphatase 2C	hypothetical protein AQUCO_00100020v1 [Aquilegia coerulea]	Uncharacterized protein OS=Aquilegia coerulea OX=218851 GN=AQUCO_00100020v1 PE=3 SV=1	KOG0698	Serine/threonine protein phosphatase
Chr1_01550	Serine/threonine-protein kinase CBK1 OS=Candida albicans (strain SC5314 / ATCC MYA-2876) OX=237561 GN=CBK1 PE=1 SV=2	Pkinase_C	protein phosphorylation(GO:0006468)		protein serine/threonine kinase activity(GO:0004674)| protein kinase activity(GO:0004672)| ATP binding(GO:0005524)	K08790	serine/threonine kinase 38	hypothetical protein AQUCO_00100021v1 [Aquilegia coerulea]	Non-specific serine/threonine protein kinase OS=Aquilegia coerulea OX=218851 GN=AQUCO_00100021v1 PE=4 SV=1	KOG0605	NDR and related serine/threonine kinases
Chr1_01552	THO complex subunit 6 OS=Arabidopsis thaliana OX=3702 GN=THO6 PE=1 SV=1	HMG-CoA_red	coenzyme A metabolic process(GO:0015936)| oxidation-reduction process(GO:0055114)		hydroxymethylglutaryl-CoA reductase (NADPH) activity(GO:0004420)| coenzyme binding(GO:0050662)	K03257	translation initiation factor 4A	hypothetical protein AQUCO_00100031v1 [Aquilegia coerulea]	Uncharacterized protein OS=Aquilegia coerulea OX=218851 GN=AQUCO_00100031v1 PE=4 SV=1	KOG2480	3-hydroxy-3-methylglutaryl-CoA (HMG-CoA) reductase
Chr1_01553	Putative ribonuclease H protein At1g65750 OS=Arabidopsis thaliana OX=3702 GN=At1g65750 PE=3 SV=1	-	-	-	-	-	-	uncharacterized protein LOC112203321 [Rosa chinensis]	Uncharacterized protein OS=Fagus sylvatica OX=28930 GN=FSB_LOCUS44383 PE=4 SV=1	KOG1075	FOG: Reverse transcriptase
Chr1_01554	Probable histidine kinase 4 OS=Oryza sativa subsp. japonica OX=39947 GN=HK4 PE=2 SV=1	HATPase_c	-	-	-	K14489	arabidopsis histidine kinase 2/3/4 (cytokinin receptor)	hypothetical protein AQUCO_00201220v1 [Aquilegia coerulea]	Uncharacterized protein OS=Aquilegia coerulea OX=218851 GN=AQUCO_00201220v1 PE=4 SV=1	KOG0519	Sensory transduction histidine kinase
Chr1_01555	ATP-dependent DNA helicase PIF1 OS=Emericella nidulans (strain FGSC A4 / ATCC 38163 / CBS 112.46 / NRRL 194 / M139) OX=227321 GN=pif1 PE=3 SV=2	PIF1	DNA repair(GO:0006281)| telomere maintenance(GO:0000723)		DNA helicase activity(GO:0003678)	-	-	ATP-dependent DNA helicase PIF1-like [Papaver somniferum]	ATP-dependent DNA helicase OS=Rhizophagus irregularis (strain DAOM 181602 / DAOM 197198 / MUCL 43194) OX=747089 GN=RIR_0391300 PE=3 SV=1	KOG0987	DNA helicase PIF1/RRM3
Chr1_01556	Putative clathrin assembly protein At2g01600 OS=Arabidopsis thaliana OX=3702 GN=At2g01600 PE=2 SV=2	ANTH			phospholipid binding(GO:0005543)	-	-	hypothetical protein F511_17110 [Dorcoceras hygrometricum]	Uncharacterized protein OS=Dorcoceras hygrometricum OX=472368 GN=F511_17110 PE=4 SV=1	KOG0251	Clathrin assembly protein AP180 and related proteins, contain ENTH domain
Chr1_01558	U-box domain-containing protein 34 OS=Arabidopsis thaliana OX=3702 GN=PUB34 PE=3 SV=1	Pkinase	protein phosphorylation(GO:0006468)		ATP binding(GO:0005524)| protein kinase activity(GO:0004672)	-	-	hypothetical protein AQUCO_00100024v1 [Aquilegia coerulea]	Uncharacterized protein OS=Aquilegia coerulea OX=218851 GN=AQUCO_00100024v1 PE=4 SV=1	KOG1187	Serine/threonine protein kinase
Chr1_01561	Dihydrolipoyllysine-residue acetyltransferase component 3 of pyruvate dehydrogenase complex, mitochondrial OS=Arabidopsis thaliana OX=3702 GN=At1g54220 PE=1 SV=1	Biotin_lipoyl			transferase activity, transferring acyl groups(GO:0016746)	K00627	pyruvate dehydrogenase E2 component (dihydrolipoamide acetyltransferase)	hypothetical protein AQUCO_00100025v1 [Aquilegia coerulea]	Acetyltransferase component of pyruvate dehydrogenase complex OS=Aquilegia coerulea OX=218851 GN=AQUCO_00100025v1 PE=3 SV=1	KOG0557	Dihydrolipoamide acetyltransferase
Chr1_01562	Lycopene epsilon cyclase, chloroplastic OS=Solanum lycopersicum OX=4081 GN=CRTL-E-1 PE=2 SV=1	Lycopene_cycl	-	-	-	K06444	lycopene epsilon-cyclase	hypothetical protein AQUCO_00100027v1 [Aquilegia coerulea]	Uncharacterized protein OS=Aquilegia coerulea OX=218851 GN=AQUCO_00100027v1 PE=4 SV=1	-	-
Chr1_01563	DEAD-box ATP-dependent RNA helicase 53 OS=Oryza sativa subsp. japonica OX=39947 GN=Os07g0143700 PE=2 SV=2	DEAD			ATP binding(GO:0005524)| nucleic acid binding(GO:0003676)	-	-	DEAD-box ATP-dependent RNA helicase 53, mitochondrial-like [Papaver somniferum]	DEAD-box ATP-dependent RNA helicase 53-like OS=Nelumbo nucifera OX=4432 GN=LOC104598327 PE=4 SV=1	KOG0331	ATP-dependent RNA helicase
Chr1_01564	THO complex subunit 6 OS=Arabidopsis thaliana OX=3702 GN=THO6 PE=1 SV=1	WD40			protein binding(GO:0005515)	K03257	translation initiation factor 4A	hypothetical protein AQUCO_00100031v1 [Aquilegia coerulea]	Uncharacterized protein OS=Aquilegia coerulea OX=218851 GN=AQUCO_00100031v1 PE=4 SV=1	KOG0649	WD40 repeat protein
Chr1_01565	Isoleucine--tRNA ligase, chloroplastic/mitochondrial OS=Arabidopsis thaliana OX=3702 GN=OVA2 PE=2 SV=1	zf-FPG_IleRS	-	-	-	K01870	isoleucyl-tRNA synthetase	hypothetical protein AQUCO_00300755v1 [Aquilegia coerulea]	Uncharacterized protein OS=Aquilegia coerulea OX=218851 GN=AQUCO_00300755v1 PE=3 SV=1	KOG0433	Isoleucyl-tRNA synthetase
Chr1_01569	Putative F-box protein At5g55150 OS=Arabidopsis thaliana OX=3702 GN=At5g55150 PE=4 SV=2	DUF295	-	-	-	-	-	hypothetical protein AQUCO_05800162v1 [Aquilegia coerulea]	Uncharacterized protein OS=Aquilegia coerulea OX=218851 GN=AQUCO_05800162v1 PE=4 SV=1	-	-
Chr1_01575	Telomere repeat-binding factor 5 OS=Arabidopsis thaliana OX=3702 GN=At1g72740 PE=2 SV=1	Linker_histone	nucleosome assembly(GO:0006334)	nucleosome(GO:0000786)| nucleus(GO:0005634)	DNA binding(GO:0003677)	K09422	transcription factor MYB, plant	PREDICTED: telomere repeat-binding factor 4 [Nelumbo nucifera]	telomere repeat-binding factor 4 OS=Nelumbo nucifera OX=4432 GN=LOC104586672 PE=3 SV=1	-	-
Chr1_01576	Pyrophosphate-energized vacuolar membrane proton pump 1 OS=Arabidopsis thaliana OX=3702 GN=AVP1 PE=1 SV=1	H_PPase	proton transmembrane transport(GO:1902600)	membrane(GO:0016020)	inorganic diphosphatase activity(GO:0004427)| hydrogen-translocating pyrophosphatase activity(GO:0009678)	-	-	inorganic pyrophosphatase [Nicotiana rustica]	Inorganic pyrophosphatase OS=Nicotiana rustica OX=4093 GN=AVP1 PE=2 SV=1	-	-
Chr1_01577	Serine carboxypeptidase-like 34 OS=Arabidopsis thaliana OX=3702 GN=SCPL34 PE=2 SV=2	Peptidase_S10	proteolysis(GO:0006508)		serine-type carboxypeptidase activity(GO:0004185)	-	-	PREDICTED: uncharacterized protein LOC104586194 [Nelumbo nucifera]	uncharacterized protein LOC104586194 OS=Nelumbo nucifera OX=4432 GN=LOC104586194 PE=4 SV=1	-	-
Chr1_01578	Eukaryotic translation initiation factor 3 subunit C OS=Arabidopsis thaliana OX=3702 GN=TIF3C1 PE=1 SV=2	eIF-3c_N	translational initiation(GO:0006413)	eukaryotic translation initiation factor 3 complex(GO:0005852)	translation initiation factor binding(GO:0031369)| translation initiation factor activity(GO:0003743)	K03252	translation initiation factor 3 subunit C	eukaryotic translation initiation factor 3 subunit C-like [Manihot esculenta]	Eukaryotic translation initiation factor 3 subunit C OS=Manihot esculenta OX=3983 GN=MANES_09G040700 PE=3 SV=1	KOG1076	Translation initiation factor 3, subunit c (eIF-3c)
Chr1_01579	Probable alpha,alpha-trehalose-phosphate synthase [UDP-forming] 10 OS=Arabidopsis thaliana OX=3702 GN=TPS10 PE=2 SV=1	Trehalose_PPase	trehalose biosynthetic process(GO:0005992)		catalytic activity(GO:0003824)	K16055	trehalose 6-phosphate synthase/phosphatase	hypothetical protein AQUCO_00200251v1 [Aquilegia coerulea]	Uncharacterized protein OS=Aquilegia coerulea OX=218851 GN=AQUCO_00200251v1 PE=4 SV=1	KOG1050	Trehalose-6-phosphate synthase component TPS1 and related subunits
Chr1_01581	Cinnamoyl-CoA reductase 1 OS=Arabidopsis thaliana OX=3702 GN=CCR1 PE=1 SV=1	3Beta_HSD	steroid biosynthetic process(GO:0006694)| oxidation-reduction process(GO:0055114)		3-beta-hydroxy-delta5-steroid dehydrogenase activity(GO:0003854)| oxidoreductase activity, acting on the CH-OH group of donors, NAD or NADP as acceptor(GO:0016616)	K09753	cinnamoyl-CoA reductase	hypothetical protein AQUCO_01400787v1 [Aquilegia coerulea]	Uncharacterized protein OS=Aquilegia coerulea OX=218851 GN=AQUCO_01400787v1 PE=4 SV=1	KOG1502	Flavonol reductase/cinnamoyl-CoA reductase
Chr1_01582	Retrovirus-related Pol polyprotein from transposon RE2 OS=Arabidopsis thaliana OX=3702 GN=RE2 PE=4 SV=1	Retrotran_gag_3	-	-	-	-	-	hypothetical protein BVC80_1149g1 [Macleaya cordata]	Uncharacterized protein OS=Macleaya cordata OX=56857 GN=BVC80_1149g1 PE=4 SV=1	KOG0017	FOG: Transposon-encoded proteins with TYA, reverse transcriptase, integrase domains in various combinations
Chr1_01584	Retrovirus-related Pol polyprotein from transposon RE1 OS=Arabidopsis thaliana OX=3702 GN=RE1 PE=2 SV=1	RVT_2	-	-	-	-	-	uncharacterized protein LOC113312572 [Papaver somniferum]	Uncharacterized protein OS=Fagus sylvatica OX=28930 GN=FSB_LOCUS59597 PE=4 SV=1	KOG0017	FOG: Transposon-encoded proteins with TYA, reverse transcriptase, integrase domains in various combinations
Chr1_01586	Protein disulfide isomerase-like 2-3 OS=Oryza sativa subsp. japonica OX=39947 GN=PDIL2-3 PE=2 SV=1	-	-	-	-	K09584	protein disulfide-isomerase A6	Thioredoxin [Macleaya cordata]	Thioredoxin OS=Macleaya cordata OX=56857 GN=BVC80_8821g22 PE=3 SV=1	KOG0191	Thioredoxin/protein disulfide isomerase
Chr1_01587	UDP-glycosyltransferase 74F2 OS=Arabidopsis thaliana OX=3702 GN=UGT74F2 PE=1 SV=1	UDPGT			transferase activity, transferring hexosyl groups(GO:0016758)	K13691	pathogen-inducible salicylic acid glucosyltransferase [EC:2.4.1.-]	hypothetical protein AQUCO_00200093v1 [Aquilegia coerulea]	Glycosyltransferase OS=Aquilegia coerulea OX=218851 GN=AQUCO_00200093v1 PE=3 SV=1	KOG1192	UDP-glucuronosyl and UDP-glucosyl transferase
Chr1_01589	Hexokinase-4, chloroplastic OS=Oryza sativa subsp. japonica OX=39947 GN=HXK4 PE=2 SV=1	Hexokinase_2	carbohydrate metabolic process(GO:0005975)		phosphotransferase activity, alcohol group as acceptor(GO:0016773)| ATP binding(GO:0005524)	K00844	hexokinase	hypothetical protein AQUCO_00700061v1 [Aquilegia coerulea]	Phosphotransferase OS=Aquilegia coerulea OX=218851 GN=AQUCO_00700061v1 PE=3 SV=1	KOG1369	Hexokinase
Chr1_01590	AUGMIN subunit 7 OS=Arabidopsis thaliana OX=3702 GN=AUG7 PE=1 SV=1	Plant_NMP1			microtubule minus-end binding(GO:0051011)	-	-	hypothetical protein AQUCO_03400261v1 [Aquilegia coerulea]	Uncharacterized protein OS=Aquilegia coerulea OX=218851 GN=AQUCO_03400261v1 PE=4 SV=1	-	-
Chr1_01591	Diacylglycerol O-acyltransferase 1 OS=Corylus americana OX=78632 GN=DGAT1 PE=1 SV=1	-	-	-	-	K11155	diacylglycerol O-acyltransferase 1	hypothetical protein AQUCO_00100033v1 [Aquilegia coerulea]	O-acyltransferase OS=Aquilegia coerulea OX=218851 GN=AQUCO_00100033v1 PE=3 SV=1	KOG0380	Sterol O-acyltransferase/Diacylglycerol O-acyltransferase
Chr1_01592	ADP-ribosylation factor-like protein 13B OS=Chlamydomonas reinhardtii OX=3055 GN=ARL13 PE=1 SV=1	Arf			GTP binding(GO:0005525)	-	-	hypothetical protein AQUCO_05800225v1 [Aquilegia coerulea]	Uncharacterized protein OS=Aquilegia coerulea OX=218851 GN=AQUCO_05800225v1 PE=4 SV=1	-	-
Chr1_01594	Acetyl-CoA-benzylalcohol acetyltransferase OS=Clarkia breweri OX=36903 GN=BEAT PE=1 SV=1	Transferase			transferase activity, transferring acyl groups other than amino-acyl groups(GO:0016747)	K13065	shikimate O-hydroxycinnamoyltransferase	PREDICTED: vinorine synthase [Eucalyptus grandis]	Vinorine synthase OS=Quercus suber OX=58331 GN=CFP56_50717 PE=4 SV=1	-	-
Chr1_01595	Adenylate isopentenyltransferase 3, chloroplastic OS=Arabidopsis thaliana OX=3702 GN=IPT3 PE=1 SV=1	IPPT	tRNA processing(GO:0008033)			K10760	adenylate dimethylallyltransferase (cytokinin synthase)	hypothetical protein AQUCO_00800244v1 [Aquilegia coerulea]	Uncharacterized protein OS=Aquilegia coerulea OX=218851 GN=AQUCO_00800244v1 PE=4 SV=1	KOG1384	tRNA delta(2)-isopentenylpyrophosphate transferase
Chr1_01596	Protein MICRORCHIDIA 4 OS=Arabidopsis thaliana OX=3702 GN=MORC4 PE=1 SV=2	-	-	-	-	-	-	hypothetical protein AQUCO_01100064v1, partial [Aquilegia coerulea]	Uncharacterized protein (Fragment) OS=Aquilegia coerulea OX=218851 GN=AQUCO_01100064v1 PE=4 SV=1	KOG1845	MORC family ATPases
Chr1_01597	Syntaxin-related protein KNOLLE OS=Arabidopsis thaliana OX=3702 GN=KN PE=1 SV=1	SNARE		membrane(GO:0016020)		-	-	hypothetical protein AQUCO_01000496v1 [Aquilegia coerulea]	Uncharacterized protein OS=Aquilegia coerulea OX=218851 GN=AQUCO_01000496v1 PE=3 SV=1	KOG0810	SNARE protein Syntaxin 1 and related proteins
Chr1_01598	Dynamin-2A OS=Arabidopsis thaliana OX=3702 GN=DRP2A PE=1 SV=2	RVT_1	-	-	-	-	-	uncharacterized protein LOC113279461 [Papaver somniferum]	Putative RNA-directed DNA polymerase OS=Rosa chinensis OX=74649 GN=RchiOBHm_Chr3g0453641 PE=4 SV=1	KOG1075	FOG: Reverse transcriptase
Chr1_01599	Diacylglycerol O-acyltransferase 1 OS=Corylus americana OX=78632 GN=DGAT1 PE=1 SV=1	-	-	-	-	K11155	diacylglycerol O-acyltransferase 1	hypothetical protein AQUCO_00100033v1 [Aquilegia coerulea]	O-acyltransferase OS=Aquilegia coerulea OX=218851 GN=AQUCO_00100033v1 PE=3 SV=1	KOG0380	Sterol O-acyltransferase/Diacylglycerol O-acyltransferase
Chr1_01600	ADP-ribosylation factor-like protein 13B OS=Chlamydomonas reinhardtii OX=3055 GN=ARL13 PE=1 SV=1	Arf			GTP binding(GO:0005525)	-	-	hypothetical protein AQUCO_05800225v1 [Aquilegia coerulea]	Uncharacterized protein OS=Aquilegia coerulea OX=218851 GN=AQUCO_05800225v1 PE=4 SV=1	-	-
Chr1_01602	Acetyl-CoA-benzylalcohol acetyltransferase OS=Clarkia breweri OX=36903 GN=BEAT PE=1 SV=1	Transferase			transferase activity, transferring acyl groups other than amino-acyl groups(GO:0016747)	K13065	shikimate O-hydroxycinnamoyltransferase	PREDICTED: vinorine synthase [Eucalyptus grandis]	Vinorine synthase OS=Quercus suber OX=58331 GN=CFP56_50717 PE=4 SV=1	-	-
Chr1_01603	Adenylate isopentenyltransferase 3, chloroplastic OS=Arabidopsis thaliana OX=3702 GN=IPT3 PE=1 SV=1	IPPT	tRNA processing(GO:0008033)			K10760	adenylate dimethylallyltransferase (cytokinin synthase)	hypothetical protein AQUCO_00800244v1 [Aquilegia coerulea]	Uncharacterized protein OS=Aquilegia coerulea OX=218851 GN=AQUCO_00800244v1 PE=4 SV=1	KOG1384	tRNA delta(2)-isopentenylpyrophosphate transferase
Chr1_01604	Cytokinin riboside 5&apos;-monophosphate phosphoribohydrolase LOG8 OS=Arabidopsis thaliana OX=3702 GN=LOG8 PE=1 SV=1	Lysine_decarbox	-	-	-	-	-	hypothetical protein AQUCO_00100035v1 [Aquilegia coerulea]	Cytokinin riboside 5&apos;-monophosphate phosphoribohydrolase OS=Aquilegia coerulea OX=218851 GN=AQUCO_00100035v1 PE=3 SV=1	-	-
Chr1_01606	Protein WHAT&apos;S THIS FACTOR 1 homolog, chloroplastic OS=Arabidopsis thaliana OX=3702 GN=At4g01037 PE=3 SV=1	PORR	-	-	-	-	-	Plant organelle RNA recognition domain [Macleaya cordata]	Plant organelle RNA recognition domain OS=Macleaya cordata OX=56857 GN=BVC80_9041g21 PE=4 SV=1	-	-
Chr1_01607	Uncharacterized protein At4g28440 OS=Arabidopsis thaliana OX=3702 GN=At4g28440 PE=1 SV=1	-	-	-	-	K07466	replication factor A1	uncharacterized protein At4g28440 [Manihot esculenta]	Uncharacterized protein OS=Manihot esculenta OX=3983 GN=MANES_12G028600 PE=4 SV=1	-	-
Chr1_01608	Phospholipid-transporting ATPase 6 OS=Arabidopsis thaliana OX=3702 GN=ALA6 PE=1 SV=2	PhoLip_ATPase_C	-	-	-	-	-	hypothetical protein AQUCO_00100040v1 [Aquilegia coerulea]	Phospholipid-transporting ATPase OS=Aquilegia coerulea OX=218851 GN=AQUCO_00100040v1 PE=3 SV=1	KOG0206	P-type ATPase
Chr1_01609	Poly [ADP-ribose] polymerase 1 OS=Arabidopsis thaliana OX=3702 GN=PARP1 PE=1 SV=2	-	-	-	-	K10798	poly [ADP-ribose] polymerase	hypothetical protein AQUCO_01700682v1 [Aquilegia coerulea]	Poly [ADP-ribose] polymerase OS=Aquilegia coerulea OX=218851 GN=AQUCO_01700682v1 PE=4 SV=1	KOG1037	NAD+ ADP-ribosyltransferase Parp, required for poly-ADP ribosylation of nuclear proteins
Chr1_01610	Mitochondrial carrier protein CoAc1 OS=Zea mays OX=4577 GN=COAC1 PE=2 SV=1	Mito_carr	-	-	-	K15084	solute carrier family 25 (mitochondrial carrier protein), member 16	hypothetical protein AQUCO_00100043v1 [Aquilegia coerulea]	Uncharacterized protein OS=Aquilegia coerulea OX=218851 GN=AQUCO_00100043v1 PE=3 SV=1	KOG0752	Mitochondrial solute carrier protein
Chr1_01614	Senescence-specific cysteine protease SAG39 OS=Oryza sativa subsp. indica OX=39946 GN=OsI_14861 PE=3 SV=1	Inhibitor_I29	proteolysis(GO:0006508)		cysteine-type peptidase activity(GO:0008234)	-	-	hypothetical protein AQUCO_04700082v1 [Aquilegia coerulea]	Uncharacterized protein OS=Aquilegia coerulea OX=218851 GN=AQUCO_04700082v1 PE=3 SV=1	KOG1543	Cysteine proteinase Cathepsin L
Chr1_01615	2-alkenal reductase (NADP(+)-dependent) OS=Nicotiana tabacum OX=4097 GN=DBR PE=1 SV=1	ADH_N_2	-	-	-	-	-	hypothetical protein AQUCO_05800013v1 [Aquilegia coerulea]	Uncharacterized protein OS=Aquilegia coerulea OX=218851 GN=AQUCO_05800013v1 PE=4 SV=1	KOG1196	Predicted NAD-dependent oxidoreductase
[truncated: 29,643 more rows]
