# Supplementary material for: Chromosome-scale assembly of the elite Coptis chinensis cultivar ‘Chulian No. 1’ and decoding of fine clonal variations using geospatial-genomic machine learning to facilitate medicinal plant breeding
Source: Hortic Res. 2026 Apr 2;13(8):uhag112. doi: 10.1093/hr/uhag112 (PMC13394188; doi:10.1093/hr/uhag112)
Supplement: Web_Material_uhag112 [file web_material_uhag112.zip › Supplement_Table_S5.xlsx]

## Sheet: Table S5
Table S5 Comparison of the Gene Number and Functional Annotations of Orthogroup in the Genomes of Coptis chinensis and Other Ranunculaceae Species
Orthogroup	Coptis_chinensis	Chulian	Thalictrum_thalictroides	Aquilegia_coerulea	Aconitum_vilmorinianum	Ranunculus_cassubicifolius	Epimedium_pubescens	Description
OG0000071	15	61	3	7	2	2	28	oxidation-reduction process
OG0000167	32	34	6	4	15	9	7	source UniProtKB
OG0000202	22	17	7	2	5	1	5	stilbene biosynthetic process
OG0000263	3	34	6	1	12	6	12	tyrosine metabolic process
OG0000271	16	13	2	3	2	1	6	methylation
OG0000275	1	58	1	3	5	1	10	coumarin biosynthetic process
OG0000304	31	25	8	9	3	4	1	electron transport chain
OG0000319	29	38	2	1	2	4	4	transport
OG0000329	32	32	9	1	2	3	11	L-phenylalanine biosynthetic process
OG0000442	15	13	2	3	2	3	2	response to auxin
OG0000464	22	18	1	1	4	3	7	transcription factor
OG0000488	11	10	3	2	1	1	2	Belongs to the eukaryotic ribosomal protein P1 P2 family
OG0000551	9	14	1	1	4	6	4	response to salicylic acid
OG0000563	7	18	3	3	3	4	3	lignin biosynthetic process
OG0000569	17	17	3	2	6	5	2	phytoalexin metabolic process
OG0000601	11	13	3	2	4	5	5	S-adenosylmethionine-dependent methyltransferase activity
OG0000661	37	28	4	1	2	4	1	tryptophan biosynthetic process
OG0000899	4	15	2	2	5	3	3	oxidoreductase activity, acting on paired donors, with incorporation or reduction of molecular oxygen
OG0001110	4	11	3	3	3	3	3	Peptidyl-prolyl cis-trans isomerase
OG0001162	2	6	1	1	2	2	2	DSBA-like thioredoxin domain
OG0001198	16	12	1	1	1	2	3	SNF2 domain-containing protein CLASSY
OG0001501	4	7	3	2	3	2	2	mannose-1-phosphate guanylyltransferase
OG0001526	12	13	1	1	1	4	5	response to biotic stimulus
OG0001534	7	8	2	2	2	2	2	chromatin binding
OG0001675	12	11	2	2	3	1	4	Carboxyl-terminal-processing
OG0001685	8	8	2	1	3	3	2	Belongs to the ubiquitin-conjugating enzyme family
OG0001758	12	13	5	4	1	2	1	transferase activity, transferring hexosyl groups (糖基转移酶)
OG0001894	6	7	2	2	2	2	2	Small nuclear ribonucleoprotein
OG0001896	5	6	2	2	2	1	1	Protein WEAK CHLOROPLAST MOVEMENT UNDER BLUE
OG0001907	9	8	2	1	3	1	1	Pentatricopeptide repeat-containing protein
OG0001909	6	5	1	1	2	2	1	Belongs to the ClpA ClpB family
OG0002040	9	8	1	1	2	2	2	Tubulin binding cofactor C
OG0002083	7	12	1	2	2	1	5	Bifunctional aspartate aminotransferase and glutamate aspartate-prephenate
OG0002105	2	5	2	2	1	1	2	Signal peptidase complex subunit
OG0002185	3	8	2	3	2	3	1	dodecanoyl-[acyl-carrier-protein] hydrolase activity
OG0002256	2	12	2	1	2	3	3	rRNA-processing protein EBP2 homolog
OG0002270	16	9	1	1	1	1	1	Bifunctional protein FolD
OG0002392	12	8	1	1	1	1	1	superfamily. Protein
OG0002476	9	7	1	1	1	1	1	longifolia
OG0002478	5	7	2	2	2	3	1	Pentatricopeptide repeat-containing protein
OG0002493	8	7	1	1	3	3	1	Belongs to the TRAFAC class myosin-kinesin ATPase superfamily. Kinesin family
OG0002559	3	8	2	2	3	2	1	Aux IAA proteins are short-lived transcriptional factors that function as repressors of early auxin response genes at low auxin concentrations
OG0002582	6	9	1	2	1	1	2	Mitochondrial ubiquitin ligase activator of NFKB
OG0002657	6	7	2	1	2	3	3	The proteasome is a multicatalytic proteinase complex which is characterized by its ability to cleave peptides with Arg, Phe, Tyr, Leu, and Glu adjacent to the leaving group at neutral or slightly basic pH
OG0002701	5	16	1	1	2	2	1	phytoalexin biosynthetic process
OG0002751	10	8	1	1	1	1	1	isoform X1
OG0002857	1	9	1	1	3	1	1	Transcription factor
OG0002873	7	7	1	1	1	1	1	BSD domain containing protein
OG0002959	5	9	2	1	3	2	3	C2 and GRAM domain-containing protein
OG0002991	4	4	1	1	1	1	1	Alpha-1,3-mannosyl-glycoprotein
OG0003011	5	5	1	1	1	2	1	EGF domain-specific O-linked N-acetylglucosamine transferase-like
OG0003032	6	8	2	2	1	3	1	Catalyzes the conversion of hemimercaptal, formed from methylglyoxal and glutathione, to S-lactoylglutathione
OG0003098	8	6	1	1	2	2	1	PPIases accelerate the folding of proteins. It catalyzes the cis-trans isomerization of proline imidic peptide bonds in oligopeptides
OG0003137	4	5	2	2	2	1	1	isoform X1
OG0003188	5	7	1	1	1	1	1	Hydroxymethylglutaryl-CoA lyase
OG0003259	6	11	3	1	2	1	1	phytoalexin biosynthetic process
OG0003307	5	4	1	1	1	1	1	photosynthetic electron transport in photosystem I
OG0003317	6	7	2	1	1	3	1	BEST Arabidopsis thaliana protein match is Protein of
OG0003360	7	5	1	1	1	1	1	nadph quinone
OG0003417	1	3	1	1	1	1	1	Small glutamine-rich tetratricopeptide repeat-containing protein
OG0003436	11	3	1	1	1	1	1	Cysteine desulfurase
OG0003448	2	6	2	1	2	1	1	Hydroxyproline-rich glycoprotein family protein
OG0003524	9	7	1	1	1	1	2	zinc finger
OG0003721	11	6	1	1	1	1	1	WRKY Transcription Factor
OG0003848	1	5	1	1	1	2	1	U3-containing 90S pre-ribosomal complex subunit
OG0003905	2	6	1	2	2	1	1	Conserved oligomeric Golgi complex subunit
OG0003956	11	7	1	1	2	1	1	Catalyzes the interconversion of methylthioribose-1- phosphate (MTR-1-P) into methylthioribulose-1-phosphate (MTRu-1- P)
OG0003961	5	5	1	1	1	1	1	DYW family of nucleic acid deaminases
OG0003970	2	7	1	1	1	2	1	Fanconi anemia group D2 protein
OG0004022	5	6	2	1	2	1	1	Domain of unknown function (DUF3527)
OG0004182	9	3	1	1	1	1	1	Pentatricopeptide repeat-containing protein
OG0004208	2	7	1	1	1	1	1	polyadenylate-binding protein
OG0004266	5	8	1	1	3	1	1	Protein of unknown function (DUF1191)
OG0004371	2	5	1	1	2	1	2	Involved in chlorophyll biosynthesis. Catalyzes the insertion of magnesium ion into protoporphyrin IX to yield Mg- protoporphyrin IX
OG0004389	12	3	1	1	1	1	1	Protein phosphatase 1 regulatory subunit
OG0004442	6	5	1	1	2	1	2	WD repeat-containing protein
OG0004489	7	8	1	1	1	1	1	Histidine kinase
OG0004506	7	8	1	2	1	3	1	Pentatricopeptide repeat-containing protein
OG0004541	5	7	1	1	1	1	1	Belongs to the profilin family
OG0004572	6	5	1	1	1	1	1	DNA polymerase
OG0004586	5	9	3	2	1	1	1	Pentatricopeptide repeat-containing protein
OG0004595	3	7	1	1	3	1	1	belongs to the protein kinase superfamily
OG0004598	4	3	1	1	1	1	1	RNA-binding protein
OG0004610	5	5	1	1	2	1	2	Belongs to the mitochondrial carrier (TC 2.A.29) family
OG0004706	6	7	1	1	1	1	1	BEST Arabidopsis thaliana protein match is
OG0004725	10	3	1	1	1	1	1	dual specificity protein phosphatase
OG0004814	1	5	1	1	1	1	2	Tetratricopeptide repeat
OG0004963	1	7	2	1	1	1	1	component of the eukaryotic translation initiation factor 3 (eIF-3) complex, which is involved in protein synthesis of a specialized repertoire of mRNAs and, together with other initiation factors, stimulates binding of mRNA and methionyl-tRNAi to the 40S ribosome. The eIF-3 complex specifically targets and initiates translation of a subset of mRNAs involved in cell proliferation
OG0005024	1	9	1	1	1	2	2	DNA-damage-repair toleration protein DRT111
OG0005044	7	6	1	1	1	1	1	GDT1-like protein 2
OG0005048	3	7	1	1	3	1	1	Belongs to the isocitrate lyase PEP mutase superfamily. Isocitrate lyase family
OG0005247	3	7	1	1	1	1	3	membrane protein At3g27390
OG0005292	7	5	1	1	1	1	1	ubiquitin interaction motif-containing protein
OG0005311	3	6	1	1	1	1	1	urease accessory protein
OG0005415	5	5	1	1	1	2	1	coenzyme F420-1:gamma-L-glutamate ligase activity
OG0005581	3	3	1	1	1	1	1	transcription repressor
OG0005634	6	5	1	1	1	1	1	Protein of unknown function, DUF538
OG0005687	5	5	1	1	2	1	2	DNA RNA-binding protein
OG0005705	1	6	1	1	2	2	1	Belongs to the cytochrome b5 family
OG0005758	5	5	1	1	2	1	1	ribonuclease T2 activity
OG0005794	7	4	1	1	1	1	1	Belongs to the class-I aminoacyl-tRNA synthetase family
OG0005822	3	3	1	1	1	1	1	glutathione s-transferase
OG0005909	1	5	1	1	2	2	1	phosphoglycerate
OG0006010	3	4	1	1	1	1	1	BTB POZ domain-containing protein
OG0006088	5	3	1	1	1	1	1	vascular transport
OG0006214	7	3	1	1	1	1	1	Protein of unknown function (DUF3148)
OG0006242	4	3	1	1	1	1	1	Belongs to the precorrin methyltransferase family
OG0006256	3	3	1	1	1	1	1	DOMON domain-containing protein
OG0006267	3	5	1	1	1	1	2	Survival protein SurE-like phosphatase nucleotidase
OG0006268	2	5	1	1	1	1	1	Peptidyl-tRNA hydrolase
OG0006299	6	7	2	2	1	2	1	WPP domain-interacting protein
OG0006303	3	5	2	2	1	1	1	LRR receptor-like serine threonine-protein kinase
OG0006329	3	3	1	1	1	1	1	Rieske-like [2Fe-2S] domain
OG0006422	2	5	1	1	1	1	1	Ketose-bisphosphate aldolase class-II family protein
OG0006433	1	6	1	1	2	1	1	Belongs to the adaptor complexes small subunit family
OG0006630	2	3	1	1	1	1	1	Nuclear protein Es2
OG0006749	5	4	1	1	1	1	1	Belongs to the syntaxin family
OG0006769	2	6	1	1	2	1	1	pentatricopeptide
OG0006798	1	5	1	1	2	1	2	Family of unknown function (DUF716)
OG0006808	3	4	1	1	1	1	1	response to stress
OG0006853	5	4	1	1	1	1	1	carotenoid cleavage dioxygenase 7
OG0006922	2	5	1	1	1	1	1	photosynthetic electron transport in photosystem I
OG0006960	1	5	1	1	1	1	1	Pentatricopeptide repeat-containing protein
OG0006981	6	3	1	1	1	1	1	DNAJ heat shock N-terminal domain-containing protein
OG0007120	2	3	1	1	1	1	1	RING-type E3 ubiquitin transferase
OG0007188	3	3	1	1	1	1	1	2-succinylbenzoate--CoA ligase, chloroplastic
OG0007315	2	5	1	1	1	2	1	Pentatricopeptide repeat-containing protein At3g04750
OG0007510	1	4	1	1	1	1	1	atgrip,grip
OG0007700	5	6	1	1	1	1	1	Dirigent proteins impart stereoselectivity on the phenoxy radical-coupling reaction, yielding optically active lignans from two molecules of coniferyl alcohol in the biosynthesis of lignans, flavonolignans, and alkaloids and thus plays a central role in plant secondary metabolism
OG0007880	6	3	1	1	1	1	1	serine threonine-protein kinase
OG0007933	4	3	1	1	1	1	1	Biotin carboxyl carrier protein of acetyl-CoA carboxylase
OG0007982	1	6	1	1	1	1	1	30S ribosomal protein 2
OG0008011	5	3	1	1	1	1	1	Pentatricopeptide repeat-containing protein
OG0008020	3	5	1	1	2	1	1	tRNA threonylcarbamoyladenosine
OG0008534	2	3	1	1	1	1	1	hmr,ptac12
OG0008746	1	6	1	1	1	1	1	belongs to the protein kinase superfamily
OG0008959	1	4	1	1	1	1	1	stilbene biosynthetic process
OG0008977	2	4	1	1	1	1	1	phytoalexin biosynthetic process
OG0009228	1	3	1	1	1	1	1	GATA transcription factor
OG0009236	4	3	1	1	1	1	1	Domain of unknown function (DUF4283)
OG0009360	1	3	1	1	1	1	1	toxin biosynthetic process
OG0009494	2	4	1	1	1	1	1	Prohibitin-1
OG0009830	1	3	1	1	1	1	1	isoform X1
OG0010730	4	3	1	1	1	1	1	Cyclic dof factor
OG0010754	1	3	1	1	1	1	1	Belongs to the heat shock protein 70 family
OG0011000	1	3	1	1	1	1	1	rna polymerase
OG0012494	2	3	1	1	1	1	1	belongs to the protein kinase superfamily
