# Supplementary material for: Chromosome-scale assembly of the elite Coptis chinensis cultivar ‘Chulian No. 1’ and decoding of fine clonal variations using geospatial-genomic machine learning to facilitate medicinal plant breeding
Source: Hortic Res. 2026 Apr 2;13(8):uhag112. doi: 10.1093/hr/uhag112 (PMC13394188; doi:10.1093/hr/uhag112)
Supplement: Web_Material_uhag112 [file web_material_uhag112.zip › Supplement_Table_S6.xlsx]

## Sheet: Table S6
Table S6 Sampling situation of samples
Sample	Tissue	Sampling sites	longitude	latitude	altitude	Number of sample plants	Leaf gloss	Leaf spot
1-11	leaves	Jianshi, Hubei, China	1100552	301532	1503m	>50	Glossy	Spotted
1-10	leaves	Jianshi, Hubei, China	1100552	301532	1503m	>50	Glossy	Spotless
1-01	leaves	Jianshi, Hubei, China	1100552	301532	1503m	>50	Non-glossy	Spotted
1-00	leaves	Jianshi, Hubei, China	1100552	301532	1503m	>50	Non-glossy	Spotless
2-11	leaves	Chongqing Shizhu, China	1.08145e+06	301127	1010m	>50	Glossy	Spotted
2-10	leaves	Chongqing Shizhu, China	1.08145e+06	301127	1010m	>50	Glossy	Spotless
2-01	leaves	Chongqing Shizhu, China	1.08145e+06	301127	1010m	>50	Non-glossy	Spotted
2-00	leaves	Chongqing Shizhu, China	1.08145e+06	301127	1010m	>50	Non-glossy	Spotless
3-11	leaves	Enshi, Hubei, China	1.09493e+06	300833	1886m	>50	Glossy	Spotted
3-10	leaves	Enshi, Hubei, China	1.09493e+06	300833	1886m	>50	Glossy	Spotless
3-01	leaves	Enshi, Hubei, China	1.09493e+06	300833	1886m	>50	Non-glossy	Spotted
4-11	leaves	Laifeng, Hubei, China	1.09036e+06	292448	1274m	>50	Glossy	Spotted
4-10	leaves	Laifeng, Hubei, China	1.09036e+06	292448	1274m	>50	Glossy	Spotless
5-11	leaves	Emei, Sichuan, China	103º19′15.93″	29º35′6.42″	1638m	>50	Glossy	Spotted
5-10	leaves	Emei, Sichuan, China	103º19′15.93″	29º35′6.42″	1638m	>50	Glossy	Spotless
5-01	leaves	Emei, Sichuan, China	103º19′15.93″	29º35′6.42″	1638m	>50	Non-glossy	Spotted
5-00	leaves	Emei, Sichuan, China	103º19′15.93″	29º35′6.42″	1638m	>50	Non-glossy	Spotless
6-10	leaves	Hefeng, Hubei, China	1.09564e+06	300014	1397m	>50	Glossy	Spotless
6-00	leaves	Hefeng, Hubei, China	1.09564e+06	300014	1397m	>50	Non-glossy	Spotless
7-11	leaves	Lichuan, Hubei, China	1.09091e+06	302259	1406m	>50	Glossy	Spotted
7-10	leaves	Lichuan, Hubei, China	1.09091e+06	302259	1406m	>50	Glossy	Spotless
7-01	leaves	Lichuan, Hubei, China	1.09091e+06	302259	1406m	>50	Non-glossy	Spotted
7-00	leaves	Lichuan, Hubei, China	1.09091e+06	302259	1406m	>50	Non-glossy	Spotless
8-01	leaves	Chongqing Shizhu, China	1.08161e+06	300123	1127m	>50	Non-glossy	Spotted
8-00	leaves	Chongqing Shizhu, China	1.08161e+06	300123	1127m	>50	Non-glossy	Spotless
9-11	leaves	Lichuan, Hubei, China	1.08592e+06	300636	1261m	>50	Glossy	Spotted
9-10	leaves	Lichuan, Hubei, China	1.08592e+06	300636	1261m	>50	Glossy	Spotless
9-00	leaves	Lichuan, Hubei, China	1.08592e+06	300636	1261m	>50	Non-glossy	Spotless
10-11	leaves	Chongqing Shizhu, China	1.08275e+06	301511	1474m	>50	Glossy	Spotted
10-10	leaves	Chongqing Shizhu, China	1.08275e+06	301511	1474m	>50	Glossy	Spotless
11-11	leaves	Chongqing Shizhu, China	1.08181e+06	301533	1203m	>50	Glossy	Spotted
101-11	leaves	Sangzhi, Hunan, China	1.09483e+06	294248	1112m	>50	Glossy	Spotted
12-10	leaves	Sangzhi, Hunan, China	1.09483e+06	294248	1112m	>50	Glossy	Spotless
12-01	leaves	Sangzhi, Hunan, China	1.09483e+06	294248	1112m	>50	Non-glossy	Spotted
12-00	leaves	Sangzhi, Hunan, China	1.09483e+06	294248	1112m	>50	Non-glossy	Spotless
13-10	leaves	Xuanen, Hubei, China	1.09485e+06	300143	1678m	>50	Glossy	Spotless
13-00	leaves	Xuanen, Hubei, China	1.09485e+06	300143	1678m	>50	Non-glossy	Spotless
14-00	leaves	Fang County, Hubei, China	1.10181e+06	314728	1058m	>50	Non-glossy	Spotless
15-11	leaves	Chongqing Shizhu, China	1.08133e+06	295636	1061m	>50	Glossy	Spotted
15-01	leaves	Chongqing Shizhu, China	1.08133e+06	295636	1061m	>50	Non-glossy	Spotted
15-00	leaves	Chongqing Shizhu, China	1.08133e+06	295636	1061m	>50	Non-glossy	Spotless
16-11	leaves	Chongqing Shizhu, China	1.083e+06	300502	1280m	>50	Glossy	Spotted
16-10	leaves	Chongqing Shizhu, China	1.083e+06	300502	1280m	>50	Glossy	Spotless
16-00	leaves	Chongqing Shizhu, China	1.083e+06	300502	1280m	>50	Non-glossy	Spotless
17-10	leaves	Longshan, Hunan, China	1.0938e+06	292910	1083m	>50	Glossy	Spotless
17-01	leaves	Longshan, Hunan, China	1.0938e+06	292910	1083m	>50	Non-glossy	Spotted
17-00	leaves	Longshan, Hunan, China	1.0938e+06	292910	1083m	>50	Non-glossy	Spotless
18-11	leaves	Xianfeng, Hubei, China	1.09024e+06	295518	1145m	>50	Glossy	Spotted
18-01	leaves	Xianfeng, Hubei, China	1.09024e+06	295518	1145m	>50	Non-glossy	Spotted
18-00	leaves	Xianfeng, Hubei, China	1.09024e+06	295518	1145m	>50	Non-glossy	Spotless
19-10	leaves	Ningqiang, Shaanxi, China	1.06285e+06	324230	1526m	>50	Glossy	Spotless
19-00	leaves	Ningqiang, Shaanxi, China	1.06285e+06	324230	1526m	>50	Non-glossy	Spotless
20-11	leaves	Pingli, Shaanxi, China	1.09132e+06	315811	1391m	>50	Glossy	Spotted
20-10	leaves	Pingli, Shaanxi, China	1.09132e+06	315811	1391m	>50	Glossy	Spotless
20-00	leaves	Pingli, Shaanxi, China	1.09132e+06	315811	1391m	>50	Non-glossy	Spotless
21-10	leaves	Chongqing Shizhu, China	1.08162e+06	295607	1199m	>50	Glossy	Spotless
21-00	leaves	Chongqing Shizhu, China	1.08162e+06	295607	1199m	>50	Non-glossy	Spotless
22-11	leaves	Jianshi, Hubei, China	1.10003e+06	302803	1347m	>50	Glossy	Spotted
22-10	leaves	Jianshi, Hubei, China	1.10003e+06	302803	1347m	>50	Glossy	Spotless
22-01	leaves	Jianshi, Hubei, China	1.10003e+06	302803	1347m	>50	Non-glossy	Spotted
22-00	leaves	Jianshi, Hubei, China	1.10003e+06	302803	1347m	>50	Non-glossy	Spotless
24-10	leaves	Xianfeng, Hubei, China	1.0905e+06	293346	1136m	>50	Glossy	Spotless
24-01	leaves	Xianfeng, Hubei, China	1.0905e+06	293346	1136m	>50	Non-glossy	Spotted
24-00	leaves	Xianfeng, Hubei, China	1.0905e+06	293346	1136m	>50	Non-glossy	Spotless
25-10	leaves	Badong, Hubei, China	1.10214e+06	304449	1240m	>50	Glossy	Spotless
25-00	leaves	Badong, Hubei, China	1.10214e+06	304449	1240m	>50	Non-glossy	Spotless
26-10	leaves	Hefeng, Hubei, China	1.10124e+06	295850	1521m	>50	Glossy	Spotless
26-00	leaves	Hefeng, Hubei, China	1.10124e+06	295850	1521m	>50	Non-glossy	Spotless
27-11	leaves	Xuanen, Hubei, China	1.09433e+06	300331	1323m	>50	Glossy	Spotted
27-10	leaves	Xuanen, Hubei, China	1.09433e+06	300331	1323m	>50	Glossy	Spotless
27-00	leaves	Xuanen, Hubei, China	1.09433e+06	300331	1323m	>50	Non-glossy	Spotless
28-11	leaves	Chongqing Shizhu, China	1.08063e+06	300734	1270m	>50	Glossy	Spotted
28-10	leaves	Chongqing Shizhu, China	1.08063e+06	300734	1270m	>50	Glossy	Spotless
29-11	leaves	Chongqing Shizhu, China	1.082e+06	295032	1045m	>50	Glossy	Spotted
29-10	leaves	Chongqing Shizhu, China	1.082e+06	295032	1045m	>50	Glossy	Spotless
30-11	leaves	Chongqing Shizhu, China	1.08252e+06	300157	1118m	>50	Glossy	Spotted
30-10	leaves	Chongqing Shizhu, China	1.08252e+06	300157	1118m	>50	Glossy	Spotless
31-11	leaves	Chongqing Shizhu, China	1.08165e+06	302030	1045m	>50	Glossy	Spotted
31-01	leaves	Chongqing Shizhu, China	1.08165e+06	302030	1045m	>50	Non-glossy	Spotted
31-00	leaves	Chongqing Shizhu, China	1.08165e+06	302030	1045m	>50	Non-glossy	Spotless
32-11	leaves	Xianfeng, Hubei, China	1.08594e+06	293005	1011m	>50	Glossy	Spotted
32-10	leaves	Xianfeng, Hubei, China	1.08594e+06	293005	1011m	>50	Glossy	Spotless
32-00	leaves	Xianfeng, Hubei, China	1.08594e+06	293005	1011m	>50	Non-glossy	Spotless
33-11	leaves	Chongqing Chengkou, China	1.08582e+06	314040	1589m	>50	Glossy	Spotted
33-10	leaves	Chongqing Chengkou, China	1.08582e+06	314040	1589m	>50	Glossy	Spotless
33-01	leaves	Chongqing Chengkou, China	1.08582e+06	314040	1589m	>50	Non-glossy	Spotted
33-00	leaves	Chongqing Chengkou, China	1.08582e+06	314040	1589m	>50	Non-glossy	Spotless
34-11	leaves	Fengdu, Chongqing, China	1.08012e+06	293948	1023m	>50	Glossy	Spotted
34-00	leaves	Fengdu, Chongqing, China	1.08012e+06	293948	1023m	>50	Non-glossy	Spotless
35-11	leaves	Wulong, Chongqing, China	1.07265e+06	291242	1508m	>50	Glossy	Spotted
36-11	leaves	Badong, Hubei, China	1.10186e+06	304439	1527m	>50	Glossy	Spotted
36-10	leaves	Badong, Hubei, China	1.10186e+06	304439	1527m	>50	Glossy	Spotless
36-00	leaves	Badong, Hubei, China	1.10186e+06	304439	1527m	>50	Non-glossy	Spotless
37-11	leaves	Zhenping, Shaanxi, China	1.09244e+06	315633	1330m	>50	Glossy	Spotted
37-10	leaves	Zhenping, Shaanxi, China	1.09244e+06	315633	1330m	>50	Glossy	Spotless
37-01	leaves	Zhenping, Shaanxi, China	1.09244e+06	315633	1330m	>50	Non-glossy	Spotted
38-10	leaves	Nanchuan, Chongqing, China	1.0722e+06	290939	1390m	>50	Glossy	Spotless
38-01	leaves	Nanchuan, Chongqing, China	1.0722e+06	290939	1390m	>50	Non-glossy	Spotted
38-00	leaves	Nanchuan, Chongqing, China	1.0722e+06	290939	1390m	>50	Non-glossy	Spotless
39-11	leaves	Zhuxi, Hubei, China	1.09482e+06	315327	1025m	>50	Glossy	Spotted
39-10	leaves	Zhuxi, Hubei, China	1.09482e+06	315327	1025m	>50	Glossy	Spotless
41-10	leaves	Beichuan, Sichuan, China	1.04205e+06	314524	1256m	>50	Glossy	Spotless
42-10	leaves	Yingjing, Sichuan, China	102º48′15.2″	29º31′41.22″	2237m	>50	Glossy	Spotless
42-00	leaves	Yingjing, Sichuan, China	102º48′15.2″	29º31′41.22″	2237m	>50	Non-glossy	Spotless
43-10	leaves	Zheng'an, Guizhou, China	1071347	283451	1522m	>50	Glossy	Spotless
43-01	leaves	Zheng'an, Guizhou, China	1071347	283451	1522m	>50	Non-glossy	Spotted
43-00	leaves	Zheng'an, Guizhou, China	1071347	283451	1522m	>50	Non-glossy	Spotless
44-11	leaves	Jianshi, Hubei, China	1.10003e+06	302803	1347m	>50	Glossy	Spotted
44-10	leaves	Jianshi, Hubei, China	1.10003e+06	302803	1347m	>50	Glossy	Spotless
46-11	leaves	Dayi, Sichuan, China	1.03163e+06	303138	1083m	>50	Glossy	Spotted
46-10	leaves	Dayi, Sichuan, China	1.03163e+06	303138	1083m	>50	Glossy	Spotless
47-11	leaves	Emei, Sichuan, China	1.03152e+06	292721	1655m	>50	Glossy	Spotted
47-00	leaves	Emei, Sichuan, China	1.03152e+06	292721	1655m	>50	Non-glossy	Spotless
48-11	leaves	Hongya, Sichuan, China	1.03153e+06	293031	1747m	>50	Glossy	Spotted
48-10	leaves	Hongya, Sichuan, China	1.03153e+06	293031	1747m	>50	Glossy	Spotless
49-11	leaves	Emei, Sichuan, China	103º12′7.93″	29º23′12.83″	2175m	>50	Glossy	Spotted
49-10	leaves	Emei, Sichuan, China	103º12′7.93″	29º23′12.83″	2175m	>50	Glossy	Spotless
50-11	leaves	Hanyuan, Sichuan, China	102º56′37.18″	29º21′48.66″	2383m	>50	Glossy	Spotted
50-10	leaves	Hanyuan, Sichuan, China	102º56′37.18″	29º21′48.66″	2383m	>50	Glossy	Spotless
50-00	leaves	Hanyuan, Sichuan, China	102º56′37.18″	29º21′48.66″	2383m	>50	Non-glossy	Spotless
51-11	leaves	Lichuan, Hubei, China	1.08394e+06	295436	1270m	>50	Glossy	Spotted
51-10	leaves	Lichuan, Hubei, China	1.08394e+06	295436	1270m	>50	Glossy	Spotless
51-01	leaves	Lichuan, Hubei, China	1.08394e+06	295436	1270m	>50	Non-glossy	Spotted
51-00	leaves	Lichuan, Hubei, China	1.08394e+06	295436	1270m	>50	Non-glossy	Spotless
53-11	leaves	Emei, Sichuan, China	103º20′21.14″	29º28′31.54″	1884m	>50	Glossy	Spotted
53-10	leaves	Emei, Sichuan, China	103º20′21.14″	29º28′31.54″	1884m	>50	Glossy	Spotless
56-11	leaves	Hongya, Sichuan, China	103º8′0.01″	29º52′33.9″	1031m	>50	Glossy	Spotted
64-11	leaves	Jinkouhe District, Sichuan, China	103º9′55.26″	29º23′19.39″	2028m	>50	Glossy	Spotted
64-10	leaves	Jinkouhe District, Sichuan, China	103º9′55.26″	29º23′19.39″	2028m	>50	Glossy	Spotless
65-10	leaves	Lichuan, Hubei, China	1.08343e+06	295706	1390m	>50	Glossy	Spotless
65-00	leaves	Lichuan, Hubei, China	1.08343e+06	295706	1390m	>50	Non-glossy	Spotless
66-11	leaves	Lichuan, Hubei, China	1.08432e+06	301210	1468m	>50	Glossy	Spotted
66-10	leaves	Lichuan, Hubei, China	1.08432e+06	301210	1468m	>50	Glossy	Spotless
66-01	leaves	Lichuan, Hubei, China	1.08432e+06	301210	1468m	>50	Non-glossy	Spotted
92-10	leaves	Lichuan, Hubei, China	1.08521e+06	300229	1221m	>50	Glossy	Spotless
66-00	leaves	Lichuan, Hubei, China	1.08432e+06	301210	1468m	>50	Non-glossy	Spotless
69-11	leaves	Lichuan, Hubei, China	1.08425e+06	300945	1345m	>50	Glossy	Spotted
69-10	leaves	Lichuan, Hubei, China	1.08425e+06	300945	1345m	>50	Glossy	Spotless
69-01	leaves	Lichuan, Hubei, China	1.08425e+06	300945	1345m	>50	Non-glossy	Spotted
69-00	leaves	Lichuan, Hubei, China	1.08425e+06	300945	1345m	>50	Non-glossy	Spotless
70-11	leaves	Lichuan, Hubei, China	1.0853e+06	301023	1223m	>50	Glossy	Spotted
70-10	leaves	Lichuan, Hubei, China	1.0853e+06	301023	1223m	>50	Glossy	Spotless
70-00	leaves	Lichuan, Hubei, China	1.0853e+06	301023	1223m	>50	Non-glossy	Spotless
79-10	leaves	Lichuan, Hubei, China	1.0834e+06	301221	1463m	>50	Glossy	Spotless
71-01	leaves	Lichuan, Hubei, China	1.0834e+06	301221	1463m	>50	Non-glossy	Spotted
71-00	leaves	Lichuan, Hubei, China	1.0834e+06	301221	1463m	>50	Non-glossy	Spotless
73-10	leaves	Shawan, Sichuan, China	1.03252e+06	291851	1279m	>50	Glossy	Spotless
73-01	leaves	Shawan, Sichuan, China	1.03252e+06	291851	1279m	>50	Non-glossy	Spotted
73-00	leaves	Shawan, Sichuan, China	1.03252e+06	291851	1279m	>50	Non-glossy	Spotless
74-11	leaves	Lichuan, Hubei, China	1.03252e+06	300946	1211m	>50	Glossy	Spotted
74-10	leaves	Lichuan, Hubei, China	1.03252e+06	300946	1211m	>50	Glossy	Spotless
74-00	leaves	Lichuan, Hubei, China	1.03252e+06	300946	1211m	>50	Non-glossy	Spotless
75-11	leaves	Lichuan, Hubei, China	1.08515e+06	301313	1169m	>50	Glossy	Spotted
75-10	leaves	Lichuan, Hubei, China	1.08515e+06	301313	1169m	>50	Glossy	Spotless
75-00	leaves	Lichuan, Hubei, China	1.08515e+06	301313	1169m	>50	Non-glossy	Spotless
76-11	leaves	Lichuan, Hubei, China	1.09141e+06	302215	1310m	>50	Glossy	Spotted
76-10	leaves	Lichuan, Hubei, China	1.09141e+06	302215	1310m	>50	Glossy	Spotless
76-01	leaves	Lichuan, Hubei, China	1.09141e+06	302215	1310m	>50	Non-glossy	Spotted
76-00	leaves	Lichuan, Hubei, China	1.09141e+06	302215	1310m	>50	Non-glossy	Spotless
77-11	leaves	Lichuan, Hubei, China	1.0855e+06	302439	1415m	>50	Glossy	Spotted
77-10	leaves	Lichuan, Hubei, China	1.0855e+06	302439	1415m	>50	Glossy	Spotless
77-01	leaves	Lichuan, Hubei, China	1.0855e+06	302439	1415m	>50	Non-glossy	Spotted
77-00	leaves	Lichuan, Hubei, China	1.0855e+06	302439	1415m	>50	Non-glossy	Spotless
78-11	leaves	Lichuan, Hubei, China	1.09002e+06	300851	1344m	>50	Glossy	Spotted
71-11	leaves	Lichuan, Hubei, China	1.0834e+06	301221	1463m	>50	Glossy	Spotted
78-10	leaves	Lichuan, Hubei, China	1.09002e+06	300851	1344m	>50	Glossy	Spotless
80-11	leaves	Lichuan, Hubei, China	1.08595e+06	302721	1621m	>50	Glossy	Spotted
80-10	leaves	Lichuan, Hubei, China	1.08595e+06	302721	1621m	>50	Glossy	Spotless
80-01	leaves	Lichuan, Hubei, China	1.08595e+06	302721	1621m	>50	Non-glossy	Spotted
80-00	leaves	Lichuan, Hubei, China	1.08595e+06	302721	1621m	>50	Non-glossy	Spotless
81-11	leaves	Lichuan, Hubei, China	1.08345e+06	302601	1143m	>50	Glossy	Spotted
81-10	leaves	Lichuan, Hubei, China	1.08345e+06	302601	1143m	>50	Glossy	Spotless
81-00	leaves	Lichuan, Hubei, China	1.08345e+06	302601	1143m	>50	Non-glossy	Spotless
82-11	leaves	Chongqing Shizhu, China	1.08313e+06	300739	1485m	>50	Glossy	Spotted
82-10	leaves	Chongqing Shizhu, China	1.08313e+06	300739	1485m	>50	Glossy	Spotless
82-00	leaves	Chongqing Shizhu, China	1.08313e+06	300739	1485m	>50	Non-glossy	Spotless
83-10	leaves	Chongqing Shizhu, China	1.08222e+06	294633	1291m	>50	Glossy	Spotless
83-01	leaves	Chongqing Shizhu, China	1.08222e+06	294633	1291m	>50	Non-glossy	Spotted
83-00	leaves	Chongqing Shizhu, China	1.08222e+06	294633	1291m	>50	Non-glossy	Spotless
84-11	leaves	Chongqing Shizhu, China	1.08322e+06	300610	1454m	>50	Glossy	Spotted
84-10	leaves	Chongqing Shizhu, China	1.08322e+06	300610	1454m	>50	Glossy	Spotless
85-11	leaves	Shizhu, Chongqing, China	1.08186e+06	301543	1095m	>50	Glossy	Spotted
85-10	leaves	Shizhu, Chongqing, China	1.08186e+06	301543	1095m	>50	Glossy	Spotless
85-01	leaves	Shizhu, Chongqing, China	1.08186e+06	301543	1095m	>50	Non-glossy	Spotted
85-00	leaves	Shizhu, Chongqing, China	1.08186e+06	301543	1095m	>50	Non-glossy	Spotless
86-11	leaves	Chongqing Shizhu, China	1.08255e+06	301502	1459m	>50	Glossy	Spotted
86-10	leaves	Chongqing Shizhu, China	1.08255e+06	301502	1459m	>50	Glossy	Spotless
86-00	leaves	Chongqing Shizhu, China	1.08255e+06	301502	1459m	>50	Non-glossy	Spotless
87-11	leaves	Chongqing Shizhu, China	1.08151e+06	301749	1143m	>50	Glossy	Spotted
87-10	leaves	Chongqing Shizhu, China	1.08151e+06	301749	1143m	>50	Glossy	Spotless
88-11	leaves	Chongqing Shizhu, China	1.08191e+06	294702	1026m	>50	Glossy	Spotted
88-10	leaves	Chongqing Shizhu, China	1.08191e+06	294702	1026m	>50	Glossy	Spotless
88-00	leaves	Chongqing Shizhu, China	1.08191e+06	294702	1026m	>50	Non-glossy	Spotless
89-11	leaves	Chongqing Shizhu, China	1.08125e+06	300047	1049m	>50	Glossy	Spotted
89-10	leaves	Chongqing Shizhu, China	1.08125e+06	300047	1049m	>50	Glossy	Spotless
89-00	leaves	Chongqing Shizhu, China	1.08125e+06	300047	1049m	>50	Non-glossy	Spotless
91-11	leaves	Lichuan, Hubei, China	1.08413e+06	302452	1478m	>50	Glossy	Spotted
91-01	leaves	Lichuan, Hubei, China	1.08413e+06	302452	1478m	>50	Non-glossy	Spotted
91-00	leaves	Lichuan, Hubei, China	1.08413e+06	302452	1478m	>50	Non-glossy	Spotless
92-11	leaves	Lichuan, Hubei, China	1.08521e+06	300229	1221m	>50	Glossy	Spotted
67-01	leaves	Lichuan, Hubei, China	1.08521e+06	300229	1221m	>50	Non-glossy	Spotted
109-10	leaves	Lichuan, Hubei, China	1.08555e+06	300533	1439m	>50	Glossy	Spotless
92-00	leaves	Lichuan, Hubei, China	1.08521e+06	300229	1221m	>50	Non-glossy	Spotless
97-11	leaves	Shennongjia, Hubei, China	1100844	312140	1650m	>50	Glossy	Spotted
97-10	leaves	Shennongjia, Hubei, China	1100844	312140	1650m	>50	Glossy	Spotless
97-01	leaves	Shennongjia, Hubei, China	1100844	312140	1650m	>50	Non-glossy	Spotted
97-00	leaves	Shennongjia, Hubei, China	1100844	312140	1650m	>50	Non-glossy	Spotless
99-11	leaves	Lichuan, Hubei, China	1.08363e+06	302151	1409m	>50	Glossy	Spotted
99-10	leaves	Lichuan, Hubei, China	1.08363e+06	302151	1409m	>50	Glossy	Spotless
99-01	leaves	Lichuan, Hubei, China	1.08363e+06	302151	1409m	>50	Non-glossy	Spotted
11-10	leaves	Chongqing Shizhu, China	1.08181e+06	301533	1203m	>50	Glossy	Spotless
99-00	leaves	Lichuan, Hubei, China	1.08363e+06	302151	1409m	>50	Non-glossy	Spotless
103-11	leaves	Chongqing Shizhu, China	1.08175e+06	301200	1046m	>50	Glossy	Spotted
103-10	leaves	Chongqing Shizhu, China	1.08175e+06	301200	1046m	>50	Glossy	Spotless
103-00	leaves	Chongqing Shizhu, China	1.08175e+06	301200	1046m	>50	Non-glossy	Spotless
104-10	leaves	Qianxi, Guizhou, China	1055756	270845	1450m	>50	Glossy	Spotless
105-11	leaves	Nanping To, Hubei, China	1.08516e+06	302927	1933m	>50	Glossy	Spotted
105-10	leaves	Nanping To, Hubei, China	1.08516e+06	302927	1933m	>50	Glossy	Spotless
105-00	leaves	Nanping To, Hubei, China	1.08516e+06	302927	1933m	>50	Non-glossy	Spotless
106-11	leaves	Lichuan, Hubei, China	1.08372e+06	300517	1108m	>50	Glossy	Spotted
106-10	leaves	Lichuan, Hubei, China	1.08372e+06	300517	1108m	>50	Glossy	Spotless
106-01	leaves	Lichuan, Hubei, China	1.08372e+06	300517	1108m	>50	Non-glossy	Spotted
110-10	leaves	Lichuan, Hubei, China	1.08516e+06	300438	1481m	>50	Glossy	Spotless
106-00	leaves	Lichuan, Hubei, China	1.08372e+06	300517	1108m	>50	Non-glossy	Spotless
109-11	leaves	Lichuan, Hubei, China	1.08555e+06	300533	1439m	>50	Glossy	Spotted
94-01	leaves	Lichuan, Hubei, China	1.08555e+06	300533	1439m	>50	Non-glossy	Spotted
109-00	leaves	Lichuan, Hubei, China	1.08555e+06	300533	1439m	>50	Non-glossy	Spotless
110-11	leaves	Lichuan, Hubei, China	1.08516e+06	300438	1481m	>50	Glossy	Spotted
108-01	leaves	Lichuan, Hubei, China	1.08516e+06	300438	1481m	>50	Non-glossy	Spotted
110-00	leaves	Lichuan, Hubei, China	1.08516e+06	300438	1481m	>50	Non-glossy	Spotless
112-10	leaves	Lichuan, Hubei, China	1.08435e+06	302920	1248m	>50	Glossy	Spotless
112-00	leaves	Lichuan, Hubei, China	1.08435e+06	302920	1248m	>50	Non-glossy	Spotless
119-11	leaves	Lichuan, Hubei, China	1.0845e+06	302606	1332m	>50	Glossy	Spotted
119-10	leaves	Lichuan, Hubei, China	1.0845e+06	302606	1332m	>50	Glossy	Spotless
119-00	leaves	Lichuan, Hubei, China	1.0845e+06	302606	1332m	>50	Non-glossy	Spotless
