# Supplementary material for: Chromosome-scale assembly of the elite Coptis chinensis cultivar ‘Chulian No. 1’ and decoding of fine clonal variations using geospatial-genomic machine learning to facilitate medicinal plant breeding
Source: Hortic Res. 2026 Apr 2;13(8):uhag112. doi: 10.1093/hr/uhag112 (PMC13394188; doi:10.1093/hr/uhag112)
Supplement: Web_Material_uhag112 [file web_material_uhag112.zip › Supplement_Table_S7.xlsx]

## Sheet: Table S7
Table S7 PI and FST results of POP-I, POP-II, and POP-III
CHROM	BIN_START	BIN_END	POP-1_PI	POP-2_PI	POP-3_PI	POP-1_WEIGHTED_FST	POP-1MEAN_FST	POP-2_WEIGHTED_FST	POP-2MEAN_FST	POP-3_WEIGHTED_FST	POP-3MEAN_FST
1	1	110000	0.000641066	0.000535748	0.000499985	-0.00176703	-0.0020674	-0.000398707	-0.000894346	0.00441345	0.00269927
1	10001	120000	0.000735706	0.000606512	0.000570852	-0.00133164	-0.00170546	-0.000369336	-0.000871831	0.00551654	0.0035441
1	20001	130000	0.000803174	0.000673337	0.000644499	-0.00121087	-0.00158199	0.000151224	-0.000555104	0.00756643	0.00485961
1	30001	140000	0.000972913	0.00086153	0.000791605	-0.000870558	-0.00134671	-0.00023043	-0.000669561	0.00668432	0.00444617
1	40001	150000	0.00101306	0.000881886	0.00081258	-0.00111675	-0.00174445	-0.000506377	-0.000920112	0.00653862	0.004339
1	50001	160000	0.000979261	0.000842144	0.000788243	-0.000695311	-0.00139898	-0.000809096	-0.00121117	0.00668972	0.00444561
1	60001	170000	0.00099103	0.000847689	0.000804591	-0.000334945	-0.00119772	-0.000889522	-0.00136246	0.00731406	0.00493344
1	70001	180000	0.000972983	0.000828996	0.000791104	0.000118512	-0.000925546	-0.000762997	-0.00156326	0.00858514	0.00583238
1	80001	190000	0.00093415	0.000812107	0.000767131	1.48837e-05	-0.00100032	-0.000939092	-0.00156052	0.00800699	0.00554696
1	90001	200000	0.000897602	0.000795504	0.000737039	-0.000136566	-0.00117628	-0.00147069	-0.00200237	0.00699364	0.00483983
1	100001	210000	0.000873201	0.000782046	0.000723681	0.000169201	-0.00081739	-0.00116258	-0.00176982	0.00732721	0.00494051
1	110001	220000	0.000822697	0.000750107	0.000688652	0.000132074	-0.000912196	-0.00126829	-0.00206376	0.006615	0.00434217
1	120001	230000	0.000718187	0.000653831	0.000588255	5.9053e-05	-0.000908307	-0.00180273	-0.00249943	0.00451296	0.00313918
1	130001	240000	0.000577799	0.000483439	0.000474632	-0.000436421	-0.00127524	-0.00119727	-0.0023009	0.00410951	0.0025843
1	140001	250000	0.000591763	0.000504133	0.000503948	0.000293793	-0.000464322	-0.00113597	-0.00200837	0.00383842	0.00238145
1	150001	260000	0.000631099	0.000542204	0.000536625	-8.87372e-05	-0.000873512	-0.0011259	-0.00205064	0.00314565	0.00192085
1	160001	270000	0.000610667	0.000547124	0.00051952	0.00116071	-2.85418e-05	-0.000557208	-0.00148804	0.00246323	0.00137719
1	170001	280000	0.000684734	0.000649771	0.000591231	0.00308969	0.00148107	-7.88505e-05	-0.0010069	0.000643086	0.000271633
1	180001	290000	0.000763445	0.000758609	0.00066328	0.00332721	0.00169046	0.000552616	-0.00055778	-0.000526636	-0.000797788
1	190001	300000	0.000813372	0.000819127	0.000708423	0.00365701	0.0019451	0.0013015	-5.45452e-05	-0.000992925	-0.0010681
1	200001	310000	0.000753038	0.000752432	0.000642284	0.0037331	0.00181656	0.000961881	-0.000288054	-0.00106185	-0.0010958
1	210001	320000	0.000757501	0.000788811	0.000655583	0.004044	0.00197878	0.00062027	-0.000356966	-0.00144552	-0.00149277
1	220001	330000	0.000847614	0.000883202	0.000731413	0.00364669	0.00165759	0.000364612	-0.000474823	-0.00148997	-0.0015096
1	230001	340000	0.000924422	0.000950341	0.000777282	0.00298754	0.00141741	-0.000373552	-0.00104973	-0.0017923	-0.00171424
1	240001	350000	0.000918237	0.000949299	0.000751851	0.00238993	0.000935417	-0.000184403	-0.000975837	-0.00228367	-0.00224496
1	250001	360000	0.000942601	0.00100123	0.000779122	0.00269313	0.00164903	-0.000405452	-0.00112095	-0.00240618	-0.00203257
1	260001	370000	0.000909413	0.000958284	0.000756489	0.00180569	0.00111614	-0.000672443	-0.00135079	-0.00287967	-0.00231137
1	270001	380000	0.000794466	0.000814035	0.000640532	5.3573e-05	-0.000100009	-0.000845957	-0.00156694	-0.00301451	-0.00250709
1	280001	390000	0.000738441	0.000726691	0.00058902	-0.000704946	-0.000604989	-0.00177312	-0.00243107	-0.00245301	-0.00172598
1	290001	400000	0.000721556	0.000712915	0.000569074	-0.00142605	-0.000943684	-0.00295555	-0.00295993	-0.00237294	-0.00175859
1	300001	410000	0.000807464	0.000792441	0.000669102	-0.00146782	-0.00111418	-0.00216548	-0.00228476	-0.00186599	-0.00142673
1	310001	420000	0.000799911	0.000750073	0.000660913	-0.0018764	-0.00135138	-0.00197206	-0.00219137	-0.00221452	-0.00148071
1	320001	430000	0.000736052	0.000700702	0.000632526	-0.00164751	-0.000740599	-0.00120838	-0.00142499	-0.00202825	-0.00115248
1	330001	440000	0.000708369	0.000686043	0.000623271	-0.000855697	-0.000128968	-0.000137994	-0.000725653	-0.000234693	0.000170944
1	340001	450000	0.000680293	0.000664467	0.000618069	0.000144963	0.000986224	0.000425383	-0.000195333	1.70102e-05	0.000487534
1	350001	460000	0.000646942	0.000594098	0.00059981	-2.35963e-05	0.000531712	0.00145611	0.000597127	0.000735395	0.000463367
1	360001	470000	0.000758151	0.000711915	0.000697465	0.000376391	0.00054134	0.000653492	9.12738e-05	-0.000280422	-0.00025766
1	370001	480000	0.000844328	0.000811025	0.000779287	0.000597915	0.000681146	0.000203207	-6.32808e-05	-0.000402282	-0.000214115
1	380001	490000	0.000866774	0.000840442	0.00081475	0.00161177	0.00145846	0.00071546	0.000556994	-0.000648987	-0.000223405
1	390001	500000	0.000897105	0.000865958	0.000865735	0.00155359	0.00140062	0.00136292	0.00100641	0.000360267	0.000521772
1	400001	510000	0.000933518	0.0008712	0.000856365	0.00137773	0.00135042	0.00139327	0.0013509	0.000541821	0.000800376
1	410001	520000	0.000957927	0.000929533	0.000880229	0.00174425	0.00189939	0.000922031	0.00105021	0.000658636	0.000935059
1	420001	530000	0.000975044	0.000934491	0.000873404	0.00140508	0.00149533	0.000429073	0.000645224	0.000718572	0.000805233
1	430001	540000	0.00099621	0.000950741	0.000919534	0.00107216	0.0012531	0.00127848	0.000877702	0.00096907	0.000576337
1	440001	550000	0.000989124	0.000937218	0.000936065	0.000759335	0.000586984	0.00149189	0.000982103	0.00127089	0.000750889
1	450001	560000	0.000994392	0.000954909	0.000946639	0.000381514	0.000104517	0.000971145	0.000856421	0.000472535	0.000327522
1	460001	570000	0.000923921	0.000873863	0.000889248	0.0002672	0.000107542	0.00132679	0.00102355	0.00148191	0.000876118
1	470001	580000	0.000890296	0.000823026	0.000865681	0.00023833	-1.31921e-05	0.00155676	0.00124249	0.00184845	0.0011095
1	480001	590000	0.000805875	0.000735058	0.000772032	-0.000584707	-0.000674938	0.0014818	0.00115186	0.00247602	0.00122281
1	490001	600000	0.000759269	0.000700658	0.000717466	-0.000231151	-0.000187029	0.00191693	0.00141545	0.00241899	0.00119121
1	500001	610000	0.00071054	0.00068752	0.00068789	0.000294234	4.68139e-05	0.00134683	0.000441382	0.00210338	0.000611765
1	510001	620000	0.000715371	0.000682659	0.000693668	4.4387e-05	-0.000456396	0.00258745	0.001174	0.00280185	0.000992609
1	520001	630000	0.000721255	0.000686109	0.000702874	-0.000264813	-0.000614622	0.00267058	0.00123687	0.00213494	0.000569149
1	530001	640000	0.000635024	0.000603692	0.000604434	-0.000181243	-0.000776292	0.00104654	0.000587167	0.000378321	-0.000232769
1	540001	650000	0.000627682	0.000598114	0.000574033	-0.000241723	-0.000559658	0.000297613	-8.6684e-05	-8.18654e-05	-0.000442953
1	550001	660000	0.000622378	0.00060032	0.000568639	0.000467366	0.000262991	0.000264913	-0.00041932	-0.000189248	-0.000310516
1	560001	670000	0.000643331	0.000622441	0.000579495	0.000333568	0.000292672	0.00104316	0.000227238	-0.000485443	-0.000250717
1	570001	680000	0.000692597	0.000673424	0.000630321	-7.43014e-05	0.000132938	0.00160562	0.00092043	-0.00191443	-0.00103151
1	580001	690000	0.000815963	0.000772187	0.000742482	-0.000799273	-0.000366736	0.00101752	0.000494877	-0.00221044	-0.0013066
1	590001	700000	0.000822584	0.000759459	0.000732212	-0.00102605	-0.000734155	0.000207795	-0.000216926	-0.0029911	-0.00201003
1	600001	710000	0.000880113	0.000805805	0.0007588	-0.00161057	-0.00117357	-0.000111951	-0.000712237	-0.00289462	-0.00194989
1	610001	720000	0.000841431	0.000757594	0.000723768	-0.00184314	-0.00133525	-0.000618879	-0.000953063	-0.00371258	-0.00263982
1	620001	730000	0.000766049	0.000684527	0.000654818	-0.00172365	-0.00141539	-0.00080722	-0.00132808	-0.00352873	-0.00253381
1	630001	740000	0.000730022	0.000664847	0.000621413	-0.00158994	-0.0012762	-0.000742111	-0.00128721	-0.0035108	-0.00251836
1	640001	750000	0.000662932	0.000607194	0.000566035	-0.00154428	-0.00125562	-0.000624327	-0.0011089	-0.00367549	-0.00266328
1	650001	760000	0.000583723	0.000529411	0.00048651	-0.00217529	-0.00176423	-0.000356719	-0.000904823	-0.00342759	-0.00260416
1	660001	770000	0.000512796	0.0004652	0.000427439	-0.0025384	-0.00203226	-0.000918457	-0.00127718	-0.00382695	-0.00285693
1	670001	780000	0.000394068	0.000361666	0.000317922	-0.00265138	-0.00224294	-0.00166908	-0.00261727	-0.0034312	-0.00298071
1	680001	790000	0.000273975	0.000267889	0.000209425	-0.00163318	-0.00156854	-0.00116372	-0.00261473	-0.00299021	-0.00278332
1	690001	800000	0.000211885	0.000213951	0.000159401	-0.00152751	-0.00163868	-0.000871874	-0.00235538	-0.00255955	-0.002521
1	700001	810000	7.46514e-05	9.0178e-05	6.82095e-05	0.0016934	0.000986671	0.00188969	0.000332345	-0.00548929	-0.00460274
1	710001	820000	2.70417e-05	3.50231e-05	2.82079e-05	0.00511046	0.00300273	0.00792623	0.00500763	-0.00424038	-0.00257224
1	720001	830000	3.1215e-05	3.64714e-05	3.0427e-05	0.00211267	0.000811138	0.00534735	0.00269491	-0.00526259	-0.00409546
1	730001	840000	2.84297e-05	3.24517e-05	2.93744e-05	0.00193196	0.000908034	0.00618031	0.00403333	-0.00588242	-0.00350998
1	740001	850000	3.87298e-05	4.39678e-05	3.91753e-05	-0.000107707	-0.000539114	0.00415472	0.00227006	-0.00771526	-0.00571921
1	750001	860000	4.23752e-05	4.73238e-05	3.97017e-05	-0.000360524	-0.000743935	0.00381176	0.00193698	-0.00652466	-0.00449353
1	760001	870000	5.38472e-05	6.20382e-05	4.3628e-05	0.000954458	0.000160061	0.00428936	0.00328037	-0.0027386	-0.000634917
1	770001	880000	5.03798e-05	5.18719e-05	3.56336e-05	-0.000627221	-0.00133401	0.0021526	0.00140254	0.00108986	0.00142568
1	780001	890000	4.45199e-05	4.57629e-05	2.89192e-05	-0.000548651	-0.00161923	0.00118573	0.000743763	0.00122226	0.00123881
1	790001	900000	4.57506e-05	4.77165e-05	3.3514e-05	-0.00210715	-0.00201346	0.00132306	0.000565402	-0.000948576	4.82962e-05
1	800001	910000	4.57506e-05	4.77165e-05	3.30161e-05	-0.00209742	-0.00199018	0.00135721	0.000619576	-0.00099373	-4.78589e-05
1	810001	920000	4.41283e-05	4.73318e-05	3.10245e-05	-0.00176282	-0.00141881	0.00188785	0.00115647	-0.00143974	-0.000327722
1	820001	930000	4.09669e-05	4.63135e-05	2.93887e-05	-0.00105609	-0.000128667	0.00350608	0.00375937	-0.000781913	0.000465766
1	830001	940000	5.59651e-05	5.8328e-05	4.02282e-05	-0.00190231	-0.000750887	0.00292147	0.00300592	-0.0010796	0.000291653
1	840001	950000	0.000141952	0.000133026	0.000116476	-0.000908409	-0.000984605	-0.00100811	-0.000851362	-0.00287513	-0.00142385
1	850001	960000	0.000138306	0.00012967	0.000115949	-0.000847156	-0.000933965	-0.00101938	-0.000827835	-0.00323186	-0.00170574
1	860001	970000	0.000126832	0.000114954	0.000112023	-0.00149117	-0.00133405	-0.00172673	-0.00165563	-0.00487945	-0.00307707
1	870001	980000	0.000126832	0.000114954	0.000112023	-0.00149117	-0.00133405	-0.00172673	-0.00165563	-0.00487945	-0.00307707
1	880001	990000	0.000123834	0.00011104	0.000111496	-0.00132768	-0.00119511	-0.0018792	-0.00162403	-0.00551223	-0.00334465
1	890001	1000000	0.000122339	0.00010671	0.000108395	-0.00156572	-0.00154191	-0.00184652	-0.00151201	-0.00517726	-0.0030952
1	900001	1010000	0.000122339	0.00010671	0.000108395	-0.00156572	-0.00154191	-0.00184652	-0.00151201	-0.00517726	-0.0030952
1	910001	1020000	0.000124292	0.000109621	0.000109917	-0.00169208	-0.00176716	-0.0021214	-0.00170334	-0.00539309	-0.00328326
1	920001	1030000	0.000122068	0.00010631	0.000107399	-0.00161563	-0.00193815	-0.00229012	-0.00216253	-0.00503068	-0.00304409
1	930001	1040000	0.000108833	9.53735e-05	9.65595e-05	-0.00113481	-0.00171223	-0.0026786	-0.00226601	-0.00516452	-0.00319415
1	940001	1050000	7.44663e-06	4.71345e-06	4.03985e-06	-0.00489719	-0.00411402	-0.00147957	0.00144979	-0.0038451	-0.00183903
1	950001	1060000	1.76458e-05	1.29263e-05	1.35563e-05	-0.00418735	-0.00276682	-0.00799543	-0.00276192	-0.00804547	-0.0023156
1	960001	1070000	2.25733e-05	1.98419e-05	1.6572e-05	-0.00370632	-0.00273682	-0.00821729	-0.00371263	-0.00708072	-0.00216831
1	970001	1080000	9.29317e-05	8.78037e-05	6.31884e-05	0.0014935	0.0016913	-0.00586961	-0.00464274	-0.00311102	-0.000454599
1	980001	1090000	0.000132176	0.000121709	9.4144e-05	-0.00101585	-0.00126391	-0.00253025	-0.00294603	-0.00408963	-0.00230874
1	990001	1100000	0.000162795	0.000145222	0.000119012	-0.00114214	-0.00154969	-0.00153884	-0.00223288	-0.00283285	-0.00130629
1	1000001	1110000	0.000190815	0.000167702	0.000142273	-0.00199298	-0.00218377	0.000285096	-0.000265977	-0.00299963	-0.00185631
1	1010001	1120000	0.000204674	0.000178971	0.000160626	-0.00172498	-0.00184512	0.000430998	0.00010593	-0.00232135	-0.00103841
1	1020001	1130000	0.000266207	0.000222737	0.000196167	-0.00124274	-0.00208323	-0.000185595	-0.000785204	-0.00198162	-0.00116098
1	1030001	1140000	0.000363202	0.000324844	0.000280896	-0.000860927	-0.00153779	0.000162032	-0.00121278	-0.00248934	-0.0016893
1	1040001	1150000	0.000450529	0.000398816	0.000340476	-0.000869756	-0.00116942	-5.44632e-05	-0.000932448	-0.00288252	-0.00207921
1	1050001	1160000	0.000511279	0.000463509	0.000394677	-0.000899861	-0.00105767	-6.48912e-05	-0.000679476	-0.00403847	-0.00314038
1	1060001	1170000	0.000593807	0.00054037	0.000471034	-0.000948855	-0.000963416	-0.000226285	-0.000657555	-0.00328356	-0.00268916
1	1070001	1180000	0.000734827	0.000659769	0.00063466	-0.00166356	-0.00161864	-0.000416212	-0.00107737	-0.00378236	-0.00302331
1	1080001	1190000	0.000840801	0.000755667	0.000733742	-0.00177558	-0.00157349	-0.000813956	-0.00117428	-0.00438705	-0.00337659
1	1090001	1200000	0.000900028	0.000820287	0.000791863	-0.00175222	-0.00148711	-0.0012236	-0.00128225	-0.00536435	-0.00405122
1	1100001	1210000	0.000918883	0.000843242	0.000818894	-0.00150854	-0.00131153	-0.00146196	-0.00152673	-0.00583347	-0.00426229
1	1110001	1220000	0.000991406	0.000913977	0.000859214	-0.00158987	-0.00141838	-0.0013797	-0.00160551	-0.0050035	-0.00382346
1	1120001	1230000	0.00100826	0.000946187	0.000895167	-0.00168711	-0.00138422	-0.00148856	-0.00166176	-0.00479877	-0.00368038
1	1130001	1240000	0.000944341	0.000873377	0.000833253	-0.0019302	-0.00163474	-0.00188361	-0.00173603	-0.00513426	-0.00385826
1	1140001	1250000	0.000966759	0.000894964	0.000852859	-0.00203533	-0.00185066	-0.00198054	-0.00208114	-0.00575727	-0.00423069
1	1150001	1260000	0.0010212	0.000930936	0.000871888	-0.00232198	-0.00216884	-0.00186473	-0.00220409	-0.005179	-0.00367861
1	1160001	1270000	0.000980633	0.000895572	0.00082852	-0.00242869	-0.00228166	-0.00191837	-0.00224772	-0.00601145	-0.00420615
1	1170001	1280000	0.000827038	0.00076077	0.000654827	-0.00268615	-0.00236447	-0.00168172	-0.00191654	-0.0067196	-0.00481139
1	1180001	1290000	0.000791228	0.000729672	0.000614985	-0.00236623	-0.00205926	-0.000923256	-0.00175355	-0.00599479	-0.00441725
1	1190001	1300000	0.00075753	0.00070458	0.000593833	-0.00223505	-0.00179521	-0.000544423	-0.00179388	-0.00435973	-0.00324188
1	1200001	1310000	0.000773492	0.00070345	0.000605866	-0.00256805	-0.00198157	-0.000522069	-0.00191795	-0.00361823	-0.00291037
1	1210001	1320000	0.00077288	0.000700731	0.000630283	-0.00233324	-0.00175856	1.54537e-05	-0.00149122	-0.00469354	-0.00362642
1	1220001	1330000	0.000790428	0.000710593	0.000638728	-0.00217217	-0.00148639	0.000926267	-0.00122643	-0.00488787	-0.0039555
1	1230001	1340000	0.000847682	0.000768672	0.000703088	-0.00192507	-0.00132747	0.000586979	-0.00157281	-0.00487042	-0.00403395
1	1240001	1350000	0.000816959	0.000749543	0.000685772	-0.00163773	-0.00117906	0.000527725	-0.00168188	-0.00400508	-0.00336263
1	1250001	1360000	0.000796962	0.000737426	0.000677136	-0.000681324	-0.000675147	0.000222684	-0.00211316	-0.00402375	-0.00330784
1	1260001	1370000	0.000750002	0.000688976	0.000641111	-0.000555916	-0.000615477	0.000477399	-0.00206033	-0.00358358	-0.0029486
1	1270001	1380000	0.000703909	0.000647063	0.000614863	-0.000188593	-0.000408862	0.000692586	-0.00188133	-0.00304785	-0.00249333
1	1280001	1390000	0.000655433	0.000600949	0.000579422	-0.000297593	-0.000580238	-7.25126e-05	-0.00224928	-0.00348798	-0.00275114
1	1290001	1400000	0.000651581	0.000586205	0.000561348	-0.000262645	-0.000729875	-0.000239883	-0.00223873	-0.00436855	-0.00357224
1	1300001	1410000	0.000666654	0.000607012	0.000564865	-6.51099e-05	-0.000709218	-0.000517036	-0.00232828	-0.00461843	-0.00386796
1	1310001	1420000	0.000599443	0.000539358	0.000504154	-0.000183141	-0.000909378	-0.00100989	-0.00281539	-0.00420487	-0.00356731
1	1320001	1430000	0.000527277	0.000480437	0.000445522	-0.000321766	-0.00117977	-0.00211038	-0.00312024	-0.00471077	-0.00355997
1	1330001	1440000	0.000453716	0.000407862	0.000372552	-0.000374837	-0.00126396	-0.00170309	-0.00252308	-0.00407311	-0.00295323
1	1340001	1450000	0.000447932	0.000402223	0.000367156	-0.000387192	-0.000944793	-0.00109822	-0.00181411	-0.00413197	-0.0031014
1	1350001	1460000	0.000489775	0.000434537	0.000403139	-0.00131902	-0.00128317	-0.000843741	-0.00137501	-0.00266525	-0.00227082
1	1360001	1470000	0.000606252	0.000539836	0.000477167	-0.00164043	-0.00158043	-0.00182298	-0.00225294	-0.00287467	-0.00248589
1	1370001	1480000	0.000666736	0.000597589	0.000523186	-0.00195446	-0.00181377	-0.00197912	-0.00259905	-0.00272868	-0.00235348
1	1380001	1490000	0.000665528	0.000591912	0.000514945	-0.00175032	-0.00166063	-0.00173624	-0.00244285	-0.00191207	-0.001851
1	1390001	1500000	0.000655993	0.000577599	0.000494648	-0.00188248	-0.00181098	-0.00147321	-0.00245336	-0.00197929	-0.00197395
1	1400001	1510000	0.00063481	0.000568739	0.000478954	-0.00130937	-0.00134481	-0.00124515	-0.00240314	-0.000946601	-0.00108691
1	1410001	1520000	0.000777296	0.000689593	0.000642796	-0.00139877	-0.00149088	-0.000473746	-0.00150642	-0.000587802	-0.000657849
1	1420001	1530000	0.000861884	0.00077791	0.000759734	-0.00081659	-0.00113856	0.000783129	-0.000154683	9.53771e-06	-0.000257731
1	1430001	1540000	0.000922486	0.000846728	0.000827155	-0.00101671	-0.00121761	0.00129814	0.000124506	-0.000550882	-0.000608245
1	1440001	1550000	0.000958745	0.000879331	0.000862144	-0.00148707	-0.00161258	0.00128273	-0.000141182	-0.000657245	-0.000684652
1	1450001	1560000	0.00101638	0.000882871	0.000880329	-0.00105321	-0.00121292	0.00175906	0.00021611	4.19019e-05	-0.000123791
1	1460001	1570000	0.00105658	0.000925285	0.000929082	-0.000569606	-0.000758963	0.00165142	0.000233423	0.000664063	0.00026566
1	1470001	1580000	0.00121585	0.00104995	0.00106774	-0.000352075	-0.000673293	0.00134543	0.000267854	0.000722487	0.000468524
1	1480001	1590000	0.00124316	0.00111262	0.00111445	0.0010496	0.000526637	0.00154668	0.000726752	0.00105038	0.000702902
1	1490001	1600000	0.00129322	0.00116279	0.00116285	0.00107975	0.000512638	0.00125184	0.000515295	0.00125927	0.000930742
1	1500001	1610000	0.00135237	0.00122284	0.00120687	0.00149208	0.000826724	0.000906461	0.000340622	0.00107631	0.000868389
1	1510001	1620000	0.00134801	0.00122401	0.00117866	0.00164106	0.00105149	0.00117936	0.000470314	0.00109306	0.000656359
1	1520001	1630000	0.00136189	0.00122607	0.00113977	0.0013206	0.00091472	0.000226387	-0.000543548	0.000289125	1.41129e-05
1	1530001	1640000	0.00134662	0.00120676	0.00111835	0.00178784	0.00130807	-5.66973e-05	-0.000795798	0.000591676	0.000157694
1	1540001	1650000	0.00123735	0.00110364	0.00102685	0.002285	0.00168581	-0.000103867	-0.000631576	0.000973736	0.000386595
1	1550001	1660000	0.00113213	0.00108223	0.000996804	0.00240004	0.00175899	-0.000568276	-0.000888712	-4.36112e-05	-0.000484776
1	1560001	1670000	0.0011496	0.00108621	0.00105668	0.00199994	0.00147415	0.000735808	0.000323438	0.000364332	-1.43906e-05
1	1570001	1680000	0.00101971	0.000982807	0.000951527	0.0026235	0.0022556	0.000789284	0.000386381	-2.137e-05	-0.000193026
1	1580001	1690000	0.00100098	0.000950066	0.000920378	0.00128616	0.000897148	0.000135687	-0.000521405	-0.000838379	-0.000717355
1	1590001	1700000	0.00097925	0.000943996	0.0009068	0.0012096	0.00104866	0.000232935	-0.000221406	-0.00107921	-0.000924621
1	1600001	1710000	0.000968807	0.000923227	0.000885004	0.000218569	0.000255354	0.000257297	-0.000437294	-0.00113588	-0.00124379
1	1610001	1720000	0.000903325	0.000894622	0.000820512	0.000796593	0.000780468	-0.000314518	-0.000618648	-0.00175273	-0.0014286
1	1620001	1730000	0.000833217	0.000833302	0.000768133	0.00139864	0.001223	-0.000121705	-0.000173963	-0.00157727	-0.00118284
1	1630001	1740000	0.000805779	0.000794149	0.000731319	0.000952679	0.000915354	-0.000294197	-0.000106605	-0.0016711	-0.0011369
1	1640001	1750000	0.000881959	0.000859726	0.000779807	0.000802061	0.000882826	4.75625e-06	0.000360454	-0.00162652	-0.00121424
1	1650001	1760000	0.00086255	0.00079469	0.000716531	0.000877193	0.000667332	0.000941057	0.00163016	-0.000962332	-0.000668775
1	1660001	1770000	0.000714586	0.000657231	0.000543585	0.00161116	0.00120418	0.000703027	0.00152548	-0.00179501	-0.00138029
1	1670001	1780000	0.000661707	0.000585875	0.000460137	0.00155778	0.00097215	0.00203172	0.00299786	-0.00177368	-0.00172211
1	1680001	1790000	0.000682566	0.000550586	0.000432742	0.000517382	0.000183038	0.00278834	0.00424749	-0.000805811	-0.000853448
1	1690001	1800000	0.000744859	0.000576791	0.000462791	0.000576569	0.000233425	0.00270892	0.00433428	-0.00113116	-0.000891432
1	1700001	1810000	0.000774371	0.000571099	0.000503322	0.000374182	-1.89309e-05	0.00344886	0.00543619	-0.00115939	-0.000469211
1	1710001	1820000	0.000706527	0.000489783	0.000427867	-3.44227e-05	-0.000485838	0.00319725	0.00534475	-0.000685202	9.63297e-06
1	1720001	1830000	0.000666516	0.000442142	0.000385968	-0.000611362	-0.00100691	0.00362063	0.0057428	-4.68198e-06	0.000512654
1	1730001	1840000	0.00065229	0.000439666	0.000384419	-0.000378407	-0.000856225	0.00394397	0.0059581	0.00050014	0.000884304
1	1740001	1850000	0.000583197	0.00038694	0.000342278	-0.000171993	-0.000842637	0.00411292	0.00607411	0.000774728	0.00130075
1	1750001	1860000	0.000502896	0.000340756	0.000307306	-0.000513083	-0.000748596	0.00373052	0.00549149	0.000567932	0.00134195
1	1760001	1870000	0.000483001	0.000335703	0.000304163	-0.000387864	-0.000810494	0.00281949	0.00473515	0.000163425	0.000984692
1	1770001	1880000	0.000434611	0.000318629	0.00029827	-0.000743025	-0.00112148	0.00185102	0.00371654	0.000915883	0.00145908
1	1780001	1890000	0.000349359	0.000283663	0.000266232	0.000689663	0.000147598	0.00138651	0.00280449	0.000374137	0.000885988
1	1790001	1900000	0.000214937	0.000180195	0.000176947	0.000877403	-0.000407828	0.00234215	0.00308819	0.00241656	0.00200417
1	1800001	1910000	0.000145846	0.00012982	0.000118685	0.00314611	0.00133646	-0.000477032	0.000662392	0.00164231	0.00134862
1	1810001	1920000	0.000129083	0.000104724	0.000106294	0.00222151	0.000656864	-0.000804939	0.000342654	-0.000717873	-0.000720719
1	1820001	1930000	0.000142093	0.000121573	0.00012732	0.00274045	0.00154214	-0.000327183	0.000724264	-0.000906521	-0.000165064
1	1830001	1940000	0.000143419	0.000120871	0.000128486	0.00205606	0.00059373	0.00148143	0.0031404	3.34711e-05	-0.000467136
1	1840001	1950000	0.000158315	0.000128582	0.000147677	0.00284657	0.000212411	0.00214417	0.00329081	0.00250174	0.000769183
1	1850001	1960000	0.000179929	0.000146475	0.00016344	0.00200213	-0.000115947	0.00142109	0.00269276	0.00214943	0.00061844
1	1860001	1970000	0.000184827	0.000150367	0.000158873	0.00072805	-0.000632343	0.00117941	0.00248577	0.00163454	0.000453953
1	1870001	1980000	0.00023133	0.000184851	0.000180342	1.73141e-05	-0.00093988	-0.000293877	0.000144765	0.000385055	-0.000418133
1	1880001	1990000	0.00034525	0.000276666	0.000265983	0.000226311	-0.000732397	-0.00146073	-0.00118743	0.00205433	0.00115724
1	1890001	2000000	0.000431248	0.000357006	0.000361913	-0.000439712	-0.00121979	-0.00187529	-0.00145626	0.00140327	0.000922065
1	1900001	2010000	0.000438264	0.000397782	0.000381305	-0.000497636	-0.0010703	-0.00071126	-0.0013115	0.00181279	0.000992292
1	1910001	2020000	0.000511363	0.000461559	0.000480562	-0.000223013	-0.00101747	0.000333505	-0.000397028	0.00265636	0.00176471
1	1920001	2030000	0.000569567	0.000508464	0.000524757	-0.000144666	-0.000901035	-0.000278851	-0.00111059	0.00250775	0.00179532
1	1930001	2040000	0.000572933	0.000513329	0.000530782	-6.31029e-06	-0.000670781	-0.000838798	-0.00165509	0.00189312	0.00166115
1	1940001	2050000	0.000575755	0.000521692	0.000528609	-0.000117913	-0.000629236	-0.001276	-0.00194599	0.001216	0.00144457
1	1950001	2060000	0.000666464	0.000588524	0.000623253	-8.35883e-05	-0.000558387	0.000855629	-0.000376546	0.00175298	0.00190853
1	1960001	2070000	0.000686833	0.000597534	0.000641944	0.000157692	-0.000356784	0.00106919	-0.000118771	0.00165215	0.00189869
1	1970001	2080000	0.0006678	0.000587518	0.000629205	0.00028352	-0.00023712	0.00162406	0.000720421	0.00166216	0.00211957
1	1980001	2090000	0.000602886	0.000528917	0.000584663	-4.10049e-05	-0.000433389	0.00346993	0.00233017	0.00112825	0.0015951
1	1990001	2100000	0.000517404	0.000448865	0.000488741	0.000446094	3.64443e-05	0.00457988	0.00318906	0.0014642	0.00191001
1	2000001	2110000	0.000562786	0.000495668	0.000509475	0.00135405	0.000771303	0.00473679	0.00406834	0.00314189	0.00328811
1	2010001	2120000	0.000554833	0.00050845	0.000457022	0.00233077	0.00171423	0.00457179	0.00377728	0.0039311	0.0032739
1	2020001	2130000	0.000615435	0.000562748	0.000443527	0.00304367	0.00212407	0.00477147	0.00362058	0.00555519	0.00402612
1	2030001	2140000	0.000620291	0.000581295	0.000427985	0.0037109	0.00277692	0.00452709	0.00307106	0.0059896	0.00422625
1	2040001	2150000	0.000613023	0.00056468	0.000413924	0.00367213	0.00270688	0.00478937	0.00305115	0.00709481	0.00476405
1	2050001	2160000	0.000614856	0.000601038	0.000407835	0.00419401	0.00322438	0.00321388	0.00209611	0.00594485	0.00353876
1	2060001	2170000	0.000596742	0.00058579	0.000394512	0.00406618	0.00300518	0.00299865	0.00169002	0.00624045	0.0036947
1	2070001	2180000	0.000657792	0.000630591	0.000483753	0.00367159	0.00257443	0.00320514	0.00172191	0.00740823	0.00439008
1	2080001	2190000	0.000712083	0.000709679	0.000550324	0.00362019	0.00280038	0.0019721	0.000976752	0.00642369	0.0039644
1	2090001	2200000	0.000815587	0.0008027	0.000656527	0.00302378	0.00234782	0.00372699	0.00230867	0.00782256	0.00472773
1	2100001	2210000	0.000821342	0.00079157	0.000667048	0.00238012	0.00184886	0.00304319	0.00172459	0.00803351	0.00509943
1	2110001	2220000	0.000925324	0.00089151	0.00075324	0.00113356	0.00081656	0.00238254	0.00109267	0.00531649	0.00351463
1	2120001	2230000	0.000825892	0.000804249	0.000735987	0.000420586	0.000389173	0.00286561	0.00178377	0.00507841	0.00339772
1	2130001	2240000	0.000909991	0.000861448	0.000818691	-0.000468293	-0.000586837	0.00269542	0.00183867	0.00483036	0.00317342
1	2140001	2250000	0.000993692	0.000925269	0.00087485	-0.000890144	-0.000839858	0.00290624	0.00196344	0.00468214	0.00303976
1	2150001	2260000	0.00106206	0.000960223	0.000916062	-0.00175204	-0.00183173	0.00193088	0.000792092	0.00388106	0.00236664
1	2160001	2270000	0.00126948	0.00114292	0.00110413	-0.00218086	-0.00216177	0.00237088	0.00102298	0.00375455	0.00189677
1	2170001	2280000	0.00125784	0.0011478	0.00110519	-0.00220694	-0.00220753	0.00275685	0.00138756	0.00365781	0.00195026
1	2180001	2290000	0.00126212	0.0011543	0.00110911	-0.00202412	-0.00233347	0.00365565	0.00228832	0.00464018	0.00274563
1	2190001	2300000	0.00134636	0.00124715	0.00112972	-0.00194615	-0.00227285	0.00223628	0.0010671	0.00363819	0.00219099
1	2200001	2310000	0.00133051	0.0012171	0.00110552	-0.00192554	-0.00238212	0.00229343	0.000971083	0.00339354	0.0019022
1	2210001	2320000	0.00123797	0.00111815	0.00102073	-0.00201633	-0.00235487	0.00250045	0.00120868	0.00436492	0.002252
1	2220001	2330000	0.00126236	0.00115015	0.0010562	-0.00215329	-0.00250186	0.00228113	0.00123204	0.00355201	0.0017732
1	2230001	2340000	0.00123584	0.0011306	0.00104234	-0.00192812	-0.00220847	0.00300628	0.001814	0.00351094	0.00164232
1	2240001	2350000	0.00122712	0.00114322	0.00106441	-0.00172438	-0.00208496	0.0029636	0.00179387	0.00364946	0.00173866
1	2250001	2360000	0.00107153	0.00100854	0.000928425	-0.00155503	-0.00183186	0.0039519	0.00278472	0.00510919	0.00279331
1	2260001	2370000	0.000916574	0.000879807	0.00079646	-0.000959946	-0.00133716	0.00403119	0.00323365	0.00491376	0.00330636
1	2270001	2380000	0.000884463	0.000833901	0.000726566	-0.000906875	-0.00121993	0.00312377	0.00245493	0.00446989	0.00289735
1	2280001	2390000	0.000790031	0.000719839	0.000632915	-0.00133449	-0.00152094	0.00226995	0.00132347	0.00374669	0.00203226
1	2290001	2400000	0.000615003	0.000544916	0.000513053	-0.00155097	-0.00180902	0.0030523	0.00210347	0.00306668	0.00153207
1	2300001	2410000	0.000510834	0.000460986	0.000437882	-0.00199714	-0.00172404	0.0035198	0.00254008	0.00221511	0.000820396
1	2310001	2420000	0.000447393	0.000406406	0.000402108	-0.00152489	-0.00137952	0.00408992	0.0031537	0.00269373	0.00163
1	2320001	2430000	0.000380426	0.00033565	0.000329611	-0.00118481	-0.00102407	0.00446338	0.00295138	0.00381801	0.00230304
1	2330001	2440000	0.000301122	0.000256529	0.000256888	-0.00215038	-0.00193568	0.00336195	0.00194097	0.00362763	0.00242845
1	2340001	2450000	0.000223158	0.000181313	0.000175449	-0.0029106	-0.00227115	0.00211359	0.00109735	-0.000445363	0.000205771
1	2350001	2460000	0.000249855	0.000183614	0.000187541	-0.00293718	-0.00246303	0.000270105	-0.000405371	-0.00291207	-0.00137908
1	2360001	2470000	0.000194309	0.000134314	0.000134034	-0.00287091	-0.00242115	-0.00177188	-0.00199108	-0.00373488	-0.00207759
1	2370001	2480000	0.000149065	0.000104749	0.000104358	-0.00366851	-0.00297113	-0.00158708	-0.00231567	-0.00635181	-0.00406627
1	2380001	2490000	0.000156781	0.000112904	0.000121344	-0.00390558	-0.00321173	0.000161367	0.000279385	-0.00648101	-0.00387362
1	2390001	2500000	0.000153924	0.000113808	0.000123122	-0.00334736	-0.00265008	-0.000728317	0.000479792	-0.00736603	-0.00413306
1	2400001	2510000	0.000162099	0.00011663	0.000125725	-0.00324793	-0.00265064	-0.000953555	7.67808e-05	-0.00770118	-0.00440403
1	2410001	2520000	0.000138696	9.13686e-05	0.000106079	-0.00410871	-0.00385687	-0.00150674	-0.000513454	-0.0096026	-0.0058358
1	2420001	2530000	0.000140424	9.74934e-05	0.000104998	-0.00317011	-0.00318923	-0.00173297	-0.000830402	-0.00885071	-0.00579014
1	2430001	2540000	0.000149478	0.000102147	0.000111328	-0.00262917	-0.00285818	-0.00337607	-0.0023951	-0.00884573	-0.00570222
1	2440001	2550000	0.00015455	0.000108279	0.000124359	-0.00172201	-0.00262129	-0.0032577	-0.00181452	-0.0084368	-0.00569991
1	2450001	2560000	0.000155756	0.000133943	0.000144091	-0.000207124	-0.00135456	0.00097336	0.00161874	-0.0030417	-0.00185907
1	2460001	2570000	0.000203199	0.000162373	0.00016953	-0.000373787	-0.00136161	-0.000881018	-0.00056295	-0.00116965	-0.000716214
1	2470001	2580000	0.00021252	0.000166334	0.000176728	-0.00036884	-0.00137439	-0.00127012	-0.000920647	-0.00156338	-0.00102128
1	2480001	2590000	0.000224344	0.000170431	0.000163284	-0.00108383	-0.00129242	-0.0038005	-0.00384435	-0.00444014	-0.00274638
1	2490001	2600000	0.00023978	0.000174752	0.000169516	-0.00133309	-0.00148952	-0.00371234	-0.00408894	-0.00355517	-0.00197443
1	2500001	2610000	0.000291813	0.000221386	0.000214201	-0.00106459	-0.000917542	-0.00370678	-0.00402009	-0.00308812	-0.00175873
1	2510001	2620000	0.000319553	0.000244783	0.000230493	-0.00151227	-0.00143088	-0.00364137	-0.00413234	-0.00250045	-0.00143289
1	2520001	2630000	0.000343754	0.00025847	0.000251748	-0.00202956	-0.00188717	-0.00352133	-0.00366534	-0.0035935	-0.0021648
1	2530001	2640000	0.00034877	0.000278381	0.000261167	-0.00201816	-0.00177578	-0.00236129	-0.00217803	-0.00296033	-0.00191314
1	2540001	2650000	0.000353882	0.000285081	0.000257271	-0.00217168	-0.00190327	-0.00239158	-0.00233971	-0.00248667	-0.00170702
1	2550001	2660000	0.000329055	0.000264621	0.000239414	-0.00249498	-0.00210241	-0.00331717	-0.00238787	-0.00486596	-0.00326531
1	2560001	2670000	0.000320611	0.000271648	0.000259373	-0.00326651	-0.00274058	-0.00140647	-0.000749504	-0.00505923	-0.00348692
1	2570001	2680000	0.000400252	0.0003514	0.000319336	-0.00276159	-0.00281568	-0.00119488	-0.000923132	-0.00397491	-0.00293703
1	2580001	2690000	0.000454506	0.000410933	0.000342729	-0.00252365	-0.00275455	-0.000478327	-0.00110328	-0.00206706	-0.00187347
1	2590001	2700000	0.000484498	0.000444303	0.000355637	-0.00235676	-0.00251391	-0.000637774	-0.00136682	-0.0012458	-0.00143288
1	2600001	2710000	0.00051967	0.000472716	0.000372488	-0.00291912	-0.00318727	-0.00112101	-0.00201626	-0.00133292	-0.00151799
1	2610001	2720000	0.000520426	0.000477201	0.000379914	-0.00254426	-0.00281266	-0.000881447	-0.00177173	-0.00113976	-0.00134871
1	2620001	2730000	0.000535479	0.000499103	0.00039497	-0.00232177	-0.00254703	-0.000746236	-0.00174607	-0.000282744	-0.000599409
1	2630001	2740000	0.000599957	0.000552193	0.000438293	-0.00233604	-0.00250555	-0.0010745	-0.0019344	-0.000227378	-0.000472796
1	2640001	2750000	0.000672136	0.000600825	0.000518621	-0.00292546	-0.00290746	-0.000484755	-0.00160322	-0.000251873	-0.000416966
1	2650001	2760000	0.000738967	0.000660447	0.000559502	-0.00267219	-0.00290218	-0.000340429	-0.00175292	-0.000134876	-0.000388257
1	2660001	2770000	0.000777926	0.000693545	0.000589703	-0.00233624	-0.00262904	-0.000938679	-0.0021783	-0.000289015	-0.000280205
1	2670001	2780000	0.000757857	0.000672655	0.000578167	-0.00243775	-0.00254329	-0.00133863	-0.00243096	-0.000840406	-0.000603541
1	2680001	2790000	0.000768063	0.000691065	0.000626293	-0.00254581	-0.00267575	-0.00172904	-0.00254685	-0.00206372	-0.00153953
1	2690001	2800000	0.000792058	0.000720423	0.000669418	-0.00250263	-0.00273552	-0.00194607	-0.00261758	-0.00320086	-0.0022788
1	2700001	2810000	0.000805595	0.000744097	0.000687089	-0.00240055	-0.00267565	-0.00119491	-0.00190895	-0.00289961	-0.00213586
1	2710001	2820000	0.000868522	0.000798124	0.000772725	-0.00276151	-0.0029223	-0.000551753	-0.00106196	-0.00309159	-0.00258744
1	2720001	2830000	0.000939829	0.000858335	0.000817335	-0.00279627	-0.00293476	-0.000931646	-0.00138346	-0.00338908	-0.00285125
1	2730001	2840000	0.000956641	0.000875227	0.000833015	-0.00292724	-0.0031784	-0.00071868	-0.00143039	-0.00345473	-0.00288553
1	2740001	2850000	0.000908517	0.00084615	0.000799348	-0.00251618	-0.00272828	-0.000445124	-0.000882425	-0.0033834	-0.00293641
1	2750001	2860000	0.000849101	0.000787967	0.000768431	-0.00265572	-0.00266429	-0.000668643	-0.00101231	-0.00356389	-0.0030883
1	2760001	2870000	0.000864406	0.000795503	0.000788221	-0.0026252	-0.0026169	4.58006e-06	-0.000769398	-0.00243513	-0.00269579
1	2770001	2880000	0.000884222	0.000810843	0.000805618	-0.00244236	-0.00235631	0.000328853	-0.000738257	-0.00146699	-0.00206558
1	2780001	2890000	0.000863735	0.000774814	0.000793071	-0.00198781	-0.00204817	0.000811894	-5.72491e-05	-0.000326717	-0.00121498
1	2790001	2900000	0.000818601	0.000724516	0.000751935	-0.00213487	-0.00213789	0.00139974	0.000417921	0.000433592	-0.000803768
1	2800001	2910000	0.00079312	0.000689204	0.000747122	-0.00143973	-0.00142155	0.000983098	0.000306357	0.000842927	-0.000334848
1	2810001	2920000	0.000787793	0.000678595	0.000715993	-0.000285378	-0.000655915	0.000291417	-0.000507738	0.00190112	0.000644135
1	2820001	2930000	0.000745418	0.000630666	0.000678575	0.000137871	-0.00040906	0.000513058	-0.000448325	0.00243316	0.000962097
1	2830001	2940000	0.000677878	0.000568431	0.000623905	0.000732912	0.000170479	0.000260286	-0.000587756	0.00252095	0.0011167
1	2840001	2950000	0.000718533	0.000592487	0.000638285	0.000552316	-0.000179449	-8.81521e-05	-0.00125925	0.00184241	0.000572678
1	2850001	2960000	0.000691336	0.000570578	0.000610406	0.000710384	-9.18809e-05	-4.76349e-06	-0.00115204	0.00221265	0.000924562
1	2860001	2970000	0.000602207	0.0004953	0.000513101	0.00100428	0.000117719	-0.000467417	-0.00127257	0.00144779	0.000659402
1	2870001	2980000	0.000576759	0.000466151	0.000496191	0.00154909	0.000623547	-0.000331149	-0.00104033	0.00172562	0.000807144
1	2880001	2990000	0.000601606	0.000477576	0.000502184	0.00157562	0.000780401	-0.00137437	-0.00233258	0.0020725	0.00128486
1	2890001	3000000	0.000647642	0.000510912	0.000554054	0.00174705	0.00106875	-0.00156865	-0.00229344	0.00181916	0.00127796
1	2900001	3010000	0.000691888	0.000542324	0.000625179	0.00170086	0.000929888	-0.000633608	-0.00142845	0.00372558	0.00298201
1	2910001	3020000	0.000678993	0.000517076	0.000619822	0.001329	0.000615624	-0.000886912	-0.00149433	0.00356003	0.00319517
1	2920001	3030000	0.000685224	0.000525169	0.000661144	0.000924048	0.000467975	-0.000665645	-0.00121746	0.00372509	0.00341514
1	2930001	3040000	0.000708766	0.000562594	0.000705825	0.00103489	0.000694327	-0.000262067	-0.000641384	0.00322373	0.00303035
1	2940001	3050000	0.000719419	0.000578905	0.000720442	0.00104347	0.00066295	-0.000691848	-0.000872859	0.00344519	0.00343622
1	2950001	3060000	0.000815235	0.000678999	0.000800346	0.00131005	0.000769976	-0.00075963	-0.00118977	0.00285178	0.00291404
1	2960001	3070000	0.000913788	0.000787173	0.000904025	0.00107568	0.000618318	-0.000989869	-0.00146749	0.00120786	0.00187243
1	2970001	3080000	0.000854347	0.000741784	0.000850489	0.000741546	0.000257562	-0.00106962	-0.00141726	0.000612639	0.00163985
1	2980001	3090000	0.000881263	0.000784291	0.000881696	0.000657149	0.000118661	-0.000955904	-0.00133675	-0.0002618	0.000800516
1	2990001	3100000	0.00091538	0.000841946	0.000885377	0.000539313	-0.000100284	-0.000538988	-0.00143485	0.000147728	0.00114234
1	3000001	3110000	0.000886976	0.000828896	0.000806703	3.15758e-05	-0.000404764	-0.000443693	-0.00194794	-0.00203595	-0.000721199
1	3010001	3120000	0.000866277	0.00082367	0.000779515	-0.000243912	-0.000596758	-8.0066e-05	-0.0017562	-0.00232602	-0.00105736
1	3020001	3130000	0.000820583	0.000784621	0.000725152	-0.000201047	-0.000649283	0.000126467	-0.00157501	-0.00229012	-0.0009856
1	3030001	3140000	0.000820693	0.000768407	0.000718348	-9.52997e-05	-0.000723438	0.000107933	-0.00182584	-0.00200217	-0.000906671
1	3040001	3150000	0.000785625	0.000745585	0.000687085	2.75229e-05	-0.000376807	4.07472e-05	-0.00188967	-0.0024913	-0.00136632
1	3050001	3160000	0.000771798	0.000721903	0.000670604	-0.000428243	-0.00061733	-0.000275663	-0.00197843	-0.00246612	-0.00145585
1	3060001	3170000	0.000738302	0.000680322	0.000644273	-0.000119708	-0.000574534	0.000403614	-0.00134292	-0.000172889	-4.68142e-08
1	3070001	3180000	0.000929121	0.000889838	0.000902086	-0.000385554	-0.000858412	0.00258023	0.00064472	0.000382157	0.000356659
1	3080001	3190000	0.00102072	0.00106557	0.00102236	0.00369294	0.00115633	0.00432185	0.00186925	0.000771512	0.00105943
1	3090001	3200000	0.000932282	0.000972578	0.000974918	0.00405825	0.001288	0.00484797	0.00256416	0.000598335	0.000825687
1	3100001	3210000	0.000841804	0.000903388	0.000910967	0.00462353	0.00144419	0.00487632	0.00291401	0.000901553	0.000995997
1	3110001	3220000	0.000886751	0.000999091	0.000947181	0.0062149	0.00220472	0.0042442	0.00218864	0.00079764	0.00107367
1	3120001	3230000	0.000966203	0.00110395	0.0010527	0.00695951	0.00266989	0.00478875	0.00252123	0.000971386	0.00123923
1	3130001	3240000	0.000954836	0.00108919	0.00103699	0.00657546	0.00239818	0.00491619	0.00253703	0.0011363	0.00134336
1	3140001	3250000	0.000894318	0.00103049	0.000979969	0.00704872	0.00247846	0.00535417	0.00281557	0.00158761	0.0016929
1	3150001	3260000	0.000801856	0.000945508	0.000910886	0.00785448	0.00275721	0.00633891	0.0034978	0.00174717	0.00195337
1	3160001	3270000	0.000803443	0.000956246	0.000893048	0.00791124	0.00299931	0.0060055	0.00309441	0.00176737	0.00196462
1	3170001	3280000	0.000713372	0.000828302	0.000719666	0.00939042	0.00399226	0.00350341	0.00133489	0.00178481	0.00214181
1	3180001	3290000	0.000548447	0.000591269	0.000528945	0.00549381	0.00255076	0.00135076	0.0001074	0.00240662	0.00211636
1	3190001	3300000	0.00054031	0.000581381	0.000509039	0.00555161	0.00266852	0.000322587	-0.000868789	0.00223892	0.00215635
1	3200001	3310000	0.000561848	0.000604947	0.0005336	0.00537351	0.00279208	0.000282223	-0.000833558	0.00163947	0.00183132
1	3210001	3320000	0.000514862	0.000523946	0.000492209	0.00275587	0.00173756	0.000516184	-0.00042006	8.78625e-05	0.000312932
1	3220001	3330000	0.000494181	0.000475804	0.000436487	0.000821554	0.00035207	-0.00114291	-0.00187581	-0.000359935	-6.71961e-05
1	3230001	3340000	0.00053192	0.000518704	0.000447014	0.00125607	0.000667232	-0.00119604	-0.00208091	0.000272033	0.000895125
1	3240001	3350000	0.000607853	0.000583312	0.000514457	0.00219931	0.00147377	-0.000666815	-0.00124025	0.000266248	0.00107987
1	3250001	3360000	0.000697874	0.000674927	0.000598861	0.00168593	0.00106701	-0.000429134	-0.000954255	-0.000417284	0.000259558
1	3260001	3370000	0.000716745	0.000670686	0.000634585	0.00157506	0.000915213	-0.000543508	-0.000848384	-0.000945657	-1.50952e-06
1	3270001	3380000	0.000721578	0.000693956	0.000661707	0.00173204	0.00127281	-0.00047898	-0.000631102	-0.00247546	-0.00122322
1	3280001	3390000	0.0007272	0.000703043	0.00067199	0.00127923	0.000757192	9.01384e-05	-0.000316638	-0.00265935	-0.00121603
1	3290001	3400000	0.000823069	0.00078582	0.000744269	0.00110265	0.000718527	-0.000135553	-0.000592049	-0.00275177	-0.00148955
1	3300001	3410000	0.000903973	0.00085593	0.000821418	0.000710357	0.000222329	0.000678991	-0.000256204	-0.00253207	-0.00172266
1	3310001	3420000	0.000997212	0.000922775	0.000887977	0.000266086	-0.000296971	0.000386174	-0.000616824	-0.00176099	-0.00127508
1	3320001	3430000	0.00102777	0.000952007	0.000916955	-3.23881e-05	-0.000323647	-0.000210189	-0.00101439	-0.00297651	-0.00201306
1	3330001	3440000	0.00112742	0.0010411	0.00101496	-0.000162283	-0.00036214	-0.00116488	-0.00161061	-0.00409807	-0.00283493
1	3340001	3450000	0.0012045	0.00111367	0.00109308	-0.00106848	-0.00110197	-0.00156225	-0.00208715	-0.00431626	-0.00296269
1	3350001	3460000	0.00114952	0.00105582	0.00103611	-0.000984007	-0.00101911	-0.00196004	-0.0024872	-0.00405269	-0.00270822
1	3360001	3470000	0.00113688	0.0010661	0.00102	-0.00108206	-0.00113525	-0.00206885	-0.00252907	-0.00488056	-0.00336763
1	3370001	3480000	0.00116116	0.00106344	0.00103302	-0.00165899	-0.00172804	-0.00176	-0.00249117	-0.0045636	-0.00319642
1	3380001	3490000	0.00119247	0.00109409	0.00105599	-0.0017463	-0.00177616	-0.00221976	-0.0027876	-0.00469262	-0.00336181
1	3390001	3500000	0.0011731	0.00108196	0.00105649	-0.00174367	-0.00181467	-0.00212739	-0.00252911	-0.00474061	-0.00333108
1	3400001	3510000	0.00118854	0.00108875	0.00106244	-0.0010566	-0.00133769	-0.00266564	-0.00269396	-0.0049534	-0.0030785
1	3410001	3520000	0.00112394	0.00104374	0.00102522	-0.000857261	-0.000931774	-0.00281073	-0.00248702	-0.00573812	-0.00348301
1	3420001	3530000	0.00111011	0.00105241	0.0010111	-0.000573827	-0.000695622	-0.00241953	-0.00212516	-0.00506307	-0.00320314
1	3430001	3540000	0.00103653	0.000982891	0.000954405	-0.000643986	-0.000823676	-0.00179095	-0.00148283	-0.00452942	-0.00289642
1	3440001	3550000	0.00104413	0.00101763	0.000966233	-0.00030387	-0.000553834	-0.00101749	-0.00108202	-0.00380784	-0.00276795
1	3450001	3560000	0.00109657	0.0010689	0.00101498	-0.000191953	-0.000372483	-0.00058634	-0.000688772	-0.00421335	-0.00292926
1	3460001	3570000	0.0011379	0.0010803	0.0010273	-0.00062506	-0.000635787	-0.000672451	-0.000774473	-0.00405747	-0.00293182
1	3470001	3580000	0.00108967	0.00105743	0.000973564	-7.16853e-05	-0.000293176	-0.000837143	-0.000856883	-0.0035668	-0.00253316
1	3480001	3590000	0.00114306	0.00108301	0.00100831	0.000391462	-7.3676e-05	-0.000744512	-0.000820781	-0.00353821	-0.00243714
1	3490001	3600000	0.00113693	0.00107571	0.00099623	0.000342346	-9.31558e-05	-0.000919911	-0.00117468	-0.00362979	-0.00254112
1	3500001	3610000	0.00109617	0.00104909	0.000976286	-2.97544e-05	-0.000217739	-0.000732295	-0.000809116	-0.00290346	-0.00205331
1	3510001	3620000	0.00108286	0.00104309	0.000966492	0.000337083	-0.000174471	-0.000328416	-0.000596889	-0.00255496	-0.00176036
1	3520001	3630000	0.00104078	0.000985975	0.000935899	0.000258767	-0.000333669	-0.000266008	-0.000488432	-0.00270969	-0.00166474
1	3530001	3640000	0.000958452	0.000909773	0.000852518	0.000292931	-0.000289236	-0.000508824	-0.00081531	-0.00288019	-0.00188165
1	3540001	3650000	0.000800064	0.000740008	0.000697148	0.000388041	-0.000261158	-0.00116168	-0.00103631	-0.0036289	-0.0021066
1	3550001	3660000	0.000747785	0.000684857	0.000650595	-2.79581e-05	-0.000699694	-0.00153304	-0.00120063	-0.00334709	-0.00185584
1	3560001	3670000	0.000703111	0.000662951	0.000629616	0.00015823	-0.000571019	-0.0012521	-0.000621507	-0.00307913	-0.0014611
1	3570001	3680000	0.00067811	0.00065638	0.000601881	0.000194481	-0.000426076	-0.00146075	-0.000795971	-0.00304448	-0.0014653
1	3580001	3690000	0.000583221	0.000593565	0.000532835	-0.00036807	-0.000603343	-0.00117244	-0.000333073	-0.00253319	-0.00106313
1	3590001	3700000	0.000510331	0.000526534	0.000465854	-0.000279562	-0.000633647	-0.000551907	0.00041664	-0.00214873	-0.000733501
1	3600001	3710000	0.000494182	0.000513276	0.000399059	-0.000644127	-0.000829464	-0.000504287	-0.000346488	-0.00186203	-0.000931593
1	3610001	3720000	0.00050231	0.000504364	0.000364036	-0.00142448	-0.000978625	-0.000973982	-0.000673818	-0.0014213	-0.000971873
1	3620001	3730000	0.000525027	0.000502095	0.000354495	-0.00232446	-0.00157113	-0.000893332	-0.00109236	-0.000733877	-0.000867887
1	3630001	3740000	0.000534391	0.000504308	0.000353144	-0.00241616	-0.00167803	-0.000575978	-0.00084367	-0.00055152	-0.000704036
1	3640001	3750000	0.000743188	0.000698435	0.000427518	-0.00217962	-0.00158709	-0.000890668	-0.00156657	-0.000324934	-0.000623116
1	3650001	3760000	0.000742162	0.000693483	0.000414772	-0.00222031	-0.00164653	-0.000860329	-0.00165312	-0.00012645	-0.000693754
1	3660001	3770000	0.000797241	0.000745011	0.000426532	-0.00207199	-0.00157987	-0.00101658	-0.00221402	-0.000439763	-0.00101886
1	3670001	3780000	0.000844524	0.000784692	0.000442122	-0.00173578	-0.001379	-0.00121933	-0.00239669	0.000231875	-0.000630109
1	3680001	3790000	0.00090852	0.000852468	0.000448666	-0.00174521	-0.00124746	-0.00104397	-0.0025939	0.00200642	0.000418936
1	3690001	3800000	0.000935071	0.000880954	0.000467228	-0.00143685	-0.00100329	-0.00131085	-0.00285359	0.00157812	0.000144409
1	3700001	3810000	0.000916705	0.000859296	0.000469156	-0.00148125	-0.00113413	-0.00174197	-0.00302057	0.00102386	-0.000235095
1	3710001	3820000	0.000886024	0.000843278	0.000483208	-0.00155466	-0.00141097	-0.0018148	-0.00334307	0.000958426	-0.000469855
1	3720001	3830000	0.00081159	0.000805807	0.000437232	-0.00105858	-0.00100451	-0.00208675	-0.00353969	0.000832811	-0.0005734
1	3730001	3840000	0.000825432	0.000838924	0.000463333	-0.000697739	-0.000762699	-0.00222834	-0.00365076	7.40275e-05	-0.00109918
1	3740001	3850000	0.000660699	0.000683728	0.00042257	-0.000406403	-0.000524547	-0.00245921	-0.0035212	-0.000112463	-0.00135778
1	3750001	3860000	0.000685356	0.000704777	0.000437329	0.000203482	-3.67799e-05	-0.00253015	-0.00365621	1.60349e-05	-0.00108566
1	3760001	3870000	0.000621653	0.000623982	0.000383351	0.000338448	2.96603e-05	-0.00307507	-0.00402645	0.000366941	-0.000794235
1	3770001	3880000	0.000561131	0.000546847	0.000327954	-0.000327282	-0.00029816	-0.00342835	-0.00411571	-0.00136933	-0.00143082
1	3780001	3890000	0.000474269	0.000449878	0.000302628	-6.27092e-05	-0.000321127	-0.00438662	-0.00422909	-0.00471178	-0.00321087
1	3790001	3900000	0.000438709	0.000412879	0.000278378	-0.000643106	-0.000808223	-0.00408539	-0.00391457	-0.0039588	-0.00262805
1	3800001	3910000	0.00038753	0.000357736	0.000247516	-0.000492054	-0.000738736	-0.00461124	-0.00442798	-0.00420499	-0.00267701
1	3810001	3920000	0.000350336	0.000317207	0.000214122	-0.000239262	-0.000351067	-0.00420005	-0.00403297	-0.00341629	-0.00186421
1	3820001	3930000	0.000338413	0.000296787	0.000204162	-0.000467181	-0.000469597	-0.00445264	-0.00414256	-0.00360599	-0.00192227
1	3830001	3940000	0.000300916	0.000248774	0.000177157	-0.000748362	-0.000646212	-0.00417095	-0.00398256	-0.00188529	-0.000567395
1	3840001	3950000	0.000267986	0.000222895	0.000159388	-0.000970994	-0.000687896	-0.00380947	-0.00391213	-0.00285729	-0.000687421
1	3850001	3960000	0.000246724	0.000212692	0.000155958	-0.00185467	-0.00148352	-0.00421465	-0.0042541	-0.00450413	-0.00212147
1	3860001	3970000	0.000247924	0.000208725	0.000176259	-0.000859381	-0.00122234	-0.00251588	-0.00292148	-0.00170357	-0.000346989
1	3870001	3980000	0.000297714	0.000248085	0.000240538	0.000631731	-0.000429668	-0.00100816	-0.00224574	-0.000362867	-0.000116906
1	3880001	3990000	0.000339951	0.000290957	0.000280607	0.000697847	-0.000633169	0.00357091	-0.000687437	0.00505226	0.00145394
1	3890001	4000000	0.000467983	0.000433461	0.000413369	0.00043874	-0.000645436	0.00759319	0.00247614	0.00779751	0.0026786
1	3900001	4010000	0.00054293	0.000539287	0.000487738	0.000293294	-0.000500069	0.00754175	0.0021569	0.00772681	0.0024482
1	3910001	4020000	0.00059032	0.000611969	0.000531512	0.00073799	-2.13514e-05	0.00729202	0.00177586	0.00753569	0.00232555
1	3920001	4030000	0.000618605	0.000642477	0.000561893	0.000673075	-9.33672e-05	0.0067626	0.00148752	0.00680853	0.00174698
1	3930001	4040000	0.000671363	0.000679403	0.000609483	0.00041021	-0.000210066	0.00657151	0.00148141	0.00665506	0.00161116
1	3940001	4050000	0.0007706	0.000789162	0.000707685	0.000564891	-0.00020877	0.00562514	0.00102257	0.00598714	0.00131446
1	3950001	4060000	0.000772564	0.000797671	0.000711796	0.00059626	-0.000219659	0.00574604	0.00114195	0.00607234	0.00138129
1	3960001	4070000	0.000800912	0.000867909	0.000745126	0.000413665	-0.000169621	0.00605639	0.00170545	0.00562345	0.00116839
1	3970001	4080000	0.000790029	0.000883394	0.000741331	0.000271686	3.74135e-05	0.00625021	0.00173784	0.00611998	0.00163994
1	3980001	4090000	0.000791879	0.000896299	0.000741612	0.000458621	0.000332159	0.0043762	0.000958759	0.0038911	0.000849955
1	3990001	4100000	0.000723154	0.000808677	0.00066707	0.000243697	0.000208616	0.00179367	-0.000368751	0.00206465	0.000256277
1	4000001	4110000	0.000652255	0.000713352	0.000595353	0.000435202	0.000298016	0.00111977	-0.000505946	0.00128501	4.45973e-05
1	4010001	4120000	0.000679063	0.000715003	0.000629293	-0.000442247	-0.00059256	0.000176426	-0.000728659	-0.000444424	-0.000709524
1	4020001	4130000	0.00066764	0.00069655	0.000617198	-0.000444555	-0.000580728	0.000573825	-0.000436325	-9.0674e-05	-0.000364535
1	4030001	4140000	0.000663493	0.000698713	0.000605214	-0.00061972	-0.000770178	0.000375993	-0.000546582	-0.000436638	-0.000438273
1	4040001	4150000	0.000619412	0.000637121	0.000540673	-0.000792334	-0.000664626	0.000335659	-0.000595474	7.585e-06	9.28842e-05
1	4050001	4160000	0.000666244	0.000654601	0.000554759	-0.00117456	-0.00108204	0.000425948	-0.000752887	0.000230056	9.53455e-05
1	4060001	4170000	0.000630631	0.000592971	0.000533598	-0.00155068	-0.00130474	-0.000207873	-0.00145929	-0.0004586	-4.81659e-06
1	4070001	4180000	0.000546147	0.000501389	0.000467732	-0.00215147	-0.00206855	-7.54505e-05	-0.00123883	-0.00138748	-0.000611973
1	4080001	4190000	0.000470761	0.000414221	0.000397393	-0.00308509	-0.00296231	5.84162e-05	-0.000813251	-0.00115739	-0.000494732
1	4090001	4200000	0.000411736	0.000360416	0.000338212	-0.00283798	-0.00269807	-0.000658345	-0.00182191	-0.0023713	-0.00129055
1	4100001	4210000	0.000458561	0.000407168	0.000385755	-0.00264255	-0.00256063	-0.00062818	-0.00144669	-0.0021661	-0.00114232
1	4110001	4220000	0.000451162	0.000439442	0.000369223	0.000829791	0.0011365	-0.00013952	-0.00145581	0.00184988	0.00122221
1	4120001	4230000	0.000494807	0.000521238	0.000401524	0.0018798	0.00210454	-0.000798374	-0.00214978	0.00287772	0.00180974
1	4130001	4240000	0.000441136	0.000475774	0.00035033	0.00261367	0.00280244	-0.00143311	-0.00253908	0.00318992	0.00212258
1	4140001	4250000	0.000404364	0.00043481	0.000316453	0.00261471	0.00272429	-0.00190782	-0.00298536	0.00206349	0.00116624
1	4150001	4260000	0.000390685	0.000432112	0.000318099	0.00302457	0.00309701	-0.00241107	-0.00311619	0.0023855	0.00165605
1	4160001	4270000	0.000447111	0.000518313	0.000342304	0.00532649	0.00406547	-0.00239016	-0.00306124	0.00575977	0.00349451
1	4170001	4280000	0.000581309	0.000683974	0.000428715	0.00499805	0.00358323	-0.00213288	-0.00288988	0.00694806	0.00449868
1	4180001	4290000	0.000673178	0.000777639	0.000477147	0.00467078	0.00326978	-0.00217804	-0.00289993	0.00740065	0.00461487
1	4190001	4300000	0.000756303	0.000854998	0.000524001	0.00467178	0.00335196	-0.00192415	-0.002606	0.00743128	0.00469339
1	4200001	4310000	0.000740307	0.000824595	0.000496789	0.00494831	0.00366599	-0.00174409	-0.00263377	0.00821279	0.00521037
1	4210001	4320000	0.000720549	0.000773579	0.000480962	0.00334715	0.00184959	-0.00155433	-0.00255203	0.00700192	0.00419247
1	4220001	4330000	0.000705304	0.000725675	0.000461223	0.00246203	0.000869314	-0.00120561	-0.00228999	0.00658685	0.00387948
1	4230001	4340000	0.000697928	0.000719754	0.000460553	0.00244904	0.000885284	-0.00113302	-0.00224654	0.00664039	0.003949
1	4240001	4350000	0.000680543	0.0007231	0.00045311	0.00273637	0.00109838	-0.000832644	-0.00201794	0.00754806	0.00446613
1	4250001	4360000	0.000612601	0.000664403	0.000408537	0.00329863	0.00155434	-0.000512809	-0.00176806	0.00838129	0.00505909
1	4260001	4370000	0.000536087	0.000570237	0.000351543	0.00182791	0.000746551	-0.000409631	-0.00170042	0.00740263	0.00454373
1	4270001	4380000	0.00041646	0.000428432	0.000276353	0.00170461	0.00115261	0.000432067	-0.00140194	0.00724042	0.00417985
1	4280001	4390000	0.00033209	0.000344346	0.000232302	0.00138698	0.00109929	0.00112476	-0.00106588	0.00625428	0.00384937
1	4290001	4400000	0.000272738	0.000300514	0.000208426	0.00100187	0.000667305	0.00216188	-0.000829536	0.00707828	0.00429368
1	4300001	4410000	0.000268997	0.000313773	0.00021221	0.000790007	0.000427558	0.00535128	0.000269981	0.00955147	0.00500253
1	4310001	4420000	0.000249589	0.000293378	0.00019484	0.0011293	0.000503014	0.00726971	0.000895978	0.0127506	0.0064124
1	4320001	4430000	0.000249074	0.000287556	0.0002217	0.00245507	0.00154329	0.00952985	0.00291335	0.015101	0.00748518
1	4330001	4440000	0.000345973	0.000371487	0.000298816	0.000683747	0.000360588	0.00544978	0.00132499	0.00944569	0.00508783
1	4340001	4450000	0.000520219	0.000531097	0.000427717	-0.00106651	-0.00116216	0.00246097	-0.00065096	0.008106	0.00479081
1	4350001	4460000	0.000549027	0.000554109	0.000457716	-0.000928089	-0.00104345	0.00191583	-0.00104458	0.00782018	0.00473563
1	4360001	4470000	0.000588861	0.000580546	0.000482466	-0.00135229	-0.00129342	0.0016508	-0.00122193	0.00724709	0.00405322
1	4370001	4480000	0.00063766	0.000634244	0.000525668	-0.00163683	-0.00161581	0.00112842	-0.00169053	0.00641968	0.00325503
1	4380001	4490000	0.00070198	0.00070191	0.000590077	-0.00127519	-0.00131206	0.00144277	-0.000610156	0.0062822	0.00328425
1	4390001	4500000	0.0006936	0.000688716	0.000572202	-0.00159446	-0.00151012	0.0010448	-0.000894764	0.00554465	0.00275847
1	4400001	4510000	0.000658252	0.000647433	0.000542015	-0.00174314	-0.00166297	-0.000311722	-0.00145611	0.0042592	0.00231892
1	4410001	4520000	0.000637855	0.000620217	0.000514518	-0.00187719	-0.00180811	-0.00130917	-0.00181338	0.00330296	0.00212757
1	4420001	4530000	0.000609245	0.000595234	0.000476326	-0.00226729	-0.0020788	-0.00203369	-0.00236978	0.00240441	0.0018399
1	4430001	4540000	0.000531783	0.000528948	0.000398843	-0.00206121	-0.00204218	-0.000995627	-0.00201623	0.00448106	0.00256853
1	4440001	4550000	0.000399077	0.000397868	0.000296709	-0.00113683	-0.00124514	0.000561855	-0.000869258	0.00460254	0.00228754
1	4450001	4560000	0.000419143	0.000432565	0.000309428	-0.00135188	-0.00145713	0.00104326	-0.000545724	0.00416065	0.00180519
1	4460001	4570000	0.00039419	0.000403907	0.000251306	-0.00110514	-0.00160809	0.00142588	-0.000603089	0.00456211	0.00171752
1	4470001	4580000	0.000329424	0.00032416	0.000196873	-0.0013558	-0.00208583	0.00180334	0.000338782	0.00426052	0.0018031
1	4480001	4590000	0.000333472	0.000311114	0.000170796	-0.0028352	-0.00355194	0.00186836	-0.00145664	0.00392487	0.000959715
1	4490001	4600000	0.000340648	0.000312044	0.000184441	-0.00311187	-0.0039579	0.00294128	-0.00088369	0.00506869	0.0015155
1	4500001	4610000	0.000379463	0.000354097	0.000221062	-0.00287777	-0.00372809	0.00341562	-0.000136629	0.00575292	0.0021317
1	4510001	4620000	0.000403648	0.000379236	0.000248536	-0.00265542	-0.00346145	0.00346616	-1.35356e-05	0.00571407	0.00219127
1	4520001	4630000	0.000430062	0.000396167	0.000260902	-0.00276551	-0.00349258	0.00260734	-0.000467692	0.00491718	0.00182102
1	4530001	4640000	0.000449734	0.000420424	0.000300541	-0.00257066	-0.00320742	0.00329833	7.30737e-05	0.00535932	0.00197638
1	4540001	4650000	0.000431285	0.000397592	0.000292016	-0.00242365	-0.00309753	0.00451757	0.000827811	0.00654518	0.00197622
1	4550001	4660000	0.000429554	0.000383431	0.000309928	-0.00303983	-0.00378999	0.00928256	0.00408611	0.0104929	0.00388674
1	4560001	4670000	0.000432199	0.00038034	0.000358922	-0.00335186	-0.00371613	0.0132713	0.00672629	0.013925	0.00588789
1	4570001	4680000	0.000530056	0.000464199	0.000428274	-0.0035084	-0.00376952	0.0129005	0.00647937	0.0133131	0.00539451
1	4580001	4690000	0.000462151	0.000406579	0.000391644	-0.0031628	-0.00345119	0.0142275	0.00728762	0.014855	0.00625434
1	4590001	4700000	0.000432033	0.000378723	0.000367254	-0.00317338	-0.00342316	0.0145853	0.00768075	0.0151372	0.00638261
1	4600001	4710000	0.000394404	0.000337024	0.000330629	-0.00342823	-0.00360731	0.015226	0.00786058	0.0156026	0.00636075
1	4610001	4720000	0.000437293	0.000359595	0.00036324	-0.00282756	-0.00292622	0.0133822	0.00672865	0.0147115	0.00641177
1	4620001	4730000	0.000500306	0.000418932	0.000434095	-0.00251457	-0.00241889	0.0117166	0.00559443	0.0128669	0.00563805
1	4630001	4740000	0.000493533	0.00039567	0.000421489	-0.00253071	-0.00233635	0.0108258	0.00500846	0.0124121	0.00550236
1	4640001	4750000	0.000475841	0.000383704	0.000406708	-0.0028582	-0.00253569	0.00996968	0.00450854	0.0112191	0.00524741
1	4650001	4760000	0.000481895	0.00039368	0.00038639	-0.00222409	-0.00172217	0.00529824	0.00135498	0.00744563	0.00347399
1	4660001	4770000	0.000525837	0.000441473	0.000396475	-0.00153238	-0.00107807	0.000649678	-0.00156719	0.00179863	0.000801168
1	4670001	4780000	0.000483243	0.000408892	0.000355399	-0.00111004	-0.000616237	-0.00164634	-0.00275379	-0.000364965	0.000300063
1	4680001	4790000	0.000568575	0.000475258	0.000422195	-0.00175408	-0.00122953	-0.000919125	-0.00207546	0.00050724	0.000828463
1	4690001	4800000	0.000639169	0.00053414	0.000495792	-0.00185717	-0.00119534	-0.000179584	-0.00201214	0.00109395	0.000868719
1	4700001	4810000	0.000677651	0.000575551	0.000529362	-0.00196431	-0.00126398	-0.000302489	-0.00201699	0.000544535	0.000533425
1	4710001	4820000	0.000628346	0.00055141	0.000483113	-0.0021794	-0.00138131	-0.000477596	-0.00213609	0.000243503	4.15855e-05
1	4720001	4830000	0.000571457	0.000501358	0.000419026	-0.00198509	-0.00136693	-0.000602751	-0.0024284	0.000571415	8.22954e-05
1	4730001	4840000	0.000638628	0.000578901	0.000494899	-0.00216787	-0.00159632	-0.000374207	-0.0020503	-0.00127164	-0.00100096
1	4740001	4850000	0.000756022	0.000718876	0.0006129	-0.00286581	-0.00244169	-0.00109664	-0.00241177	-0.00429199	-0.00323157
1	4750001	4860000	0.000723363	0.000696156	0.000607018	-0.00305694	-0.00261508	-0.00110195	-0.00232043	-0.00519294	-0.00391041
1	4760001	4870000	0.000663383	0.000662108	0.000592989	-0.00320247	-0.0026201	-0.000691722	-0.00174568	-0.00565412	-0.00429104
1	4770001	4880000	0.000685537	0.00068295	0.000624622	-0.00279547	-0.0026076	-0.00131389	-0.00200609	-0.00641003	-0.00483412
1	4780001	4890000	0.00066662	0.000681197	0.000618263	-0.00255098	-0.00250203	-0.00212963	-0.002831	-0.00765427	-0.00598942
1	4790001	4900000	0.000790768	0.000799898	0.000733131	-0.00268879	-0.00274134	-0.00206172	-0.00264637	-0.00649854	-0.00532612
1	4800001	4910000	0.000814507	0.000807258	0.000759077	-0.0025687	-0.00267347	-0.00197531	-0.00264767	-0.00617052	-0.00509247
1	4810001	4920000	0.000818875	0.000793624	0.000769602	-0.00253618	-0.00276056	-0.0016488	-0.00238203	-0.00569481	-0.00465008
1	4820001	4930000	0.000817175	0.000792592	0.000779721	-0.00240291	-0.00273387	-0.00141548	-0.00210503	-0.00521916	-0.00431554
1	4830001	4940000	0.000723769	0.000698779	0.000687991	-0.00220305	-0.0026683	-0.00170146	-0.00236481	-0.00431109	-0.00369605
1	4840001	4950000	0.000591374	0.000544848	0.000564353	-0.00140206	-0.00188166	-0.000864739	-0.0017347	-0.00159012	-0.00158271
1	4850001	4960000	0.000611479	0.000542369	0.00056733	-0.00132499	-0.00190104	-0.000930569	-0.00200471	-0.000464377	-0.000857706
1	4860001	4970000	0.000608662	0.000509975	0.000567173	-0.0015163	-0.00229233	-0.000772389	-0.00222722	0.000476053	-0.0001719
1	4870001	4980000	0.000605618	0.000501455	0.000569019	-0.00209936	-0.00253772	0.000488282	-0.00181326	0.00208449	0.000340116
1	4880001	4990000	0.000616406	0.000507459	0.000560645	-0.0018903	-0.00224709	0.000595309	-0.00183338	0.00239559	0.000444073
1	4890001	5000000	0.000504244	0.000418	0.000426534	-0.000697046	-0.00120409	0.000232076	-0.00182946	0.00244574	0.000783196
1	4900001	5010000	0.000531534	0.000453995	0.000449021	-0.000847742	-0.00106732	-1.88827e-05	-0.00162291	0.00268423	0.00120651
1	4910001	5020000	0.000530556	0.000473536	0.000457273	-0.00103445	-0.00104077	0.000468763	-0.000905451	0.00197462	0.000704802
1	4920001	5030000	0.000489243	0.000439622	0.000410456	-0.00160303	-0.00129289	0.000451774	-0.000977278	0.00135825	0.000252928
1	4930001	5040000	0.000523144	0.00047491	0.000439359	-0.00151155	-0.00115665	-5.38029e-06	-0.00145177	0.000757728	-0.000315541
1	4940001	5050000	0.00061405	0.000553837	0.000519188	-0.00146707	-0.00123232	-0.000296346	-0.00179224	0.000945996	-0.000357332
1	4950001	5060000	0.000609836	0.00057287	0.00052756	-0.00114383	-0.000800193	0.000227379	-0.00141056	7.59116e-05	-0.000850276
1	4960001	5070000	0.000636338	0.000602961	0.000522895	-0.00120803	-0.00069402	-0.000627722	-0.00195424	-0.000212753	-0.00113519
1	4970001	5080000	0.000596036	0.000569708	0.000495067	-0.000891875	-0.000346932	-0.00147018	-0.00214405	-0.000760427	-0.00116274
1	4980001	5090000	0.000600365	0.000562595	0.000515219	-0.00119357	-0.000593097	-0.00110604	-0.00191292	-0.00143978	-0.00116417
1	4990001	5100000	0.000588877	0.00056684	0.000550596	-0.000579642	-0.000412137	-0.0014215	-0.00206228	-0.00283173	-0.00224962
1	5000001	5110000	0.000559874	0.000528894	0.0005043	-0.000622466	-0.000553759	-0.00192785	-0.00263719	-0.00376377	-0.00295259
1	5010001	5120000	0.0005565	0.000512256	0.000493325	-0.000661825	-0.000698392	-0.00253652	-0.00346799	-0.00385981	-0.00308391
1	5020001	5130000	0.00060088	0.000557232	0.000526471	-0.000669803	-0.000706098	-0.0029402	-0.00369804	-0.00394184	-0.00294879
1	5030001	5140000	0.000574887	0.000524266	0.000496327	-0.000811378	-0.000891292	-0.00261138	-0.00335306	-0.00366717	-0.00256808
1	5040001	5150000	0.000515055	0.000467947	0.000433281	-0.000642959	-0.00055736	-0.00315867	-0.00359936	-0.00474389	-0.00305643
1	5050001	5160000	0.000526988	0.00046847	0.000429409	-0.000827077	-0.000917572	-0.00371019	-0.00386014	-0.00380384	-0.00256053
1	5060001	5170000	0.000571728	0.000521675	0.000482741	-0.000752314	-0.000792772	-0.00384003	-0.00400857	-0.00491083	-0.00328291
1	5070001	5180000	0.00060823	0.00056443	0.000506632	-0.00070904	-0.000634985	-0.004257	-0.00428703	-0.00537634	-0.00369934
1	5080001	5190000	0.000524683	0.000499142	0.00043189	-0.000271344	-0.000243426	-0.00519514	-0.00458814	-0.00555999	-0.00389603
1	5090001	5200000	0.000456528	0.00040796	0.000343707	-0.00155812	-0.000999044	-0.00548611	-0.00495655	-0.00476557	-0.0031569
1	5100001	5210000	0.000403556	0.000365812	0.000311992	-0.00110367	-0.000717684	-0.00508483	-0.00470335	-0.00404065	-0.00285439
1	5110001	5220000	0.000384407	0.000349108	0.00029314	-0.000687726	-0.000249161	-0.00546426	-0.00504389	-0.00369538	-0.00259992
1	5120001	5230000	0.000339553	0.00030251	0.000262051	-0.000561387	-0.00015985	-0.00517792	-0.00488352	-0.00386982	-0.0029919
1	5130001	5240000	0.000322698	0.000295252	0.000250625	-0.000585803	-0.000132762	-0.00576383	-0.00536623	-0.00480053	-0.00379639
1	5140001	5250000	0.000285714	0.000264512	0.000224744	-0.000513791	-0.000210153	-0.00556514	-0.00526113	-0.00481243	-0.00378412
1	5150001	5260000	0.00024776	0.000235151	0.000186971	0.000257054	0.000446564	-0.00623059	-0.00594259	-0.00465097	-0.0037648
1	5160001	5270000	0.000202311	0.000240534	0.000139709	0.00359376	0.0027221	-0.00574857	-0.0049476	5.30025e-06	-0.000629029
1	5170001	5280000	0.000229045	0.000254583	0.000144035	0.00301958	0.00163817	-0.00486676	-0.00489819	0.00267774	0.00113431
1	5180001	5290000	0.000327632	0.0003499	0.000223953	0.00178879	0.001126	-0.00630205	-0.00577192	-0.000603113	-0.00117115
1	5190001	5300000	0.000342798	0.000368824	0.00023535	0.00167359	0.00112968	-0.00647901	-0.00585628	-0.0012626	-0.00154009
1	5200001	5310000	0.000346203	0.000377689	0.000244185	0.00175645	0.00120511	-0.00671261	-0.00605652	-0.00207872	-0.00196713
1	5210001	5320000	0.000358226	0.00038149	0.000254726	0.00209327	0.00166009	-0.00659279	-0.00599856	-0.00265245	-0.00216335
1	5220001	5330000	0.000362834	0.000383707	0.0002612	0.00222929	0.00180957	-0.00636054	-0.00584544	-0.00257543	-0.00202151
1	5230001	5340000	0.000369419	0.000386469	0.000266679	0.00211635	0.001823	-0.0063273	-0.00578067	-0.00280199	-0.00215204
1	5240001	5350000	0.000372302	0.000388704	0.000271516	0.00209121	0.00181288	-0.00631447	-0.00579641	-0.00272858	-0.00214104
1	5250001	5360000	0.000359078	0.000370578	0.0002649	0.00184207	0.00178672	-0.00639353	-0.00581218	-0.00355454	-0.00259681
1	5260001	5370000	0.000293726	0.000265309	0.000224096	0.000796528	0.00123981	-0.0066711	-0.00633038	-0.00511849	-0.00370198
1	5270001	5380000	0.0002254	0.000207505	0.000188554	0.00193477	0.00286774	-0.00715671	-0.00609959	-0.00880891	-0.00571392
1	5280001	5390000	0.000126355	0.00011007	0.000111243	0.00397706	0.00489916	-0.005487	-0.00465793	-0.008595	-0.00392338
1	5290001	5400000	0.000109139	9.00295e-05	9.83254e-05	0.00456614	0.00533431	-0.00494946	-0.00448037	-0.00827187	-0.00334975
1	5300001	5410000	9.96278e-05	7.90555e-05	8.79691e-05	0.00405508	0.00518427	-0.00406818	-0.00369753	-0.00820934	-0.00319525
1	5310001	5420000	0.000100884	8.42369e-05	9.60643e-05	0.000894731	0.0023191	-0.00080401	-0.000485115	-0.00687473	-0.00310296
1	5320001	5430000	0.000210003	0.000202854	0.000193289	0.000439526	0.00248155	-0.000989151	-0.00114065	-0.005025	-0.00279707
1	5330001	5440000	0.000271155	0.000289981	0.0002496	0.00462617	0.00501381	-0.000521323	-0.00117224	0.0031314	0.0023598
1	5340001	5450000	0.000451872	0.000570551	0.000393167	0.00878053	0.00737565	-0.000614356	-0.00154834	0.0111524	0.00703145
1	5350001	5460000	0.000584052	0.000761055	0.000493159	0.00957043	0.00792187	0.000348088	-0.000942414	0.0141034	0.00899903
1	5360001	5470000	0.000784837	0.000878735	0.000649386	0.00580957	0.00476535	-0.00184178	-0.00258164	0.0111957	0.0068017
1	5370001	5480000	0.000831916	0.000918543	0.000692618	0.00521188	0.00425883	-0.00235543	-0.00307135	0.0104968	0.00623121
1	5380001	5490000	0.00086742	0.000956557	0.000725305	0.00510991	0.00418737	-0.00256938	-0.00318081	0.00975575	0.00577242
1	5390001	5500000	0.000892113	0.000975216	0.000747791	0.00509893	0.0041148	-0.00267999	-0.00325126	0.00954583	0.00566445
1	5400001	5510000	0.000929768	0.00100114	0.000771674	0.0048297	0.00385422	-0.00261832	-0.00327351	0.00941626	0.00559668
1	5410001	5520000	0.000918154	0.000995213	0.000758007	0.00483589	0.00377663	-0.00282135	-0.00348653	0.00941789	0.00557136
1	5420001	5530000	0.000802769	0.000879998	0.000660123	0.00548678	0.00398779	-0.00300605	-0.00358346	0.0110096	0.00661479
1	5430001	5540000	0.000732856	0.00078748	0.000598312	0.00449486	0.00318236	-0.00328735	-0.00374146	0.00982934	0.00572488
1	5440001	5550000	0.00055142	0.000502129	0.000455359	0.000950217	0.000581295	-0.0039612	-0.00410623	0.00502662	0.00310195
1	5450001	5560000	0.000422354	0.000313509	0.000356918	-0.0030189	-0.00250405	-0.00614887	-0.00564309	-0.00333305	-0.00101115
1	5460001	5570000	0.000215629	0.000185822	0.000196775	-0.000460963	-0.000576807	-0.00465797	-0.00427862	-0.00429484	-0.00142297
1	5470001	5580000	0.000160894	0.000139336	0.000154318	-0.000293272	-0.000690804	-0.00232696	-0.0021896	-0.00213568	-1.59358e-05
1	5480001	5590000	0.000126222	0.000103093	0.000118026	-0.00131265	-0.00154316	-0.00119076	-0.00186161	-0.000206595	0.00119684
1	5490001	5600000	0.000106309	8.90255e-05	0.000102577	-0.00213888	-0.0017816	-0.00020317	-0.00125405	-0.000664394	0.000754912
1	5500001	5610000	7.76937e-05	7.40762e-05	8.22213e-05	-0.0020409	-0.00164673	-0.00121915	-0.0012724	-0.00304834	-0.00116307
1	5510001	5620000	7.0074e-05	6.96331e-05	7.28466e-05	-0.00112614	-0.00077547	-0.00157212	-0.0018161	-0.0024418	-0.000432348
1	5520001	5630000	6.40971e-05	5.83878e-05	6.24763e-05	-0.00146753	-0.00135982	-0.00296103	-0.0038455	-0.000397957	0.00073427
1	5530001	5640000	6.56057e-05	5.83878e-05	6.14521e-05	-0.00127288	-0.00129238	-0.00281148	-0.0039457	0.000170509	0.000992964
1	5540001	5650000	5.95381e-05	5.83878e-05	5.44816e-05	-0.00128813	-0.00108458	-0.00376233	-0.00504249	-0.00183412	-0.000411576
1	5550001	5660000	6.09427e-05	6.00999e-05	5.59754e-05	-0.00147035	-0.00105561	-0.00449644	-0.00543169	-0.0019155	-0.000730846
1	5560001	5670000	6.0957e-05	6.2536e-05	5.24334e-05	-0.00105422	-0.000445904	-0.00460314	-0.00580857	-0.00222255	-0.00124667
1	5570001	5680000	5.69305e-05	5.35316e-05	4.20635e-05	0.000789163	0.000384121	-0.00127173	-0.00646509	0.001814	-0.00079443
1	5580001	5690000	8.50764e-05	8.65214e-05	6.66596e-05	0.00141758	0.00116257	-0.00147429	-0.00495886	0.000611195	-0.00168885
1	5590001	5700000	8.35776e-05	8.33913e-05	6.21501e-05	0.000843285	0.000748621	-0.00155183	-0.0049024	0.000907183	-0.0014493
1	5600001	5710000	7.98741e-05	7.49594e-05	6.01012e-05	0.000358571	0.000415339	-0.00175007	-0.00486981	0.00107615	-0.0012956
1	5610001	5720000	7.38923e-05	6.63388e-05	5.55633e-05	0.000572743	0.000535114	-0.00164473	-0.00491192	0.00154652	-0.00106915
1	5620001	5730000	7.38923e-05	6.63388e-05	5.55633e-05	0.000572743	0.000535114	-0.00164473	-0.00491192	0.00154652	-0.00106915
1	5630001	5740000	7.54879e-05	6.96351e-05	5.9077e-05	1.72579e-07	4.48493e-05	-0.0014974	-0.00438888	0.0013242	-0.00123285
1	5640001	5750000	7.54879e-05	6.96351e-05	5.9077e-05	1.72579e-07	4.48493e-05	-0.0014974	-0.00438888	0.0013242	-0.00123285
1	5650001	5760000	7.1882e-05	6.98007e-05	6.10116e-05	0.000280004	0.000122625	-7.92079e-05	-0.00325789	0.00114778	-0.00125987
1	5660001	5770000	7.57315e-05	7.46503e-05	6.104e-05	0.000251423	-8.30042e-05	-5.26077e-06	-0.00296823	0.00182725	-0.000521206
1	5670001	5780000	5.83531e-05	6.10665e-05	4.35714e-05	-0.0008561	-0.000552835	-0.0035365	-0.00358761	-0.00158724	-0.00168543
1	5680001	5790000	4.5159e-05	4.39008e-05	3.074e-05	-0.00314006	-0.00268059	-0.00163743	-0.00173196	-0.000616997	0.000336097
1	5690001	5800000	6.20777e-05	6.68888e-05	4.04842e-05	-0.00239361	-0.00150209	0.000256794	0.000128223	-0.00222653	-0.000808693
1	5700001	5810000	0.000103138	0.000106426	4.72842e-05	-0.00173389	-0.00132168	-0.00175659	-0.00199312	0.000222027	0.0012063
1	5710001	5820000	0.000143028	0.000143731	7.63612e-05	-0.00213519	-0.00173042	-0.000751776	-0.00154694	0.00026455	0.000797558
1	5720001	5830000	0.000211294	0.000207128	0.000112951	-0.00225097	-0.00154271	-0.000374116	-0.00127484	0.000568426	0.00094574
1	5730001	5840000	0.000242239	0.000225845	0.000113591	-0.00220083	-0.00176271	-0.00160515	-0.00242289	0.000284456	0.000790037
1	5740001	5850000	0.000265238	0.000243101	0.000117574	-0.00220851	-0.00180394	-0.00184544	-0.00257641	8.54291e-05	0.000538481
1	5750001	5860000	0.000278369	0.000247757	0.000126765	-0.00218207	-0.00179466	-0.00126543	-0.00201112	0.000371247	0.000447769
1	5760001	5870000	0.000319811	0.000286996	0.000170809	-0.00218067	-0.00187093	-0.0012762	-0.00182861	-0.000534767	-0.000429206
1	5770001	5880000	0.000324389	0.000289253	0.000172744	-0.00209903	-0.00185087	-0.00137155	-0.00189359	-0.000665162	-0.000417897
1	5780001	5890000	0.000307013	0.000272314	0.000158461	-0.00216283	-0.00187782	-0.00115348	-0.00172602	-0.000524792	-0.000441099
1	5790001	5900000	0.000287016	0.000250075	0.000147691	-0.00228309	-0.00211367	-0.00141166	-0.0020514	-0.000184027	-0.000303423
1	5800001	5910000	0.000251073	0.000218867	0.000143736	-0.00245322	-0.00206354	0.000323982	-0.00104752	0.000622781	-0.000515605
1	5810001	5920000	0.000217952	0.000185889	0.000118313	-0.00236724	-0.00198551	-0.000202488	-0.00134944	0.000200917	-0.000917276
1	5820001	5930000	0.000240233	0.000218831	0.000141104	-0.00292932	-0.00182428	-0.00255523	-0.00263256	-0.000185656	-0.00102452
1	5830001	5940000	0.000296455	0.000292328	0.000211897	-0.00190473	-0.000398324	-0.00327125	-0.00290154	0.000762387	-0.000408858
1	5840001	5950000	0.000314988	0.000321727	0.000237207	-0.00207666	-0.00062683	-0.00328279	-0.00311577	0.000193039	-0.00030934
1	5850001	5960000	0.000321132	0.000328465	0.000235599	-0.00216709	-0.000586841	-0.00416709	-0.00396426	4.35379e-05	-0.000152069
1	5860001	5970000	0.000317509	0.000323906	0.000217761	-0.00175071	-5.07951e-05	-0.00498436	-0.00473241	0.000231757	0.000167369
1	5870001	5980000	0.00033009	0.000337412	0.000230936	-0.00154441	0.000126884	-0.00476348	-0.00449643	0.000608787	0.000210582
1	5880001	5990000	0.00035157	0.000348646	0.000247342	-0.000756656	0.00063288	-0.00549662	-0.00503317	0.000505358	0.000222149
1	5890001	6000000	0.000354275	0.000349076	0.000248921	-0.000751183	0.000642326	-0.00553728	-0.00507784	0.000425879	0.000181008
1	5900001	6010000	0.000349605	0.00033904	0.000250343	-0.000642561	0.000610488	-0.0061734	-0.00527198	-0.000317879	0.000160686
1	5910001	6020000	0.00034716	0.000339673	0.000249234	-0.000552552	0.000680228	-0.00612933	-0.00522857	0.000109122	0.000482995
1	5920001	6030000	0.000265536	0.000254161	0.000202183	0.000607521	0.00120058	-0.00611805	-0.00551853	-0.000289067	0.000290673
1	5930001	6040000	0.000174985	0.000158655	0.000127235	0.000661067	0.000751161	-0.00558488	-0.00535131	-0.00197557	-0.000311338
1	5940001	6050000	0.000167196	0.000159209	0.00012035	0.0010115	0.00145385	-0.00545344	-0.0051529	-0.0022982	-0.00165356
1	5950001	6060000	0.000174864	0.000174022	0.000131091	0.00105752	0.00133244	-0.00588263	-0.00535255	-0.00371808	-0.0026846
1	5960001	6070000	0.00014451	0.000144236	0.000113463	0.00117139	0.00161389	-0.0054517	-0.00499299	-0.00348709	-0.00246886
1	5970001	6080000	0.000136766	0.000136799	0.00010093	0.000567337	0.00112729	-0.00588124	-0.00571545	-0.00442277	-0.00292435
1	5980001	6090000	0.000126173	0.000139779	9.50116e-05	-0.00109073	0.000412615	-0.00466766	-0.00418448	-0.006116	-0.00377429
1	5990001	6100000	0.000143871	0.000158403	0.000109423	-0.00128877	0.000182109	-0.00403991	-0.00401155	-0.00472811	-0.00295666
1	6000001	6110000	0.000144204	0.000164754	0.000105739	-0.00125714	2.12988e-05	-0.00452335	-0.00462462	-0.00461786	-0.00342976
1	6010001	6120000	0.000153883	0.000167545	0.000112567	-0.00186114	-0.000403158	-0.00388458	-0.00421316	-0.00529863	-0.00383275
1	6020001	6130000	0.000172934	0.000176892	0.000120178	-0.00167279	-0.000268654	-0.00383754	-0.00398254	-0.00500795	-0.00351438
1	6030001	6140000	0.000186307	0.000185734	0.000135343	-0.00172013	-0.000521127	-0.00364148	-0.00354446	-0.0043554	-0.00294587
1	6040001	6150000	0.000160753	0.000146496	0.000122837	-0.00131489	-5.64595e-05	-0.00200484	-0.00218466	-0.00258046	-0.00147486
1	6050001	6160000	0.000179841	0.00016942	0.000148401	-0.000475828	0.000445816	-0.000432302	-0.00115602	-0.00311042	-0.00191304
1	6060001	6170000	0.000171731	0.000158723	0.000142868	-0.00077924	-6.2072e-05	-0.000265383	-0.00100579	-0.00352129	-0.0023624
1	6070001	6180000	0.000164212	0.000150402	0.000140293	-0.000401542	0.000166069	-0.000279277	-0.00074579	-0.00355558	-0.00234106
1	6080001	6190000	0.000152542	0.000134448	0.000132298	-0.000326631	-0.000148147	-8.08457e-05	-0.00112299	-0.00249773	-0.0018092
1	6090001	6200000	0.000133774	0.000118525	0.000116364	5.9153e-05	0.000133001	-0.000169037	-0.000970985	-0.0031042	-0.00221751
1	6100001	6210000	0.000180116	0.000166159	0.000142954	0.00168904	0.00173557	-0.00257195	-0.00318517	-0.000848418	0.000134619
1	6110001	6220000	0.000188494	0.000185494	0.000147237	0.00275501	0.00274929	-0.00330999	-0.00385338	-0.00172454	-0.000647626
1	6120001	6230000	0.000165316	0.000168573	0.000129226	0.00313508	0.00289328	-0.00299646	-0.00367319	-0.00124284	-0.000433368
1	6130001	6240000	0.000176415	0.000189063	0.000132968	0.00244108	0.00256657	-0.00287873	-0.00401317	-0.00334366	-0.00239755
1	6140001	6250000	0.000179264	0.000191016	0.000133138	0.00268161	0.00269534	-0.00394312	-0.00448859	-0.00310309	-0.00194141
1	6150001	6260000	0.000136809	0.000146051	8.86963e-05	0.00287871	0.00326829	-0.00574098	-0.00584601	-0.00207951	-0.0010331
1	6160001	6270000	0.000165522	0.000179492	0.000113635	0.00196138	0.0022618	-0.00526993	-0.00536863	-0.00296291	-0.00192403
1	6170001	6280000	0.000176632	0.000189956	0.000118728	0.00149194	0.00197656	-0.00526481	-0.00552418	-0.00313593	-0.00190669
1	6180001	6290000	0.000186557	0.000196164	0.000125201	0.00152418	0.00193247	-0.00562884	-0.00574805	-0.00286541	-0.00172021
1	6190001	6300000	0.000195298	0.000197468	0.000130294	0.00151244	0.00186265	-0.00576081	-0.0058531	-0.00294575	-0.00172728
1	6200001	6310000	0.000152082	0.000151342	0.000111756	0.00126497	0.0018327	-0.00376787	-0.00390683	-0.00701619	-0.00469852
1	6210001	6320000	0.000132116	0.000128462	9.85963e-05	0.000955588	0.00182178	-0.00361513	-0.00375218	-0.00602342	-0.0039357
1	6220001	6330000	0.000136281	0.000133025	0.000102495	0.000915082	0.00223743	-0.00372657	-0.0035927	-0.00612902	-0.00385971
1	6230001	6340000	0.000123223	0.000110598	8.90931e-05	0.00295364	0.00367033	-0.00430634	-0.00387327	-0.00222391	-0.0010336
1	6240001	6350000	0.000124087	0.000105205	8.66891e-05	0.00252553	0.00280662	-0.00515984	-0.00485928	-0.0039763	-0.0020677
1	6250001	6360000	0.000121903	0.00010132	8.43133e-05	0.0027283	0.00309085	-0.00484562	-0.00435294	-0.00362487	-0.00179233
1	6260001	6370000	0.000101115	7.91451e-05	7.27048e-05	0.00415009	0.00486089	-0.00351425	-0.00206063	-0.0013547	0.000241551
1	6270001	6380000	0.000132144	0.000112001	9.71163e-05	0.00381248	0.00380571	-0.00130907	-0.000844483	-0.00215787	-0.00156896
1	6280001	6390000	0.000181006	0.000170459	0.000130278	0.00323301	0.00392038	-0.00188653	-0.00191315	-0.00259006	-0.00185614
1	6290001	6400000	0.000276913	0.000259287	0.000218812	0.000545632	0.00145884	-0.000808683	-0.00133272	-0.00340123	-0.00314787
1	6300001	6410000	0.000320471	0.000308073	0.000241777	-0.00053082	0.000659416	-0.00144476	-0.00175793	-0.00374671	-0.00346433
1	6310001	6420000	0.000359544	0.000339305	0.00026837	-0.000574591	0.000237492	-0.00177485	-0.00189021	-0.0036821	-0.00333689
1	6320001	6430000	0.000399931	0.00037588	0.000290837	-9.9599e-05	0.000481636	-0.00141802	-0.00197221	-0.00392745	-0.00339197
1	6330001	6440000	0.000490922	0.000455406	0.000354655	0.000354319	0.000566917	-0.00170706	-0.00218738	-0.0038324	-0.00343293
1	6340001	6450000	0.000602508	0.000547018	0.000416601	0.000986771	0.00102024	-0.00227166	-0.00279023	-0.00411469	-0.0035136
1	6350001	6460000	0.000683447	0.000616473	0.000474036	0.000867094	0.000748091	-0.00233291	-0.00295615	-0.00318701	-0.00278904
1	6360001	6470000	0.00077007	0.000770365	0.000509915	0.00132522	0.00133968	-0.00307921	-0.00387163	-0.00211707	-0.00152146
1	6370001	6480000	0.000821144	0.00087546	0.000534861	0.00179216	0.00193156	-0.00378372	-0.00447946	-0.00114186	-0.000515016
1	6380001	6490000	0.000811693	0.00085944	0.000523541	0.00169705	0.00168365	-0.00366387	-0.00440661	-0.00106022	-0.000524123
1	6390001	6500000	0.000787509	0.000837691	0.000489839	0.00231473	0.00192594	-0.00383132	-0.0043282	-0.000609338	8.22358e-05
1	6400001	6510000	0.000802824	0.000832536	0.000489211	0.00258678	0.00191573	-0.00412999	-0.00469404	-0.000335512	0.00029028
1	6410001	6520000	0.000789262	0.000826979	0.000478122	0.00280205	0.00222668	-0.00416114	-0.00472653	-0.000333528	0.000345751
1	6420001	6530000	0.000802286	0.00083498	0.000484052	0.00215041	0.00173976	-0.00404614	-0.00465709	0.000533996	0.000803144
1	6430001	6540000	0.000750031	0.000807738	0.000455175	0.00171016	0.00159058	-0.00434096	-0.00486243	-0.000174896	0.000522975
1	6440001	6550000	0.000701215	0.000793677	0.000484338	0.00096907	0.00112613	-0.00396743	-0.00446385	-0.000332574	0.000571591
1	6450001	6560000	0.000741211	0.000829859	0.000553943	0.000282913	0.000759478	-0.00393242	-0.00422792	-0.00205639	-0.000415579
1	6460001	6570000	0.000687762	0.000699796	0.000538915	-0.00027918	0.00014776	-0.00366849	-0.00398175	-0.00329683	-0.00150222
1	6470001	6580000	0.000652208	0.000614404	0.00054361	-0.00130075	-0.000871027	-0.00287471	-0.0031803	-0.00440242	-0.00258231
1	6480001	6590000	0.000664674	0.00062541	0.000579289	-0.00170109	-0.00111979	-0.00300263	-0.00304429	-0.00506657	-0.00306755
1	6490001	6600000	0.000692314	0.000664351	0.00061224	-0.00124747	-0.000543732	-0.00289398	-0.00285994	-0.00430299	-0.00253473
1	6500001	6610000	0.000695915	0.00068003	0.00063918	-0.00132759	-0.000561989	-0.00228101	-0.00222965	-0.00416732	-0.00224129
1	6510001	6620000	0.000719533	0.000711762	0.000681111	-0.00145685	-0.000675062	-0.00204121	-0.00205843	-0.0043825	-0.0024804
1	6520001	6630000	0.000677832	0.000675653	0.000667551	-0.00118198	-0.000469548	-0.00239175	-0.00222165	-0.00515857	-0.00298769
1	6530001	6640000	0.000677917	0.000659738	0.000675268	-0.00122949	-0.000528925	-0.00212767	-0.00199174	-0.00443694	-0.00243005
1	6540001	6650000	0.000615538	0.000590955	0.000583506	-0.000991812	-0.000297214	-0.00215391	-0.00206904	-0.00411213	-0.00225462
1	6550001	6660000	0.000557445	0.000546974	0.000529943	-0.000558061	1.04671e-06	-0.00226996	-0.00231889	-0.00325789	-0.00151679
1	6560001	6670000	0.000562628	0.000558359	0.000547375	-0.0010511	-0.000458205	-0.00218375	-0.00210001	-0.00328438	-0.00173259
1	6570001	6680000	0.000541901	0.000527018	0.000508612	-0.000828669	-0.000331858	-0.00233087	-0.00227077	-0.00353608	-0.00191371
1	6580001	6690000	0.000505975	0.00049634	0.000472964	-0.000316638	-8.96507e-05	-0.0018767	-0.00178216	-0.002883	-0.00134057
1	6590001	6700000	0.000455907	0.000443288	0.000436336	-0.000693678	-0.000462441	-0.00259765	-0.00237568	-0.00401998	-0.00234443
1	6600001	6710000	0.00055001	0.000540925	0.000508606	-0.000714038	-0.000614103	-0.00165881	-0.0020738	-0.00253491	-0.00113672
1	6610001	6720000	0.000688407	0.000663663	0.000607265	-0.000109358	-6.00971e-05	-0.00143792	-0.00182873	-0.000839968	0.00026231
1	6620001	6730000	0.000807152	0.000807096	0.00070088	0.000988301	0.000534749	-0.00125051	-0.00167966	-0.000859909	0.000417583
1	6630001	6740000	0.000835536	0.000828778	0.000729559	0.001164	0.000650883	-0.000911188	-0.00161633	-0.00108988	0.000197139
1	6640001	6750000	0.00084972	0.000839502	0.000748641	0.00109228	0.000612286	-0.000587184	-0.00135608	-0.00104397	0.000283398
1	6650001	6760000	0.000782655	0.000773075	0.000672106	0.00140092	0.000793494	-0.000218161	-0.00111154	-0.000632827	0.000435113
1	6660001	6770000	0.000740474	0.000735776	0.000624116	0.00191547	0.00118823	5.54988e-05	-0.000931925	-0.000128743	0.000906879
1	6670001	6780000	0.000760417	0.000764964	0.000650394	0.00223518	0.00140345	0.000155031	-0.00087748	0.000335756	0.00155106
1	6680001	6790000	0.000791089	0.000779255	0.000665311	0.00187699	0.00109229	-0.000308205	-0.00150133	-4.85613e-05	0.00139826
1	6690001	6800000	0.00078013	0.000766857	0.000650851	0.00190668	0.00109711	-0.000117156	-0.00153152	-0.000116414	0.00140236
1	6700001	6810000	0.000641521	0.000632814	0.000541261	0.00253867	0.00162149	-0.000743697	-0.0018683	-0.000619329	0.000870713
1	6710001	6820000	0.000528711	0.000521546	0.000458097	0.00249029	0.00114456	-0.00122377	-0.00243676	-0.00175391	-6.9142e-05
1	6720001	6830000	0.00045857	0.000440885	0.000404893	0.00191008	0.00124655	-0.00101255	-0.00274622	-0.00127931	0.000251696
1	6730001	6840000	0.00041395	0.000419094	0.000358974	0.00192049	0.00118478	-0.00120257	-0.00268009	-0.00142057	0.000296364
1	6740001	6850000	0.000433576	0.000427017	0.000366432	0.00214482	0.00137529	-0.0023255	-0.00346563	-0.00200968	-5.4813e-05
1	6750001	6860000	0.000546623	0.000481955	0.000437601	0.00196478	0.00123016	-0.00202229	-0.00323082	-0.00110323	0.000717899
1	6760001	6870000	0.000629932	0.000523926	0.000489824	0.00191005	0.00110517	-0.00166212	-0.00294054	-0.0010265	0.000768969
1	6770001	6880000	0.000684628	0.000545624	0.000523335	0.00105317	0.00053542	-0.00189171	-0.00318642	-0.00114325	0.000508802
1	6780001	6890000	0.000626106	0.000501941	0.000478094	0.00147632	0.000946185	-0.00148082	-0.00276661	-0.00040326	0.000788829
1	6790001	6900000	0.000679967	0.000524718	0.000521582	0.001066	0.000660322	-0.0013077	-0.0027029	0.000679454	0.00155243
1	6800001	6910000	0.000747041	0.000553822	0.000574868	0.000558307	0.0001575	-0.000842437	-0.00211452	0.00107826	0.00180001
1	6810001	6920000	0.000718311	0.000518621	0.000536855	0.000513351	0.00010152	-0.000391741	-0.00185012	0.000928314	0.00187517
1	6820001	6930000	0.000679795	0.000461294	0.000505804	0.000305028	-0.000234816	-0.000487084	-0.00176765	0.00105777	0.0017895
1	6830001	6940000	0.000655241	0.000423589	0.000480944	0.000585385	1.50454e-06	-0.00064185	-0.00199483	0.00158047	0.00218267
1	6840001	6950000	0.000690672	0.000488976	0.000546944	0.000800019	0.000119931	0.000686479	-0.000745105	0.000694479	0.00176533
1	6850001	6960000	0.000698819	0.000571379	0.000618626	0.00123174	0.000411417	0.00200861	0.00027323	-0.00107301	0.00046419
1	6860001	6970000	0.000692355	0.00061934	0.00064779	0.00165908	0.0008001	0.00213571	0.000363089	-0.00213816	-0.000182852
1	6870001	6980000	0.000619986	0.000583756	0.000609664	0.00201352	0.00102518	0.00258285	0.000947275	-0.0022462	-0.000616364
1	6880001	6990000	0.000734962	0.00071077	0.000696781	0.00212672	0.00112932	0.00162568	0.000313847	-0.00162763	-0.000549107
1	6890001	7000000	0.000755496	0.000745298	0.0007001	0.00246122	0.00133402	0.00128086	0.000237292	-0.00315161	-0.00204274
1	6900001	7010000	0.000753629	0.000779462	0.000707726	0.00295126	0.00184678	0.00111305	-3.86184e-05	-0.00334443	-0.00222694
1	6910001	7020000	0.000801633	0.0008562	0.000749212	0.0036584	0.00237443	0.000680069	-0.000246333	-0.00273864	-0.00194692
1	6920001	7030000	0.000886426	0.00100638	0.00081262	0.0049074	0.00330083	0.000171699	-0.000450882	-0.00176256	-0.00132877
1	6930001	7040000	0.000958938	0.00110507	0.000897323	0.00579036	0.00410494	0.000232115	-0.000119686	-0.0019136	-0.00131193
1	6940001	7050000	0.000918842	0.00103974	0.000817636	0.00557278	0.00391636	-0.000687045	-0.000999594	-0.00148157	-0.000980221
1	6950001	7060000	0.000840447	0.000937657	0.000701475	0.00544301	0.00385766	-0.00179042	-0.00184427	-0.000700884	-0.000692193
1	6960001	7070000	0.000824931	0.000893711	0.000657241	0.00468158	0.00310662	-0.00242389	-0.00230903	2.90756e-05	-0.000245506
1	6970001	7080000	0.000845384	0.000905676	0.000655774	0.00466298	0.00317767	-0.00216457	-0.00220544	0.000110079	-5.63537e-06
1	6980001	7090000	0.000805157	0.000847026	0.000629677	0.00420356	0.00274356	-0.00190377	-0.00217647	7.47416e-06	-1.73722e-05
1	6990001	7100000	0.000693537	0.0007549	0.000544624	0.00454868	0.00308845	-0.00144847	-0.00205614	0.00139361	0.000969407
1	7000001	7110000	0.000643271	0.000699468	0.000500531	0.00439303	0.00283758	-0.00159163	-0.00212322	0.00159131	0.00105744
1	7010001	7120000	0.000628553	0.000672482	0.000497982	0.00310085	0.0017753	-0.00165815	-0.00216192	0.00128413	0.000774874
1	7020001	7130000	0.000687817	0.000695163	0.000602606	-0.000218651	-0.000412126	-0.00151181	-0.00196269	-0.00240109	-0.00177284
1	7030001	7140000	0.000699605	0.000685119	0.000614944	-0.00201453	-0.00170635	-0.00183761	-0.00237149	-0.00173661	-0.00164871
1	7040001	7150000	0.000819254	0.000806011	0.000746819	-0.00167355	-0.00145431	-0.00152653	-0.00197619	-0.00286332	-0.00247435
1	7050001	7160000	0.000876984	0.000873579	0.000833192	-0.0017957	-0.00148639	-0.00157447	-0.00184387	-0.00334945	-0.00258809
1	7060001	7170000	0.000976763	0.000986321	0.000954286	-0.00178574	-0.00142227	-0.001661	-0.00183239	-0.00409502	-0.00314302
1	7070001	7180000	0.00103487	0.00104894	0.00105645	-0.00166747	-0.00128877	-0.00187193	-0.00180215	-0.00452312	-0.00345025
1	7080001	7190000	0.00107426	0.00109318	0.00112161	-0.00167179	-0.00124959	-0.00184018	-0.00135176	-0.00504142	-0.00370272
1	7090001	7200000	0.00123458	0.00126878	0.00132721	-0.00183553	-0.00135857	-0.00168473	-0.0010948	-0.00541535	-0.00383638
1	7100001	7210000	0.00127103	0.00130856	0.00137063	-0.00155324	-0.00120274	-0.00175968	-0.0011098	-0.00582303	-0.00407509
1	7110001	7220000	0.00123755	0.00126801	0.00133953	-0.00154316	-0.00114632	-0.00172116	-0.00110207	-0.00599114	-0.00408907
1	7120001	7230000	0.00113971	0.00115095	0.00120856	-0.00139977	-0.0010891	-0.00204829	-0.00148345	-0.00557537	-0.00370822
1	7130001	7240000	0.00115551	0.00117458	0.00120194	-0.00145831	-0.00106789	-0.00248856	-0.00200769	-0.0059841	-0.0039284
1	7140001	7250000	0.00106611	0.00110838	0.00111837	-0.00152096	-0.00109911	-0.00292537	-0.0023605	-0.00549931	-0.00346705
1	7150001	7260000	0.00102914	0.00107126	0.00107029	-0.00133014	-0.000984977	-0.00321585	-0.00269073	-0.0055164	-0.00345055
1	7160001	7270000	0.000873017	0.000914142	0.000914718	-0.00115843	-0.000817209	-0.00314838	-0.00270324	-0.00523839	-0.00321645
1	7170001	7280000	0.000763165	0.000798283	0.000775631	-0.00138548	-0.001108	-0.00330813	-0.00299965	-0.00519788	-0.00319531
1	7180001	7290000	0.000737552	0.000770395	0.000735975	-0.0013279	-0.00105323	-0.00244568	-0.00272736	-0.00420882	-0.00255559
1	7190001	7300000	0.000567691	0.000582443	0.000527359	-0.000976471	-0.000873845	-0.0034353	-0.00372805	-0.00352283	-0.00206284
1	7200001	7310000	0.000519584	0.000534695	0.000479459	-0.00164008	-0.0011973	-0.00321627	-0.00368366	-0.00272097	-0.00178059
1	7210001	7320000	0.000516826	0.000527328	0.000473511	-0.0018576	-0.00136954	-0.00241309	-0.0030713	-0.00219304	-0.00166831
1	7220001	7330000	0.000440156	0.000450935	0.000407431	-0.00177221	-0.00121077	-0.00161431	-0.00235801	-0.00141254	-0.00123541
1	7230001	7340000	0.00036122	0.000366282	0.000345099	-0.00278722	-0.00225043	0.000557849	-0.000428258	-0.000802019	-0.000739338
1	7240001	7350000	0.000290703	0.000279546	0.000278795	-0.00330728	-0.00254114	0.00225292	0.000843739	-0.000550302	-0.00080039
1	7250001	7360000	0.000230816	0.000217454	0.000217287	-0.00404533	-0.00310707	0.00425377	0.002777	0.000469503	-0.000367982
1	7260001	7370000	0.000239702	0.000223029	0.000229065	-0.00406628	-0.00318058	0.00464556	0.00320919	0.00132267	8.26116e-05
1	7270001	7380000	0.000231897	0.000221051	0.000227969	-0.00407786	-0.00297499	0.00458119	0.00318754	0.000847357	-8.11351e-05
1	7280001	7390000	0.00015272	0.000145006	0.000149453	-0.00463744	-0.00358828	0.002722	0.00158073	0.000112951	-0.000846414
1	7290001	7400000	0.000179823	0.00017876	0.000173823	-0.00473307	-0.00346635	0.00228245	0.00201941	-0.00155572	-0.00155058
1	7300001	7410000	0.000149033	0.0001464	0.00013847	-0.00459022	-0.00336169	0.00224018	0.00205994	-0.000683818	-0.000772176
1	7310001	7420000	0.000128591	0.00012808	0.00012164	-0.00433906	-0.00311243	-0.000438094	-0.000232477	-0.00290154	-0.00115448
1	7320001	7430000	0.00018161	0.000167319	0.000176241	-0.00461488	-0.00358535	0.000359602	0.00021788	-0.00238434	-0.000968756
1	7330001	7440000	0.00017749	0.000158613	0.00016927	-0.00438415	-0.00331831	8.60212e-05	0.00023149	-0.00170827	-0.000475558
1	7340001	7450000	0.00025942	0.000239046	0.000240604	-0.004358	-0.00355156	-0.000197461	-0.000528134	-0.00200925	-0.000719891
1	7350001	7460000	0.000433664	0.000415372	0.000373562	-0.00255349	-0.00223701	-0.00167031	-0.00227535	0.000677701	0.000802671
1	7360001	7470000	0.000410437	0.000395634	0.00035188	-0.00248	-0.00220588	-0.00189879	-0.00227189	0.000244711	0.000611215
1	7370001	7480000	0.00046643	0.00043165	0.000401727	-0.00261198	-0.00256425	-0.00225446	-0.0026655	0.000372742	0.000594227
1	7380001	7490000	0.000517482	0.00046861	0.000450326	-0.00268604	-0.00253206	-0.0026141	-0.00285708	0.000108077	0.000343666
1	7390001	7500000	0.000583102	0.000518011	0.000507317	-0.00299067	-0.00300449	-0.00334636	-0.00368972	-0.000630804	-0.000612399
1	7400001	7510000	0.000669709	0.000613197	0.000574283	-0.00241194	-0.00252382	-0.00383443	-0.0040638	-0.00138868	-0.0010584
1	7410001	7520000	0.000755416	0.000696118	0.000621533	-0.00182204	-0.00200553	-0.00346164	-0.0038876	-0.000669993	-0.000846792
1	7420001	7530000	0.000758327	0.000705837	0.000619011	-0.00162536	-0.00175122	-0.00400496	-0.00427408	-0.000808147	-0.000902934
1	7430001	7540000	0.000777926	0.000746297	0.000619726	-0.00141953	-0.00161853	-0.00406456	-0.00441671	-0.000110816	-0.000510572
1	7440001	7550000	0.000763113	0.000728168	0.000596501	-0.00147598	-0.00161333	-0.00449778	-0.00466311	0.000149433	-0.000332303
1	7450001	7560000	0.000628265	0.000595253	0.000492803	-0.00183778	-0.00193299	-0.0047179	-0.00458913	-0.00109472	-0.00109955
1	7460001	7570000	0.000660793	0.000636226	0.000524	-0.00193133	-0.00200245	-0.00464288	-0.0045101	-0.0014363	-0.00130138
1	7470001	7580000	0.000747836	0.000725639	0.000604758	-0.00175836	-0.00177697	-0.00410408	-0.00389549	-0.00120003	-0.000940704
1	7480001	7590000	0.000838712	0.000803698	0.000654102	-0.00123565	-0.00152769	-0.00374182	-0.00338729	-0.000995561	-0.000692385
1	7490001	7600000	0.000861361	0.000841786	0.000655103	-0.0006719	-0.000954194	-0.00341489	-0.00316968	7.35445e-05	0.000268045
1	7500001	7610000	0.000901309	0.000841657	0.000689739	-0.00111618	-0.00127408	-0.00355647	-0.0031627	0.000228958	0.00060318
1	7510001	7620000	0.000854774	0.000788759	0.000665972	-0.00136762	-0.00154287	-0.00361702	-0.00312434	6.77205e-05	0.000616351
1	7520001	7630000	0.000858396	0.000799262	0.000664696	-0.00131302	-0.00153182	-0.00323407	-0.00294174	0.00056599	0.000724953
1	7530001	7640000	0.000915086	0.000823376	0.000707826	-0.00180241	-0.00190973	-0.00330346	-0.00309873	-0.000362513	1.38379e-05
1	7540001	7650000	0.000908661	0.000809746	0.000702177	-0.00178142	-0.0018951	-0.00326427	-0.00307961	-0.000364556	-4.79049e-05
1	7550001	7660000	0.000918234	0.000808547	0.000734598	-0.001804	-0.00189109	-0.00290693	-0.00271092	0.000108761	0.000228643
1	7560001	7670000	0.000928779	0.000807665	0.000740502	-0.00169365	-0.00171145	-0.00279955	-0.00261562	0.000315896	0.00049246
1	7570001	7680000	0.000817743	0.00071008	0.000637113	-0.00165414	-0.00152654	-0.00288066	-0.00270728	0.000521099	0.000533433
1	7580001	7690000	0.000756191	0.000676913	0.000602457	-0.00176559	-0.00140648	-0.00250909	-0.00263367	0.000442512	0.000425354
1	7590001	7700000	0.000711591	0.000628275	0.000587824	-0.00162782	-0.00119157	-0.00220966	-0.00217336	0.000374914	0.000362411
1	7600001	7710000	0.000677515	0.000629717	0.000565688	-0.00118577	-0.000635823	-0.00150318	-0.00149416	2.23782e-05	-0.000174495
1	7610001	7720000	0.000617399	0.000580697	0.000524288	-0.00112994	-0.000371546	-0.00156075	-0.00142081	-0.000164991	-0.000222106
1	7620001	7730000	0.000595799	0.000560488	0.000504536	-0.0010358	-0.000183846	-0.00189096	-0.00149548	-0.000977713	-0.000511284
1	7630001	7740000	0.000508331	0.000488889	0.000448029	-6.88669e-05	0.000810965	-0.00185616	-0.00112914	-0.000590892	6.14299e-05
1	7640001	7750000	0.000519883	0.000515177	0.000467095	0.000674613	0.00128307	-0.000714602	-3.96745e-05	0.000479924	0.000669601
1	7650001	7760000	0.000521294	0.000524332	0.000444574	0.0010633	0.00164753	-0.00116018	-0.000572618	-8.59741e-05	0.000237414
1	7660001	7770000	0.000537022	0.000533687	0.000465436	0.00142802	0.00185331	-0.00144634	-0.000724438	0.000467381	0.000569806
1	7670001	7780000	0.000577194	0.000596478	0.000507233	0.00203536	0.00206572	-0.00176644	-0.000928552	0.000262542	0.000379316
1	7680001	7790000	0.000533061	0.000556805	0.000482153	0.00206101	0.00219921	-0.00168745	-0.00094422	0.000647283	0.000549612
1	7690001	7800000	0.000520125	0.000542492	0.000482878	0.00188242	0.00190302	-0.000989603	-0.000555859	0.00114201	0.000696411
1	7700001	7810000	0.000476901	0.000492619	0.000437547	0.0022212	0.00204471	-0.000619165	-0.000523663	0.00286931	0.00172813
1	7710001	7820000	0.000526684	0.000553278	0.000487866	0.00196349	0.00182728	-0.000331441	-0.000424628	0.00270295	0.00174969
1	7720001	7830000	0.000554429	0.000598355	0.000512855	0.00199269	0.00192778	-1.72308e-05	-0.000153882	0.00285932	0.00187377
1	7730001	7840000	0.000614736	0.000651844	0.000564367	0.00155024	0.00180556	-0.00031677	-0.000477013	0.00264827	0.00174564
1	7740001	7850000	0.000591547	0.000620588	0.000543518	0.00142706	0.0017236	-0.00112121	-0.00113176	0.00198023	0.00129269
1	7750001	7860000	0.000580446	0.000603494	0.000542435	0.00119376	0.00136739	-0.000742517	-0.000761428	0.00215461	0.00171506
1	7760001	7870000	0.000584164	0.00062255	0.000540189	0.001133	0.00113445	-0.000835217	-0.000968225	0.00166066	0.00110723
1	7770001	7880000	0.000629067	0.000670071	0.000576995	0.000311242	0.000577692	-0.000443082	-0.000631441	0.00241677	0.00175798
1	7780001	7890000	0.000625943	0.000654277	0.000570581	0.000218887	0.000498927	-0.00025543	-3.32086e-05	0.00319076	0.0024726
1	7790001	7900000	0.000612444	0.000633139	0.000522964	5.33561e-05	0.000466893	-0.00073093	-0.000414029	0.00271943	0.00222094
1	7800001	7910000	0.000565884	0.000589893	0.000489888	-0.000143823	0.000308334	-0.0005745	-0.000272488	0.00275062	0.00221814
1	7810001	7920000	0.000577368	0.000584196	0.00048644	-0.000855313	-0.000423898	-0.0008743	-0.000406723	0.00257647	0.0017671
1	7820001	7930000	0.000640479	0.000649422	0.000502873	-0.000837628	-0.000560228	-0.00146153	-0.00117778	0.00396179	0.00267268
1	7830001	7940000	0.000565704	0.000579077	0.000436912	-0.000779057	-0.000754931	-0.00123555	-0.000946154	0.0045602	0.00300152
1	7840001	7950000	0.000627568	0.000626308	0.000463552	-0.00132559	-0.0011745	-0.00115582	-0.000689116	0.0029494	0.00211145
1	7850001	7960000	0.000671462	0.000675964	0.000472564	-0.0011238	-0.000842062	-0.00166705	-0.00122018	0.00201323	0.00123467
1	7860001	7970000	0.000656869	0.000682321	0.00043623	-0.000581129	-0.000122102	-0.00178794	-0.00140835	0.00329482	0.00225904
1	7870001	7980000	0.000578357	0.000574364	0.000355886	-0.000343585	0.000147779	-0.0020268	-0.00195868	0.00353388	0.00221879
1	7880001	7990000	0.000573517	0.000565843	0.000339905	-0.000330576	6.82812e-05	-0.00244829	-0.00282417	0.00299216	0.00171045
1	7890001	8000000	0.000539459	0.000547141	0.000327939	0.000532801	0.000677611	-0.00240905	-0.0028341	0.00341951	0.00199467
1	7900001	8010000	0.000603882	0.000628957	0.000368963	0.000509594	0.000763434	-0.00251366	-0.00306064	0.00389704	0.00237832
1	7910001	8020000	0.000546045	0.000579476	0.000326962	0.00139281	0.00167717	-0.00272903	-0.00329377	0.00455122	0.00310059
1	7920001	8030000	0.000460141	0.000478257	0.000281718	0.00156644	0.00176917	-0.00282388	-0.00330238	0.00327455	0.0023334
1	7930001	8040000	0.000520301	0.000565721	0.000325385	0.00201974	0.00218558	-0.00280857	-0.00311863	0.00396277	0.00286901
1	7940001	8050000	0.000473321	0.000539258	0.000306344	0.00276862	0.00263652	-0.00346401	-0.00368828	0.00518295	0.00357165
1	7950001	8060000	0.000491216	0.000551072	0.000330931	0.00156387	0.0017519	-0.00407893	-0.00411195	0.00393938	0.00273658
1	7960001	8070000	0.000511687	0.000548328	0.000367289	0.00110467	0.00131715	-0.00402955	-0.00411171	0.00308058	0.00197797
1	7970001	8080000	0.000524235	0.000553423	0.000380806	0.00120963	0.0011475	-0.00401551	-0.00406379	0.00288647	0.00182195
1	7980001	8090000	0.000547401	0.000584241	0.000416157	0.0012728	0.00107651	-0.00415519	-0.00416367	0.00321194	0.00202532
1	7990001	8100000	0.000628286	0.000657046	0.000493591	0.000792125	0.000713834	-0.00443617	-0.00424027	0.00332989	0.00223291
1	8000001	8110000	0.000587333	0.000601872	0.000476343	0.00107364	0.000710244	-0.0045747	-0.00421019	0.00258848	0.00176992
1	8010001	8120000	0.000625856	0.000637939	0.000520119	0.000664747	0.000370201	-0.00454398	-0.00418373	0.00163738	0.0012606
1	8020001	8130000	0.000646951	0.00065449	0.000542644	0.000959205	0.000513217	-0.0038852	-0.00355614	0.00128025	0.00111615
1	8030001	8140000	0.000632748	0.00061899	0.000534268	0.000347229	9.77092e-05	-0.00404388	-0.00378138	8.09931e-07	0.000101966
1	8040001	8150000	0.000617893	0.000598497	0.000506903	0.000718191	0.000394119	-0.0039823	-0.00404198	-2.05903e-05	-3.75181e-05
1	8050001	8160000	0.000573931	0.000554445	0.000466955	0.00202326	0.00119669	-0.00350738	-0.00361406	0.00130192	0.00100791
1	8060001	8170000	0.000570084	0.000537669	0.000455965	0.00211332	0.00103256	-0.00273231	-0.00300008	0.000391041	0.000470963
1	8070001	8180000	0.00057802	0.000560803	0.000458372	0.00256815	0.00157708	-0.00301036	-0.00310736	-0.00119996	-0.000288164
1	8080001	8190000	0.000589074	0.00057021	0.000461914	0.00292763	0.00221113	-0.00314833	-0.00316922	-0.00273231	-0.00134084
1	8090001	8200000	0.000554106	0.000532713	0.000415378	0.00319882	0.00244995	-0.00308845	-0.00319908	-0.00466519	-0.00285531
1	8100001	8210000	0.00052576	0.000500676	0.000389078	0.0030376	0.00245525	-0.00305184	-0.00313396	-0.00499374	-0.00309043
1	8110001	8220000	0.000480349	0.000458182	0.000339416	0.00359747	0.00286787	-0.00293175	-0.00309057	-0.00474131	-0.00301748
1	8120001	8230000	0.000546356	0.000515798	0.000391907	0.00302196	0.00237139	-0.00324799	-0.00322936	-0.0037016	-0.00246142
1	8130001	8240000	0.000531749	0.000491317	0.000380221	0.00363174	0.00259537	-0.00257864	-0.00264507	-0.00352088	-0.00218748
1	8140001	8250000	0.000489695	0.000458606	0.000364442	0.00389695	0.00282395	-0.00231754	-0.00229171	-0.00327248	-0.00190009
1	8150001	8260000	0.000431333	0.000405715	0.000330232	0.0039511	0.00293577	-0.00205137	-0.00211639	-0.00345139	-0.0020255
1	8160001	8270000	0.000385117	0.000364437	0.000306314	0.00339975	0.00275463	-0.00272948	-0.00242033	-0.00322615	-0.0019316
1	8170001	8280000	0.000359424	0.000344185	0.000307367	0.0025499	0.00224684	-0.000913086	-0.00134911	-0.0015979	-0.00179257
1	8180001	8290000	0.000378523	0.000370265	0.000338242	0.00268331	0.0020443	-0.00141422	-0.00145271	-0.00173734	-0.00180839
1	8190001	8300000	0.000365181	0.000351025	0.000334143	0.00271859	0.00209181	-0.00138276	-0.00125218	-0.00088882	-0.00132215
1	8200001	8310000	0.000399701	0.000380528	0.000358388	0.00210592	0.00155913	-0.00150979	-0.00139469	-0.000960723	-0.00139134
1	8210001	8320000	0.000464323	0.000453347	0.00040503	0.0023219	0.00184566	-0.00164672	-0.00162833	-0.000842405	-0.00126513
1	8220001	8330000	0.000356108	0.000354721	0.000318946	0.00288626	0.00254249	-0.00197617	-0.00211505	-0.00169261	-0.00220407
1	8230001	8340000	0.000402867	0.000414745	0.000349012	0.00200505	0.00199825	-0.00301569	-0.00315376	-0.00178295	-0.00233726
1	8240001	8350000	0.000433322	0.000448237	0.000361861	0.00187927	0.00195733	-0.00332975	-0.00339715	-0.00157723	-0.0019211
1	8250001	8360000	0.000468978	0.000487656	0.000380547	0.00199825	0.00218419	-0.00355526	-0.00379442	-0.00138087	-0.00164329
1	8260001	8370000	0.000485845	0.000511934	0.000387536	0.00195146	0.0021101	-0.00385966	-0.00411436	-0.00169517	-0.00168974
1	8270001	8380000	0.000482624	0.000491832	0.000365225	0.00236058	0.00236446	-0.00530253	-0.00481891	-0.00250525	-0.00165541
1	8280001	8390000	0.000404538	0.000407097	0.000282229	0.00163553	0.00177124	-0.00542265	-0.00514968	-0.00201571	-0.00141257
1	8290001	8400000	0.000384274	0.000403405	0.000263333	0.0012286	0.00155269	-0.00526153	-0.00505172	-0.00141806	-0.00108751
1	8300001	8410000	0.000374982	0.000403357	0.000258908	0.00216449	0.00255204	-0.00564905	-0.00535557	-0.000749632	-0.000516342
1	8310001	8420000	0.000371122	0.00040435	0.000247228	0.00210686	0.00274524	-0.00608972	-0.00584466	-0.000112863	-8.71919e-05
1	8320001	8430000	0.000387371	0.000416988	0.000250401	0.00173426	0.00241537	-0.00559539	-0.00545293	0.000249742	7.2393e-05
1	8330001	8440000	0.000357746	0.000387913	0.000221562	0.0025996	0.00314596	-0.00583392	-0.00579237	0.00198797	0.00137031
1	8340001	8450000	0.000370466	0.000386649	0.0002399	0.00259085	0.00335791	-0.004392	-0.00468951	0.00188637	0.00118223
1	8350001	8460000	0.000378362	0.000382726	0.000256642	0.00188577	0.0025654	-0.0035441	-0.00375684	0.00147684	0.000931395
1	8360001	8470000	0.000357603	0.000356878	0.000238074	0.00195227	0.0025997	-0.00299824	-0.00328335	0.00187752	0.00107938
1	8370001	8480000	0.000347872	0.000361276	0.00024076	0.00156735	0.0021857	-0.00257697	-0.00304232	0.00160053	0.000768822
1	8380001	8490000	0.000372549	0.000390881	0.000263879	0.0011318	0.00174998	-0.00253166	-0.00295191	0.0005611	0.000107509
1	8390001	8500000	0.000350017	0.000362882	0.000248685	0.00124415	0.0019742	-0.00245558	-0.00289242	3.16589e-05	-0.00018658
1	8400001	8510000	0.00032603	0.000336369	0.000229364	0.000760261	0.00141789	-0.00207825	-0.00264538	-0.000744734	-0.000732843
1	8410001	8520000	0.000350106	0.000345815	0.000284712	-0.000681192	-5.48855e-05	-0.00121636	-0.0015845	-0.00200501	-0.00153206
1	8420001	8530000	0.000350551	0.000355021	0.000300418	-0.00034534	0.00019739	-0.00156607	-0.00171451	-0.00220173	-0.00159681
1	8430001	8540000	0.000319024	0.000320367	0.000295764	-0.000541975	-0.000166409	-0.00126393	-0.00123912	-0.00397461	-0.00285482
1	8440001	8550000	0.000287363	0.00029688	0.00027731	-0.000843449	-0.000893463	-0.00222267	-0.00204211	-0.00436547	-0.00323214
1	8450001	8560000	0.000291095	0.000300316	0.000283288	-0.000557785	-0.000596007	-0.00288971	-0.0026211	-0.00465962	-0.00354627
1	8460001	8570000	0.000299684	0.000303071	0.000288597	-0.00038857	-0.000237002	-0.00314292	-0.00284229	-0.00419755	-0.00325978
1	8470001	8580000	0.000343682	0.000348908	0.000329889	-0.00027638	-1.51727e-05	-0.0034022	-0.0031663	-0.00496961	-0.00360433
1	8480001	8590000	0.000335343	0.000341588	0.000323956	0.000340886	0.00046682	-0.00339363	-0.00314279	-0.00464082	-0.00335077
1	8490001	8600000	0.000401382	0.000418302	0.00038511	0.000542757	0.000574726	-0.00343637	-0.00308677	-0.00434622	-0.00307331
1	8500001	8610000	0.000427701	0.000437569	0.000412899	0.000297174	0.000339494	-0.00316167	-0.00277832	-0.00404425	-0.00295928
1	8510001	8620000	0.000379355	0.000398352	0.000344925	0.0013072	0.00110023	-0.00384831	-0.00348943	-0.00405781	-0.00285021
1	8520001	8630000	0.000395937	0.00040471	0.000360122	0.00120087	0.000828844	-0.0037488	-0.00334214	-0.00458135	-0.00307312
1	8530001	8640000	0.000452287	0.000451136	0.00040624	0.000298024	9.29208e-05	-0.00387763	-0.00350015	-0.00406866	-0.00293913
1	8540001	8650000	0.000503537	0.000492656	0.000450936	2.24346e-05	-0.000226602	-0.00350797	-0.00321788	-0.00367344	-0.00271665
1	8550001	8660000	0.000527078	0.000524899	0.000472364	0.000126711	-0.000210045	-0.00347108	-0.00306157	-0.00363047	-0.00261341
1	8560001	8670000	0.000560554	0.000562607	0.000509362	0.00023397	-0.0001974	-0.00339345	-0.00304378	-0.00350363	-0.00266359
1	8570001	8680000	0.000558909	0.000553796	0.000503485	-9.20064e-05	-0.000526587	-0.00314873	-0.00281493	-0.00271491	-0.00222786
1	8580001	8690000	0.000601679	0.000585815	0.000547284	-8.85745e-05	-0.000351631	-0.00238126	-0.00223831	-0.0015896	-0.00158325
1	8590001	8700000	0.000565642	0.000532031	0.000505889	-0.000363562	-0.000697354	-0.00245001	-0.00234375	-0.00154722	-0.00159588
1	8600001	8710000	0.000615637	0.000625487	0.000542172	0.00036031	-9.50975e-05	-0.00295395	-0.00285591	-0.00255234	-0.00197826
1	8610001	8720000	0.000631808	0.000620452	0.000576772	0.000334606	-0.000272756	-0.00198673	-0.00191011	-0.00215027	-0.001722
1	8620001	8730000	0.000612343	0.000611084	0.000565526	0.000514068	-0.000187828	-0.00179805	-0.00179403	-0.00209726	-0.00175086
1	8630001	8740000	0.000582676	0.000585513	0.000544343	0.000633196	2.95641e-07	-0.00184534	-0.00171453	-0.00240901	-0.00186772
1	8640001	8750000	0.000521916	0.000533279	0.000482925	0.000908964	0.000357791	-0.00208822	-0.00178335	-0.00302798	-0.00217019
1	8650001	8760000	0.000499289	0.000517363	0.000458666	0.000289906	7.6613e-05	-0.00270423	-0.0021746	-0.00352269	-0.00248878
1	8660001	8770000	0.000485947	0.000506652	0.000454693	-0.000147311	-0.00018661	-0.00231693	-0.00188396	-0.00411222	-0.00266901
1	8670001	8780000	0.00050605	0.000513351	0.000470924	-0.000573784	-0.000582692	-0.00129682	-0.00134618	-0.00418733	-0.00281544
1	8680001	8790000	0.000471364	0.000494561	0.000439866	0.00019954	0.00045689	-0.00179004	-0.00153215	-0.00524129	-0.00344673
1	8690001	8800000	0.000462516	0.000502656	0.000435854	0.00057578	0.00115533	-0.00146751	-0.000967716	-0.00529208	-0.00345969
1	8700001	8810000	0.000418832	0.000420464	0.000402493	0.000206642	0.0011231	-0.000703978	-0.000336744	-0.00466811	-0.00331693
1	8710001	8820000	0.000422121	0.000437073	0.000395959	-0.000251039	0.0010262	-0.00219973	-0.00183764	-0.00564402	-0.00397535
1	8720001	8830000	0.000429638	0.00043143	0.000388692	-0.000751799	0.000830414	-0.00234264	-0.00203709	-0.00491914	-0.00348742
1	8730001	8840000	0.000452304	0.000451526	0.000404821	-0.000630599	0.000994047	-0.00097642	-0.000813498	-0.00309871	-0.00191506
1	8740001	8850000	0.000506682	0.000502942	0.000465502	-0.000597231	0.000917479	-0.000334188	-0.000417742	-0.00207098	-0.00111588
1	8750001	8860000	0.000498708	0.000496173	0.000468727	-7.08129e-06	0.00135507	0.000328755	9.93345e-05	-0.00128336	-0.000634834
1	8760001	8870000	0.00053009	0.000507089	0.000495295	0.000312104	0.00146879	0.000512309	0.000354682	0.000380083	0.000947978
1	8770001	8880000	0.000539879	0.000508055	0.000511777	0.000638261	0.00174996	-0.00039126	0.00030065	0.00150829	0.00217779
1	8780001	8890000	0.000538927	0.000505122	0.000511365	5.57155e-05	0.000776614	-0.000615548	3.69046e-06	0.00177728	0.00233037
1	8790001	8900000	0.000592959	0.000540329	0.000558446	0.000419074	0.000963107	-0.000893942	-0.000385211	0.00307018	0.00322743
1	8800001	8910000	0.00062353	0.000556371	0.000590767	-4.53587e-05	0.000490124	-0.000754193	-0.00018667	0.00272776	0.00323192
1	8810001	8920000	0.00057302	0.00050564	0.000543265	0.00015084	0.000699365	-0.000319472	0.000261435	0.00318498	0.0035189
1	8820001	8930000	0.000599739	0.00052739	0.000583836	0.000135426	0.000606895	-0.000359101	0.000142367	0.00364764	0.00383047
1	8830001	8940000	0.000586154	0.000513406	0.000574963	0.000108189	0.000526769	-0.000948933	-0.00045466	0.00288859	0.00330013
1	8840001	8950000	0.000577823	0.000499548	0.00056673	-0.000103665	0.000326503	-0.00159118	-0.00103505	0.00313383	0.00339443
1	8850001	8960000	0.000535047	0.000448523	0.000523897	-7.26105e-05	0.000278409	-0.00145889	-0.00111099	0.00357851	0.00373681
1	8860001	8970000	0.000559686	0.000474378	0.000547348	-0.000231922	0.00018958	-0.00242929	-0.00182053	0.00220791	0.00264141
1	8870001	8980000	0.000521611	0.000457785	0.000506649	-1.16718e-05	0.000664881	-0.0022676	-0.00213362	0.00248566	0.00245183
1	8880001	8990000	0.000587783	0.000512716	0.000572949	9.42016e-05	0.00101876	-0.00193572	-0.00183603	0.00296413	0.00296241
1	8890001	9000000	0.000568467	0.000497308	0.000563382	-0.00058347	0.000395285	-0.00141623	-0.0012769	0.00278039	0.00305931
1	8900001	9010000	0.000548353	0.00047817	0.000544822	-0.000345093	0.00056333	-0.0015359	-0.0011768	0.00416974	0.00387188
1	8910001	9020000	0.000625144	0.000532599	0.000635545	-0.000134498	0.00037805	-0.000366117	0.000163204	0.00698452	0.00574466
1	8920001	9030000	0.000636234	0.000541461	0.000674135	5.09319e-05	0.00053055	0.00141283	0.00182129	0.00861384	0.00678648
1	8930001	9040000	0.000653385	0.000540602	0.000694273	0.000536323	0.000929271	0.0018561	0.00231013	0.0102637	0.00801671
1	8940001	9050000	0.000652982	0.000541769	0.000701652	0.00087443	0.00130289	0.00170375	0.00237698	0.00932584	0.0076762
1	8950001	9060000	0.000688852	0.00056369	0.000724811	0.000797047	0.0011971	0.00137681	0.00203375	0.00931768	0.00761918
1	8960001	9070000	0.000645412	0.000531348	0.000678903	0.00136675	0.00140096	0.00218852	0.00284039	0.0113995	0.00872406
1	8970001	9080000	0.000618127	0.000509248	0.000658765	0.00133023	0.00116272	0.00225899	0.00283779	0.0114296	0.00887325
1	8980001	9090000	0.000567018	0.000474143	0.000610494	0.00241535	0.00188723	0.00222857	0.00299758	0.011625	0.00895023
1	8990001	9100000	0.000560594	0.000481182	0.000606398	0.00294102	0.00240522	0.00194156	0.00248986	0.0106694	0.00787617
1	9000001	9110000	0.00055041	0.000483921	0.000597832	0.0030095	0.00268584	0.00158262	0.00195864	0.00969169	0.00709679
1	9010001	9120000	0.000548326	0.000522834	0.000587028	0.00251449	0.002703	-0.000383659	-0.00017079	0.00542621	0.00358127
1	9020001	9130000	0.000534893	0.000525633	0.000544709	0.00291061	0.00322954	-0.00216058	-0.00167533	0.00359953	0.00215871
1	9030001	9140000	0.000514673	0.000512989	0.000518313	0.00243968	0.00274751	-0.00263667	-0.00210412	0.00205447	0.000688587
1	9040001	9150000	0.000560454	0.000573954	0.000572257	0.0033527	0.00343182	-0.00106204	-0.00121544	0.00547088	0.00303026
1	9050001	9160000	0.000560956	0.000597477	0.00057254	0.00338781	0.0036418	-0.0010315	-0.00110619	0.00478054	0.00261067
1	9060001	9170000	0.000651755	0.000714013	0.00063518	0.00355831	0.00412909	-0.00187742	-0.00203494	0.00284723	0.00147318
1	9070001	9180000	0.000639309	0.000699835	0.000615027	0.00371084	0.00441135	-0.00207999	-0.00214091	0.00259576	0.00128548
1	9080001	9190000	0.000617484	0.000669052	0.000586715	0.00282417	0.00369677	-0.00187766	-0.00209774	0.00252126	0.00119428
1	9090001	9200000	0.000617139	0.00066007	0.00057887	0.00241801	0.00321926	-0.00207943	-0.00233043	0.00227975	0.00105373
1	9100001	9210000	0.000684051	0.000749427	0.000616371	0.00231662	0.00272099	-0.00139599	-0.0019113	0.00375554	0.00237496
1	9110001	9220000	0.000717159	0.000811206	0.000622381	0.00346832	0.00374606	0.000548994	-0.000589318	0.00667381	0.0047066
1	9120001	9230000	0.000670713	0.000764578	0.0005655	0.0036255	0.00390782	0.000612482	-0.000583925	0.00689336	0.00496539
1	9130001	9240000	0.000759627	0.000902165	0.000630361	0.00366882	0.00384029	0.000609021	-0.000916303	0.00820096	0.0061513
1	9140001	9250000	0.000757623	0.000908272	0.000602681	0.00280885	0.00302582	0.000109655	-0.00119403	0.00649578	0.0050296
1	9150001	9260000	0.000922038	0.00112657	0.000742798	0.00268527	0.00270956	0.000454694	-0.00128072	0.0072779	0.00560141
1	9160001	9270000	0.00087067	0.00104255	0.000684181	0.00254155	0.00247794	0.000947676	-0.00102471	0.00815381	0.00640346
1	9170001	9280000	0.00101262	0.00117036	0.000780296	0.00249785	0.00254137	0.000452278	-0.00121303	0.00693035	0.00533979
1	9180001	9290000	0.00108519	0.00123413	0.000811781	0.00275431	0.0028423	0.000398463	-0.00114233	0.00648708	0.00499483
1	9190001	9300000	0.00109573	0.00124054	0.0008115	0.00269449	0.00282429	0.000568327	-0.000941967	0.00667532	0.00517596
1	9200001	9310000	0.00108201	0.00119723	0.000821817	0.00229642	0.00269078	0.00025458	-0.00104828	0.00590836	0.00474032
1	9210001	9320000	0.000997884	0.00104828	0.000761872	0.00151484	0.00208721	-0.000566017	-0.00159462	0.00447413	0.00390834
1	9220001	9330000	0.00103342	0.00107643	0.000808199	0.00127876	0.00183629	-0.000408809	-0.00157398	0.00442654	0.00393934
1	9230001	9340000	0.000946945	0.000943546	0.00074888	0.00102502	0.00168226	-0.000535955	-0.00142474	0.00311877	0.00305341
1	9240001	9350000	0.000908298	0.000890904	0.000728655	0.00135308	0.00193468	-0.000650046	-0.00154794	0.00316534	0.0029231
1	9250001	9360000	0.000733194	0.000662397	0.000584265	0.00186714	0.00245469	-0.000829432	-0.00135119	0.00212859	0.00217323
1	9260001	9370000	0.000722652	0.000710519	0.000614421	0.00239164	0.00319333	-0.000173863	-0.000811566	0.00109902	0.00144025
1	9270001	9380000	0.000620555	0.000643167	0.000557154	0.00279084	0.00361106	0.000522879	-0.000489084	0.00144119	0.00191358
1	9280001	9390000	0.000665412	0.000747058	0.000647535	0.00226596	0.00355983	-0.000390276	-0.00152327	-0.000328629	0.000561948
1	9290001	9400000	0.000638939	0.000714917	0.000624532	0.00253807	0.00381984	-0.000312604	-0.00153296	-0.000355137	0.000513529
1	9300001	9410000	0.000611578	0.000698559	0.000587176	0.00362939	0.00480249	-0.000182026	-0.00155369	-0.000902508	-0.000124694
1	9310001	9420000	0.000629124	0.000720665	0.000597121	0.00486759	0.00524787	-0.000465432	-0.00168257	-0.000547783	0.000203041
1	9320001	9430000	0.000626087	0.000702485	0.000590914	0.00571831	0.00552509	-0.000858344	-0.00194583	-0.00103605	-2.08994e-05
1	9330001	9440000	0.000626403	0.000699446	0.000579674	0.00568519	0.00548474	-0.00108884	-0.00223413	-0.00188316	-0.000791499
1	9340001	9450000	0.000607718	0.000689463	0.000540214	0.00574127	0.00550475	-0.00147105	-0.00248398	-0.0022493	-0.00114279
1	9350001	9460000	0.000630708	0.000693393	0.000572012	0.00459638	0.00448997	-0.00209499	-0.00290057	-0.00346316	-0.00178174
1	9360001	9470000	0.000658805	0.000671078	0.000594478	0.0030665	0.00281632	-0.00363047	-0.00400883	-0.00314177	-0.00159144
1	9370001	9480000	0.000645883	0.000637087	0.000583375	0.00265807	0.00214766	-0.00370586	-0.00405089	-0.00289061	-0.00140007
1	9380001	9490000	0.000565075	0.000499835	0.000492144	0.00238015	0.000980104	-0.0039269	-0.00413774	-0.00144172	-0.000480501
1	9390001	9500000	0.000625823	0.000567937	0.000554489	0.00180242	0.000554131	-0.0044384	-0.00445991	-0.00175001	-0.000581159
1	9400001	9510000	0.000605681	0.000549459	0.000536113	0.00155162	-5.49777e-06	-0.00475583	-0.0047248	-0.00141884	-0.000668641
1	9410001	9520000	0.000594642	0.000557939	0.000524184	0.000386732	-0.000634989	-0.0047699	-0.00477712	-0.00166899	-0.0011066
1	9420001	9530000	0.000549469	0.000532963	0.000479232	-0.000561092	-0.000947881	-0.00496053	-0.00482043	-0.00205119	-0.00160492
1	9430001	9540000	0.000503171	0.000501421	0.000440796	-0.000332449	-0.000707654	-0.00496065	-0.00477966	-0.00167046	-0.00137768
1	9440001	9550000	0.000496515	0.000489564	0.000448437	-0.000682102	-0.000822187	-0.00440051	-0.00444667	-0.0018195	-0.0011246
1	9450001	9560000	0.000460684	0.000467245	0.000410041	-0.000511469	-0.000609113	-0.00423009	-0.00422524	-0.0016056	-0.00116663
1	9460001	9570000	0.000359993	0.000377151	0.000316823	-0.000394127	-0.000568343	-0.00296262	-0.00307114	-0.00206326	-0.00145955
1	9470001	9580000	0.000323901	0.000340002	0.000283729	-0.000706317	-0.000861136	-0.00352333	-0.00332612	-0.0027001	-0.00200473
1	9480001	9590000	0.000270203	0.00029093	0.000240676	-0.000559663	-0.000650678	-0.00226826	-0.00217808	-0.00163328	-0.00137953
1	9490001	9600000	0.000176266	0.000199745	0.000156709	-0.000178924	-0.000274964	-0.000425774	-0.000893099	-0.00144001	-0.00156386
1	9500001	9610000	0.000143627	0.000160114	0.000130746	-0.00120288	-0.000803108	0.00053128	-9.15775e-05	-0.00147353	-0.000711356
1	9510001	9620000	0.000118009	0.000130969	0.000108995	-0.00050623	0.000122962	0.000317531	-8.70161e-05	-0.00180852	-0.000821357
1	9520001	9630000	0.000116894	0.000131897	0.00010955	-0.000267827	-0.000127333	-0.000275391	-0.000993576	-0.00187927	-0.00111536
1	9530001	9640000	0.000121468	0.000136219	0.000114031	-0.000618392	-0.000389694	-0.000498232	-0.00105483	-0.00212947	-0.00118363
1	9540001	9650000	9.2549e-05	0.000103937	8.27775e-05	-0.00139292	-0.00105323	-0.00237626	-0.00192162	-0.00379868	-0.00301668
1	9550001	9660000	7.99575e-05	8.71329e-05	7.02161e-05	-0.00125357	-0.00101833	-0.00221403	-0.0020678	-0.00255922	-0.00211429
1	9560001	9670000	9.96856e-05	9.84321e-05	7.77417e-05	0.000822262	0.000336962	-0.00413874	-0.00473774	-0.00220622	-0.00212191
1	9570001	9680000	0.000108819	0.000108644	7.95626e-05	0.00173792	0.00126481	-0.0034411	-0.00429367	0.000335327	-0.000221421
1	9580001	9690000	0.000106073	0.000104775	6.8808e-05	0.00218544	0.00145656	-0.00500736	-0.00533842	-0.00109032	-0.000994274
1	9590001	9700000	0.000115314	0.00011366	7.84103e-05	0.00140651	0.000822294	-0.00494833	-0.00479479	-0.000274296	-0.000711452
1	9600001	9710000	0.000108175	0.000108961	7.58923e-05	0.00192111	0.00116681	-0.00447929	-0.00435178	0.00014351	-0.000283855
1	9610001	9720000	0.000148119	0.000146538	0.000116294	0.000343275	-0.000250498	-0.00383383	-0.00372812	-0.00200812	-0.00154377
1	9620001	9730000	0.000192232	0.000179877	0.000149128	-0.000933701	-0.00139829	-0.00358515	-0.00315929	-0.00265636	-0.00214004
1	9630001	9740000	0.000209917	0.000186931	0.000160779	-0.00134891	-0.00150908	-0.00405912	-0.00332198	-0.00334498	-0.00265378
1	9640001	9750000	0.000210954	0.000189593	0.000159911	-0.00154495	-0.00154458	-0.00380574	-0.00329339	-0.00352813	-0.00277862
1	9650001	9760000	0.000231664	0.000208705	0.000174323	-0.000874401	-0.00113853	-0.00365187	-0.00307177	-0.00313531	-0.00270191
1	9660001	9770000	0.000202377	0.000184399	0.000151689	-0.00170926	-0.00176015	-0.0033405	-0.00269874	-0.0032693	-0.00281788
1	9670001	9780000	0.000190898	0.000170399	0.000144219	-0.0023743	-0.00248903	-0.00372127	-0.00293593	-0.00511659	-0.00398929
1	9680001	9790000	0.00019234	0.000174789	0.000150479	-0.00137646	-0.00174618	-0.00263876	-0.00208016	-0.00391173	-0.00324656
1	9690001	9800000	0.000208906	0.000193551	0.000172702	-0.000466114	-0.000747009	-0.00218071	-0.0020851	-0.00259543	-0.00244521
1	9700001	9810000	0.000279394	0.000254444	0.00022469	-0.000721753	-0.000877259	-0.00243873	-0.00248634	-0.00211652	-0.00175011
1	9710001	9820000	0.000261792	0.000234687	0.000196677	-0.000162036	-0.000158817	-0.00224225	-0.00247119	-0.00096478	-0.000893374
1	9720001	9830000	0.000291675	0.000265125	0.000224438	0.000120734	3.42677e-05	-0.00114069	-0.00166312	-0.00181471	-0.000610809
1	9730001	9840000	0.000322511	0.000305288	0.000249181	0.00083245	0.000672698	-0.000642625	-0.00124327	-0.000924762	0.000176417
1	9740001	9850000	0.000361544	0.000342532	0.000290858	0.0011023	0.00176149	-0.000349927	0.000210822	-0.00254621	-0.000612327
1	9750001	9860000	0.000422466	0.000395426	0.000345188	-0.000389953	0.00106479	-0.00155307	-0.000523768	-0.00393147	-0.00153216
1	9760001	9870000	0.000533705	0.000507851	0.000460509	-0.00172298	8.64525e-05	-0.00239162	-0.00135218	-0.00571556	-0.00317954
1	9770001	9880000	0.000540558	0.000514259	0.000473486	-0.00185248	-2.40593e-05	-0.00237702	-0.00135072	-0.00567455	-0.00319405
1	9780001	9890000	0.000681132	0.000679169	0.000649823	-0.00252956	-2.61931e-05	-0.00201158	-0.00109229	-0.00684971	-0.00431833
1	9790001	9900000	0.000700941	0.000700481	0.000663905	-0.00269874	-0.000232009	-0.00207804	-0.00107154	-0.00714408	-0.00443629
1	9800001	9910000	0.000686968	0.000686902	0.000659932	-0.00207314	0.000274736	-0.00186748	-0.000851741	-0.00728254	-0.0047245
1	9810001	9920000	0.000778633	0.000825166	0.000761036	-0.000199068	0.00148643	-0.00036358	0.000772163	-0.00581363	-0.00406975
1	9820001	9930000	0.000703597	0.000757832	0.000695344	0.000223424	0.00215252	-0.000393005	0.00103068	-0.00565791	-0.00432628
1	9830001	9940000	0.000773386	0.000767589	0.000742	0.000493881	0.00237181	0.000170555	0.00157419	-0.00721563	-0.00540369
1	9840001	9950000	0.000859928	0.000841634	0.000807865	0.00395629	0.00325017	0.000244792	0.00100008	-0.00825606	-0.00586061
1	9850001	9960000	0.000882032	0.00083957	0.000814645	0.00673251	0.00467625	0.00121462	0.00142691	-0.00862034	-0.0059907
1	9860001	9970000	0.000865765	0.000786481	0.000801326	0.00770007	0.00525451	0.00248758	0.00262836	-0.00813342	-0.00537225
1	9870001	9980000	0.00105417	0.000961323	0.00103473	0.00798817	0.00579213	0.00480714	0.00498609	-0.0088416	-0.00595324
1	9880001	9990000	0.000989383	0.000845674	0.000945142	0.00960384	0.00664197	0.00632063	0.00651813	-0.00921427	-0.0059811
1	9890001	10000000	0.00103365	0.000856981	0.00102717	0.0096797	0.00697906	0.00749179	0.0078736	-0.00999926	-0.00648884
1	9900001	10010000	0.00108896	0.000907976	0.00108281	0.00932772	0.00638955	0.00721093	0.0074769	-0.00980731	-0.00638554
1	9910001	10020000	0.00102481	0.000816266	0.00104466	0.00974758	0.00662488	0.00719645	0.00754824	-0.0111107	-0.00718002
1	9920001	10030000	0.00109066	0.000891867	0.00112844	0.00963124	0.0065977	0.00736817	0.00739397	-0.0112331	-0.00708736
1	9930001	10040000	0.000994713	0.000854761	0.0010716	0.0103183	0.00679804	0.00786044	0.00755078	-0.010739	-0.00672696
1	9940001	10050000	0.000897433	0.000768151	0.000974522	0.00804159	0.00606966	0.00876794	0.00800603	-0.00938189	-0.00606248
1	9950001	10060000	0.000872983	0.000787525	0.000958165	0.00576307	0.00493838	0.00887805	0.00838232	-0.00865929	-0.00559248
1	9960001	10070000	0.000813388	0.000766819	0.000884402	0.00611905	0.00520762	0.0087019	0.00811527	-0.00849312	-0.00532028
1	9970001	10080000	0.000627549	0.000597935	0.000653583	0.00533187	0.00453503	0.006837	0.00613002	-0.00739211	-0.00433277
1	9980001	10090000	0.000611048	0.000610754	0.000601807	0.00440658	0.0035825	0.00472718	0.00385749	-0.00657541	-0.00397332
1	9990001	10100000	0.000599476	0.000626753	0.000534656	0.00408693	0.00301047	0.00184025	0.000727225	-0.00429754	-0.0030018
1	10000001	10110000	0.000533938	0.00057485	0.000480138	0.00408936	0.00346763	0.00158352	0.000500758	-0.00408571	-0.00276896
1	10010001	10120000	0.000498933	0.000526193	0.000435756	0.00233418	0.00217424	0.000547889	-0.000686961	-0.00427378	-0.00318005
1	10020001	10130000	0.000522678	0.000505828	0.000443037	0.000866698	0.00107765	-0.000567204	-0.00101084	-0.00324264	-0.00339266
1	10030001	10140000	0.000523659	0.000501605	0.000439054	0.000343858	0.000671928	-0.000826848	-0.000808378	-0.00324441	-0.00335011
1	10040001	10150000	0.000525056	0.000504115	0.00046492	0.000642457	0.000743934	-0.00115274	-0.000324799	-0.00493693	-0.00412317
1	10050001	10160000	0.000503623	0.000469518	0.000455435	0.000964455	0.000921483	-0.00185848	-0.00117245	-0.00589384	-0.00487299
1	10060001	10170000	0.000490172	0.000451268	0.000450831	0.00111113	0.000969908	-0.00140075	-0.000761881	-0.00627954	-0.00525636
1	10070001	10180000	0.000532128	0.000515736	0.000483645	0.00128	0.00145967	-0.00166582	-0.000943629	-0.00666728	-0.00567431
1	10080001	10190000	0.000503391	0.000475303	0.000470634	0.00149702	0.0015204	-0.00146008	-0.000745927	-0.00612962	-0.00508137
1	10090001	10200000	0.000457237	0.000432022	0.000447162	0.00110924	0.00112141	-0.000708614	-3.93894e-06	-0.00772206	-0.00587779
1	10100001	10210000	0.000492414	0.000443081	0.000469858	0.000137247	0.00033682	-0.00065595	-2.52768e-05	-0.00736789	-0.00560518
1	10110001	10220000	0.000502576	0.000438169	0.000450476	0.000123035	0.000154675	-0.000332643	2.77052e-05	-0.00594567	-0.00450577
1	10120001	10230000	0.000428231	0.000396996	0.000380272	0.000342376	0.00037019	-0.000921633	-0.000632653	-0.00584731	-0.00421225
1	10130001	10240000	0.000449589	0.000430826	0.000410498	0.000684892	0.000757476	-0.00105582	-0.000955045	-0.00637688	-0.00483728
1	10140001	10250000	0.000455072	0.00044548	0.000406003	0.00132717	0.000892455	-0.00127	-0.00156179	-0.00661994	-0.00484718
1	10150001	10260000	0.000452531	0.000441714	0.000398632	0.00113257	0.000609193	-0.00140063	-0.0017771	-0.00562018	-0.00430474
1	10160001	10270000	0.000482538	0.000462452	0.000412848	0.000736789	0.000219414	-0.00165594	-0.00204485	-0.00537487	-0.0043439
1	10170001	10280000	0.0004459	0.00039741	0.000380221	0.000315784	-0.000594728	-0.00154201	-0.00206104	-0.00472057	-0.00374284
1	10180001	10290000	0.000418738	0.000380944	0.000354442	0.00031861	-0.000660048	-0.00164733	-0.00214772	-0.00532195	-0.00437717
1	10190001	10300000	0.000426398	0.00039005	0.000346831	0.000399638	-0.000712401	-0.00239354	-0.00258607	-0.00449807	-0.00394412
1	10200001	10310000	0.00041269	0.000388556	0.000331132	0.000617585	-0.000577883	-0.00273495	-0.0029042	-0.00586361	-0.00489187
1	10210001	10320000	0.000497376	0.000463546	0.000407752	-0.000127918	-0.000721417	-0.00401471	-0.004075	-0.00712312	-0.0058303
1	10220001	10330000	0.000508624	0.000471641	0.000406003	-0.000571115	-0.00100701	-0.00425549	-0.00452886	-0.00692474	-0.00573529
1	10230001	10340000	0.000472365	0.000421515	0.000359997	-0.000550075	-0.00103489	-0.00454868	-0.00487055	-0.00652387	-0.00532347
1	10240001	10350000	0.000458975	0.000388489	0.000340903	-0.00197231	-0.00182306	-0.00522959	-0.00536845	-0.00596191	-0.00537491
1	10250001	10360000	0.000496388	0.000437867	0.000370488	-0.00198147	-0.00193232	-0.00421787	-0.00478471	-0.00477647	-0.00461914
1	10260001	10370000	0.000505113	0.000454215	0.000386689	-0.0017591	-0.00162198	-0.00386741	-0.00447027	-0.00487549	-0.00436815
1	10270001	10380000	0.000533422	0.000488145	0.000410822	-0.00108657	-0.00134198	-0.00245608	-0.0033447	-0.00371436	-0.00379378
1	10280001	10390000	0.000597859	0.000556457	0.000486915	-0.00078542	-0.00122677	-0.00114549	-0.00218606	-0.00269751	-0.00328107
1	10290001	10400000	0.000561909	0.000517024	0.000459666	-0.000894114	-0.00125135	-0.000787378	-0.00199703	-0.00266495	-0.00326104
1	10300001	10410000	0.000585593	0.000572056	0.000525723	-0.000439432	-0.00113229	0.00290415	0.00115763	-0.000459495	-0.00198737
1	10310001	10420000	0.000539137	0.000550257	0.000515241	-0.000486938	-0.00142844	0.00573425	0.00360408	-0.000187812	-0.00172536
1	10320001	10430000	0.000548025	0.000557068	0.000532089	-0.000316299	-0.00147362	0.0061719	0.00417634	-0.000122475	-0.00155947
1	10330001	10440000	0.000571764	0.00057866	0.000552141	-0.000556907	-0.00169683	0.0057296	0.00397156	-0.000684847	-0.00190675
1	10340001	10450000	0.000572182	0.00058703	0.000556425	-0.000468624	-0.00154164	0.00581093	0.00410971	-0.000753116	-0.00186885
1	10350001	10460000	0.000514249	0.00052035	0.0005147	-0.000581468	-0.00158837	0.00599974	0.00447852	-0.00103727	-0.00188002
1	10360001	10470000	0.000484997	0.000486651	0.000489003	-0.000630886	-0.00182514	0.00649044	0.00477268	-0.000676548	-0.00185332
1	10370001	10480000	0.000476962	0.000476211	0.000481005	-0.00139299	-0.00216804	0.00548425	0.00391538	-0.0012808	-0.00226599
1	10380001	10490000	0.000401442	0.000393045	0.000400895	-0.00184673	-0.00239571	0.00523144	0.00372216	-0.00175306	-0.00239083
1	10390001	10500000	0.000410807	0.000399103	0.000417257	-0.0016838	-0.00232106	0.00544476	0.00392411	-0.00161116	-0.00208161
1	10400001	10510000	0.000325466	0.000294071	0.000297665	-0.00250929	-0.00267463	0.00132245	0.000723517	-0.00429	-0.00328762
1	10410001	10520000	0.000276634	0.000242184	0.000231632	-0.00196783	-0.00225271	-0.00119669	-0.00115911	-0.00356448	-0.00261971
1	10420001	10530000	0.000317718	0.000289734	0.000255789	-0.00222923	-0.00218802	-0.00153343	-0.00123051	-0.00272686	-0.002082
1	10430001	10540000	0.000351325	0.000342682	0.000293322	-0.00213179	-0.00227002	-0.000927922	-0.000843331	-0.00202044	-0.00150431
1	10440001	10550000	0.000403437	0.000407115	0.000343546	-0.00227381	-0.00228723	-0.00101642	-0.00105155	-0.00228545	-0.0016786
1	10450001	10560000	0.00047239	0.000471299	0.000401354	-0.00176389	-0.00206964	-0.00144806	-0.00134297	-0.00206068	-0.00167938
1	10460001	10570000	0.000481375	0.000490109	0.000408	-0.00150287	-0.00188021	-0.00181579	-0.00160252	-0.00209995	-0.00161311
1	10470001	10580000	0.000497504	0.000504295	0.000415596	-0.00120662	-0.00177246	-0.00180046	-0.00167813	-0.00193678	-0.00148125
1	10480001	10590000	0.000533599	0.000543312	0.000446958	-0.00133866	-0.00179089	-0.00190826	-0.00182011	-0.00246885	-0.00186123
1	10490001	10600000	0.000603938	0.00063157	0.000511929	-0.00163696	-0.00185949	-0.00262797	-0.00248729	-0.00318682	-0.0023536
1	10500001	10610000	0.000608923	0.000635488	0.000519815	-0.00156068	-0.00183652	-0.00256618	-0.00246155	-0.00314671	-0.00228707
1	10510001	10620000	0.000601981	0.000623917	0.000520453	-0.00182879	-0.00207704	-0.00264086	-0.00253051	-0.00336301	-0.00252094
1	10520001	10630000	0.000534249	0.000550648	0.000467635	-0.00183726	-0.00208738	-0.00315847	-0.00320267	-0.00409406	-0.00293538
1	10530001	10640000	0.000495066	0.000488924	0.000418473	-0.00216388	-0.00229612	-0.00382976	-0.00381355	-0.00445103	-0.00326175
1	10540001	10650000	0.000431217	0.000410555	0.000360192	-0.00210077	-0.00238194	-0.00386963	-0.00379261	-0.00411822	-0.00295561
1	10550001	10660000	0.000359302	0.000342035	0.00030651	-0.00244568	-0.00245766	-0.00364633	-0.00357883	-0.00456546	-0.00299949
1	10560001	10670000	0.000356083	0.000329029	0.000305317	-0.00258505	-0.00249428	-0.00352747	-0.00338674	-0.00454965	-0.00305999
1	10570001	10680000	0.000301834	0.000277954	0.000268254	-0.00306566	-0.00271319	-0.00394588	-0.0035736	-0.00527878	-0.00318036
1	10580001	10690000	0.000261593	0.000236019	0.000231333	-0.00305095	-0.00282517	-0.004012	-0.00362385	-0.00483248	-0.00281542
1	10590001	10700000	0.000238857	0.00020231	0.000216651	-0.00242943	-0.00253524	-0.00320647	-0.00261369	-0.00444997	-0.00267338
1	10600001	10710000	0.000268897	0.000232983	0.000241505	-0.00286976	-0.00290858	-0.00296525	-0.00224329	-0.00519069	-0.0033213
1	10610001	10720000	0.000272322	0.000241807	0.000243569	-0.00249447	-0.00263321	-0.00267858	-0.00179337	-0.00514724	-0.00309699
1	10620001	10730000	0.000257486	0.000231267	0.000233411	-0.00237823	-0.00247373	-0.0023671	-0.00140492	-0.00510471	-0.00312485
1	10630001	10740000	0.000230996	0.000219354	0.000221502	-0.00198621	-0.00212151	-0.0011914	-7.34543e-05	-0.00473045	-0.00314029
1	10640001	10750000	0.000220442	0.000217015	0.000216438	-0.00141744	-0.00125554	-0.00127081	0.000115377	-0.00513972	-0.0034992
1	10650001	10760000	0.000188352	0.000187708	0.000182135	-0.00151009	-0.00135287	-0.00122527	0.000207887	-0.00605157	-0.00437727
1	10660001	10770000	0.000155213	0.000166881	0.000157735	-0.00135285	-0.00110099	-0.000637925	0.000941522	-0.0066327	-0.0046876
1	10670001	10780000	0.000154808	0.000166187	0.000155302	-0.00128429	-0.00100284	-0.00103106	0.000574859	-0.00709787	-0.00512214
1	10680001	10790000	0.000161315	0.000173105	0.000160637	-0.00133198	-0.0010838	-0.00121568	0.000362671	-0.00711198	-0.005067
1	10690001	10800000	0.000174256	0.000179706	0.000159598	-0.00124069	-0.00138383	-0.00229154	-0.000696367	-0.00749737	-0.00530339
1	10700001	10810000	0.000203345	0.000212581	0.000195749	-0.00106018	-0.000953785	-0.00341484	-0.00160992	-0.00762671	-0.00494519
1	10710001	10820000	0.000241936	0.000259905	0.000220576	-0.000809419	-0.000987963	-0.00351067	-0.00230136	-0.00710472	-0.00469828
1	10720001	10830000	0.000306588	0.000319393	0.000277114	-0.000905931	-0.00106791	-0.00298635	-0.00203305	-0.00489325	-0.00322663
1	10730001	10840000	0.000325636	0.000332668	0.000280844	-0.00104259	-0.00123412	-0.00356186	-0.00264031	-0.00489116	-0.00301085
1	10740001	10850000	0.000346226	0.000346272	0.000289209	-0.0014075	-0.00187189	-0.00359524	-0.00292143	-0.00449745	-0.00270544
1	10750001	10860000	0.000384734	0.000377184	0.000316683	-0.00167171	-0.00215697	-0.00269903	-0.00221171	-0.00351496	-0.00225913
1	10760001	10870000	0.000433978	0.00040168	0.000348471	-0.00212663	-0.00260526	-0.00183131	-0.00158506	-0.0030658	-0.00239637
1	10770001	10880000	0.000462859	0.000431547	0.000373827	-0.00211133	-0.0026008	-0.00190259	-0.00171823	-0.00350957	-0.00285359
1	10780001	10890000	0.000509068	0.000472098	0.000419318	-0.00222317	-0.00252335	-0.00132502	-0.00109865	-0.0025957	-0.00212303
1	10790001	10900000	0.000476787	0.000434786	0.000389966	-0.00255318	-0.00275194	-0.000735018	-0.00065169	-0.00178973	-0.00187929
1	10800001	10910000	0.000484875	0.000436366	0.000390277	-0.00258345	-0.0029911	-0.00010881	-0.000155466	-0.000813012	-0.00151719
1	10810001	10920000	0.000427789	0.00036815	0.000346935	-0.00300617	-0.00325623	0.000387517	0.0004801	9.09527e-05	-0.00105638
1	10820001	10930000	0.000388141	0.000332696	0.000316716	-0.00330659	-0.0035202	0.00051819	0.000677661	-0.000503117	-0.00135828
1	10830001	10940000	0.000392835	0.000346693	0.000343068	-0.00335331	-0.00344959	0.000428372	0.000636532	-0.0016714	-0.00213507
1	10840001	10950000	0.000389523	0.000342036	0.000349842	-0.00315596	-0.00328979	0.000696816	0.00109978	-0.00156521	-0.00208514
1	10850001	10960000	0.000428423	0.000376165	0.000385697	-0.00296488	-0.00311597	-0.000513699	-6.53535e-05	-0.00242077	-0.00259896
1	10860001	10970000	0.000440061	0.000401024	0.000391194	-0.00284449	-0.00295892	-0.00152677	-0.000841349	-0.00358767	-0.00312824
1	10870001	10980000	0.000432099	0.00038806	0.000383709	-0.00297764	-0.00302162	-0.0012178	-0.000586097	-0.0031272	-0.00259772
1	10880001	10990000	0.000384363	0.000345085	0.000334846	-0.00276033	-0.00304973	-0.00189863	-0.00127794	-0.00406722	-0.00337364
1	10890001	11000000	0.000362136	0.000330256	0.000307257	-0.00264208	-0.00297073	-0.0021928	-0.00155661	-0.00418635	-0.00318978
1	10900001	11010000	0.000347704	0.000314087	0.00029434	-0.00258398	-0.00301525	-0.00237202	-0.00199791	-0.0042968	-0.00343023
1	10910001	11020000	0.000368124	0.000328247	0.000308243	-0.00219649	-0.00281803	-0.00256063	-0.0021096	-0.00383191	-0.00320011
1	10920001	11030000	0.000347763	0.000313139	0.000286103	-0.00192969	-0.00256682	-0.00272474	-0.00232369	-0.00409164	-0.00358151
1	10930001	11040000	0.000325084	0.000285764	0.000259423	-0.00153845	-0.00240713	-0.00269938	-0.00244174	-0.00325727	-0.00302244
1	10940001	11050000	0.000375424	0.00033829	0.000301877	-0.00163897	-0.00243391	-0.00194209	-0.00187307	-0.00320846	-0.00331947
1	10950001	11060000	0.000316109	0.000287259	0.000261954	-0.00156674	-0.00238898	-0.000933289	-0.000790776	-0.00330115	-0.00330904
1	10960001	11070000	0.000305427	0.000271622	0.000275436	-0.00200369	-0.00284149	-0.000264828	6.77977e-05	-0.00177999	-0.00202351
1	10970001	11080000	0.000356668	0.000326262	0.00032686	-0.0017116	-0.00271901	-0.0021148	-0.00145997	-0.00336252	-0.00337615
1	10980001	11090000	0.000363148	0.000332909	0.000332707	-0.00194982	-0.00281114	-0.00235716	-0.00165063	-0.00382162	-0.00370279
1	10990001	11100000	0.000406135	0.00035468	0.000379407	-0.00236117	-0.00303798	-0.00272422	-0.00186356	-0.00462425	-0.00420106
1	11000001	11110000	0.000473028	0.000399411	0.000433162	-0.00297416	-0.0033923	-0.00362723	-0.00260998	-0.00465772	-0.00428412
1	11010001	11120000	0.000503243	0.000421101	0.000464895	-0.00331946	-0.00362361	-0.00343159	-0.00263164	-0.00466332	-0.00406046
1	11020001	11130000	0.000504718	0.00041749	0.000464469	-0.003456	-0.00381688	-0.00331792	-0.00258036	-0.00470512	-0.00412886
1	11030001	11140000	0.000526651	0.000442211	0.00047345	-0.00363437	-0.00400226	-0.00307368	-0.00255341	-0.00490764	-0.00430395
1	11040001	11150000	0.000475353	0.000390854	0.000425913	-0.00381282	-0.00411926	-0.00353721	-0.00307691	-0.00533788	-0.00425608
1	11050001	11160000	0.000628119	0.000484756	0.000564137	-0.00302787	-0.00346315	-0.00465192	-0.00388555	-0.00471034	-0.00326475
1	11060001	11170000	0.000651541	0.000496689	0.000565399	-0.0023853	-0.00293222	-0.00561698	-0.00503258	-0.00476367	-0.00311545
1	11070001	11180000	0.00058787	0.000436279	0.000503674	-0.00258468	-0.00301618	-0.00532826	-0.00477045	-0.00403745	-0.00236757
1	11080001	11190000	0.000611469	0.000458234	0.000532633	-0.00265342	-0.00315368	-0.00456834	-0.00429785	-0.00353771	-0.00234605
1	11090001	11200000	0.000624617	0.000466299	0.000543349	-0.00205994	-0.00272508	-0.00454766	-0.00437725	-0.0028645	-0.00171326
1	11100001	11210000	0.000552053	0.000397567	0.000465911	-0.0012465	-0.00211503	-0.0043437	-0.0042612	-0.00215699	-0.000675754
1	11110001	11220000	0.00055135	0.000408022	0.000457213	-0.00105107	-0.00192135	-0.00426384	-0.00397335	-0.00240455	-0.00105371
1	11120001	11230000	0.000630322	0.000486891	0.000537649	-0.00140528	-0.00202046	-0.00238438	-0.0025947	-0.00197805	-0.00126324
1	11130001	11240000	0.000662903	0.000508365	0.000580834	-0.00140668	-0.00185435	-0.00226779	-0.00248686	-0.00094869	-0.000866534
1	11140001	11250000	0.000638713	0.000486246	0.000561805	-0.0014456	-0.00191374	-0.00245413	-0.00260344	-0.000763618	-0.000797471
1	11150001	11260000	0.000470745	0.000382408	0.000401671	-0.00161966	-0.0019828	-0.00107407	-0.00189621	-0.000346119	-0.0010853
1	11160001	11270000	0.000416515	0.000348138	0.000353945	-0.00205394	-0.00225813	5.68259e-05	-0.000802696	-0.000516982	-0.00168034
1	11170001	11280000	0.000458348	0.000366474	0.000370141	-0.00113583	-0.00167886	-0.000219371	-0.00113362	-0.000695583	-0.00219214
1	11180001	11290000	0.000500447	0.000374682	0.000362302	-0.000989787	-0.00153953	-0.00128462	-0.00172591	-0.00109139	-0.0022071
1	11190001	11300000	0.000502026	0.000403513	0.000349594	-0.0012966	-0.00168973	-0.000792803	-0.00119217	-0.000539082	-0.00238369
1	11200001	11310000	0.000491715	0.000423573	0.000352507	-0.0010063	-0.0011094	-0.000573341	-0.00113191	-0.000982529	-0.00311736
1	11210001	11320000	0.000474395	0.000400453	0.000339262	-0.000817855	-0.000788893	-0.000595257	-0.00139131	-0.000668428	-0.00252314
1	11220001	11330000	0.000403499	0.000332786	0.000264739	6.19996e-05	-0.000138828	-0.00311248	-0.00315124	-0.00114438	-0.00256943
1	11230001	11340000	0.000384497	0.0003172	0.000224578	0.000826396	0.00105091	-0.00375555	-0.0036248	-0.00328192	-0.00343997
1	11240001	11350000	0.000430679	0.000344635	0.000245166	0.000616154	0.000919727	-0.00362192	-0.00353392	-0.00310189	-0.00327389
1	11250001	11360000	0.000473801	0.000374867	0.000269495	0.00056893	0.000808412	-0.0036172	-0.0035465	-0.0026499	-0.00280834
1	11260001	11370000	0.000490633	0.000401148	0.000285898	0.0012695	0.00147857	-0.00317066	-0.00310758	-0.00205142	-0.00213873
1	11270001	11380000	0.000493229	0.000412645	0.000296996	0.000545172	0.00118302	-0.00257604	-0.00264755	-0.000399417	-0.000370736
1	11280001	11390000	0.000461057	0.000409234	0.000315689	0.000745443	0.0014727	-0.00151507	-0.00210887	0.000529511	0.000281496
1	11290001	11400000	0.000473408	0.000400592	0.000326748	0.000520642	0.00141666	-0.00141423	-0.0022118	0.000738826	0.000870653
1	11300001	11410000	0.000470683	0.000390767	0.000317276	0.000551448	0.00130476	-0.000745549	-0.00145629	0.00105048	0.00141923
1	11310001	11420000	0.000551622	0.000487066	0.000389931	3.44728e-05	0.00115011	-0.00129757	-0.00169578	-0.00115438	-0.000111297
1	11320001	11430000	0.00063279	0.000570339	0.000485777	-0.000909563	9.9179e-05	-0.00105119	-0.00146915	-0.001195	-0.000603101
1	11330001	11440000	0.000644368	0.000581636	0.000536835	-0.00129398	-0.000691423	-0.000739945	-0.000559234	-0.000361009	1.1918e-05
1	11340001	11450000	0.000618376	0.000569188	0.000540492	-0.00138814	-0.000814284	-0.000624495	-0.000248757	-0.000215623	0.000274271
1	11350001	11460000	0.000627472	0.000588631	0.000552224	-0.00122158	-0.000538465	-0.000477414	0.000209005	-0.000118203	0.000368732
1	11360001	11470000	0.000657201	0.0006071	0.000611064	-0.00168701	-0.0010222	-0.000439421	0.000232132	-0.00126341	-9.81939e-05
1	11370001	11480000	0.00073776	0.000710149	0.00073315	-0.00139311	-0.000728114	-0.000291898	0.000639873	-0.00418243	-0.00205542
1	11380001	11490000	0.00075223	0.000722342	0.000741665	-0.00164719	-0.000934164	-0.000978722	0.000150102	-0.00485845	-0.00244123
1	11390001	11500000	0.000717784	0.000694828	0.000735709	-0.0017658	-0.00107679	-0.000892038	0.000310113	-0.005037	-0.0023252
1	11400001	11510000	0.000734833	0.000706309	0.000765164	-0.00220103	-0.00142567	-0.00145055	-0.000248654	-0.00525823	-0.00256319
1	11410001	11520000	0.000659334	0.000621216	0.000702444	-0.00225466	-0.0017956	-0.000986737	0.000141468	-0.00379272	-0.00145183
1	11420001	11530000	0.000805947	0.000732227	0.000799979	-0.00174059	-0.00145316	-0.00171608	-0.000773845	-0.00343445	-0.000908042
1	11430001	11540000	0.000800886	0.000728183	0.000785595	-0.00156601	-0.00124879	-0.00168443	-0.000987007	-0.00354781	-0.000914231
1	11440001	11550000	0.000840914	0.000749013	0.000819545	-0.00134298	-0.0011577	-0.00166292	-0.00118696	-0.00309518	-0.000602565
1	11450001	11560000	0.000819575	0.000722983	0.000801225	-0.00151076	-0.00146259	-0.00189132	-0.0015503	-0.00323295	-0.00065455
1	11460001	11570000	0.00079933	0.000700716	0.00076137	-0.0012843	-0.00115705	-0.00203726	-0.0017624	-0.00203259	1.56503e-05
1	11470001	11580000	0.000802224	0.000711801	0.00071315	-0.00123648	-0.000867864	-0.00123256	-0.00164423	0.000418151	0.000657126
1	11480001	11590000	0.000809291	0.000745396	0.000707287	-0.000707866	-0.000227958	-0.00113287	-0.00151298	0.000241209	0.000443622
1	11490001	11600000	0.000825512	0.000803565	0.000703575	3.79329e-05	0.000670217	-0.000874826	-0.00157786	-0.000230504	-0.0002757
1	11500001	11610000	0.00079775	0.000794701	0.000673411	0.000362403	0.00105591	-0.000548567	-0.00141118	-2.47947e-05	-0.000201519
1	11510001	11620000	0.000761497	0.000766426	0.000643084	0.000507393	0.00131523	-0.00037417	-0.00138612	-0.000700585	-0.000688518
1	11520001	11630000	0.000579249	0.000636554	0.000483931	0.0015214	0.00302332	0.000361878	-0.00111372	-0.000360794	-0.000709015
1	11530001	11640000	0.000535982	0.00059951	0.000434641	0.00178368	0.00349157	0.000524787	-0.00119764	-0.000489411	-0.0010922
1	11540001	11650000	0.000615607	0.000718246	0.000509402	0.00150936	0.00388827	0.00180979	-0.000731434	0.00039981	-0.00155828
1	11550001	11660000	0.00071987	0.000860828	0.000590527	0.00150415	0.00433871	0.00118279	-0.00108433	-0.00075411	-0.00210299
1	11560001	11670000	0.000763151	0.000908825	0.000610194	0.00124119	0.00424705	0.000577713	-0.00141988	-0.0015537	-0.00275847
1	11570001	11680000	0.000672653	0.000801916	0.00053656	0.00153544	0.00470825	-0.000614993	-0.00226611	-0.00166169	-0.00263978
1	11580001	11690000	0.000653292	0.00075665	0.00052854	0.00121705	0.00427426	-0.000472647	-0.00233171	-0.00112393	-0.00237321
1	11590001	11700000	0.000624177	0.00070021	0.000517721	0.000824684	0.00374323	-0.000659243	-0.002183	-0.00158181	-0.00245587
1	11600001	11710000	0.00062604	0.000687141	0.000524039	0.000485904	0.00331704	-0.00100961	-0.00228808	-0.00225627	-0.00287036
1	11610001	11720000	0.000691508	0.00075504	0.000570462	0.000100794	0.00270196	-0.00150461	-0.00233556	-0.00263046	-0.00305315
1	11620001	11730000	0.000746388	0.000800023	0.000616485	2.24741e-05	0.00236275	-0.000726298	-0.00150721	-0.00265747	-0.00324849
1	11630001	11740000	0.000785991	0.000835351	0.000646156	-0.000378935	0.00169553	-0.000860469	-0.00156769	-0.00305067	-0.00347374
1	11640001	11750000	0.000748046	0.0008176	0.000596766	0.000883181	0.00200844	-0.00215639	-0.00200142	-0.00418072	-0.00341059
1	11650001	11760000	0.000703253	0.000739204	0.000569833	0.0008165	0.00102533	-0.00208505	-0.00182687	-0.00418354	-0.00345061
1	11660001	11770000	0.00069772	0.000747058	0.000566069	0.00118145	0.0007276	-0.00177671	-0.00167032	-0.00483163	-0.00373466
1	11670001	11780000	0.000669435	0.000715441	0.000546144	0.000981816	0.000389415	-0.00151554	-0.00158792	-0.00475599	-0.00376335
1	11680001	11790000	0.000622947	0.000677747	0.000505824	0.0012205	0.00058239	-0.00137374	-0.00136242	-0.00482734	-0.00369808
1	11690001	11800000	0.000579034	0.000635101	0.000461012	0.00118376	0.000485835	-0.0016094	-0.00151257	-0.00465746	-0.00357163
1	11700001	11810000	0.000549378	0.000612824	0.000438398	0.0015944	0.000695158	-0.00136553	-0.00150756	-0.00419466	-0.0031478
1	11710001	11820000	0.000483834	0.000541998	0.000391055	0.00220462	0.0010737	-0.00079485	-0.00117219	-0.00360053	-0.00268874
1	11720001	11830000	0.000389302	0.000438663	0.000314393	0.00233505	0.000666308	-0.00189057	-0.00211891	-0.00451233	-0.002975
1	11730001	11840000	0.000338227	0.00039023	0.000272477	0.00335776	0.00165213	-0.00220301	-0.00271592	-0.00392113	-0.00234664
1	11740001	11850000	0.000263998	0.000306527	0.000226962	0.00143123	-1.18052e-05	-0.00168918	-0.00241724	-0.00662608	-0.00396226
1	11750001	11860000	0.000183212	0.000233253	0.000174592	0.00186397	0.000632265	0.00018716	-0.00117104	-0.00604593	-0.00371047
1	11760001	11870000	0.000130224	0.000157478	0.00013473	0.000114447	-0.000404086	0.000937161	-0.000438687	-0.00425419	-0.00278475
1	11770001	11880000	0.000112535	0.000142346	0.000119608	0.000657392	7.75031e-08	6.56378e-05	-0.000725149	-0.0054382	-0.00299719
1	11780001	11890000	0.000111561	0.000141622	0.000117673	0.000626524	-3.14568e-05	-5.00735e-07	-0.000740473	-0.0057583	-0.00325079
1	11790001	11900000	0.00011317	0.000141682	0.000120106	0.000535231	-0.000160603	0.000222683	-0.000590481	-0.00546435	-0.00285434
1	11800001	11910000	0.000112826	0.000134411	0.000118826	-1.60223e-05	-0.000775963	0.00063059	-0.000144933	-0.00476645	-0.00266198
1	11810001	11920000	0.000107832	0.000128633	0.000113847	0.00017205	-0.000565585	-5.26415e-05	-0.000890014	-0.00574972	-0.00341571
1	11820001	11930000	0.000103254	0.000114408	0.000107672	0.00195299	0.000231927	0.000468999	-0.000428006	-0.0052467	-0.00263909
1	11830001	11940000	0.000117108	0.000126801	0.000121557	0.00125282	-0.000256565	0.000679203	-0.000404991	-0.00450486	-0.00231324
1	11840001	11950000	9.94279e-05	8.39962e-05	9.17107e-05	-0.00143033	-0.00261392	0.00132053	-2.08917e-05	-0.000705661	-0.000722913
1	11850001	11960000	0.000127274	9.29936e-05	9.52526e-05	-0.00135065	-0.00166325	-0.000690121	-0.00148777	-0.0031462	-0.00222828
1	11860001	11970000	0.000124758	9.26377e-05	0.000107059	-0.00112538	-0.00147906	0.00210955	0.000451951	-0.00315856	-0.00341897
1	11870001	11980000	0.000125295	9.10994e-05	0.000107942	-0.00136674	-0.00170939	0.00212913	0.000495591	-0.00333903	-0.00358042
1	11880001	11990000	0.000150263	0.000108025	0.000126891	-0.00166704	-0.00165824	0.00171021	0.000488634	-0.00385262	-0.00398467
1	11890001	12000000	0.000153986	0.000115326	0.000135328	-0.00129561	-0.00144746	0.00193664	0.000840593	-0.00377586	-0.00416261
1	11900001	12010000	0.000190152	0.000151963	0.000144247	-0.00255049	-0.00228693	0.00106082	5.08288e-05	-0.00366827	-0.00338022
1	11910001	12020000	0.000207174	0.000169569	0.000152214	-0.00236033	-0.00206733	0.00110673	-0.000105387	-0.00320186	-0.00290226
1	11920001	12030000	0.000232638	0.000202233	0.000181024	-0.00175333	-0.00116614	0.00169737	0.00132121	-0.00478296	-0.00376869
1	11930001	12040000	0.000248741	0.000220256	0.000187912	-0.000801173	-0.000383892	0.00127514	0.00146044	-0.00471181	-0.00362094
1	11940001	12050000	0.000259465	0.000233081	0.000198127	-0.00038466	-0.000170297	0.000256984	0.00055776	-0.00620466	-0.00437359
1	11950001	12060000	0.000243564	0.00022817	0.000193462	-0.000499993	-0.000362045	0.000291375	0.0007623	-0.00618434	-0.00411073
1	11960001	12070000	0.000263552	0.000250145	0.000177444	7.74735e-05	-0.000232926	-0.00115066	-0.000508754	-0.0045762	-0.00299279
1	11970001	12080000	0.000338225	0.000353046	0.000235405	0.000618074	0.000289968	-0.00189828	-0.00150213	-0.00456435	-0.00283509
1	11980001	12090000	0.000358384	0.000372846	0.000260475	0.000604759	0.000272225	-0.00206916	-0.00190002	-0.00550775	-0.0033812
1	11990001	12100000	0.000436423	0.000429538	0.000327235	0.000583581	0.000311526	-0.000912837	-0.000652644	-0.00500036	-0.00277639
1	12000001	12110000	0.000490251	0.000475677	0.000374365	0.00138655	0.000861139	-0.000751438	-0.000402121	-0.00447812	-0.00246011
1	12010001	12120000	0.000516948	0.000500141	0.000401914	0.00179143	0.00130422	-0.00100661	-0.000501517	-0.00416718	-0.0021656
1	12020001	12130000	0.000485765	0.000471044	0.000374367	0.00176899	0.00124097	-0.00134619	-0.00106311	-0.00366172	-0.00183037
1	12030001	12140000	0.000462398	0.000445779	0.000355139	0.00145739	0.000988896	-0.0013182	-0.00127838	-0.00363259	-0.00179283
1	12040001	12150000	0.000501679	0.000472382	0.000388094	0.00130555	0.00110535	-0.00126696	-0.00116267	-0.00304631	-0.00134892
1	12050001	12160000	0.000510258	0.000469874	0.000390852	0.00103955	0.000828935	-0.00113111	-0.00124736	-0.00246418	-0.00112108
1	12060001	12170000	0.00046483	0.000433345	0.000378045	0.000910717	0.000984389	-0.00101203	-0.00105685	-0.00304881	-0.00132392
1	12070001	12180000	0.000396118	0.000336882	0.000323264	0.000563624	0.000692204	-0.00039597	-0.000325635	-0.00253794	-0.000912849
1	12080001	12190000	0.00036858	0.000315482	0.000293497	0.000786534	0.000772543	-0.000274919	4.55762e-05	-0.00162611	-0.000183914
1	12090001	12200000	0.000360457	0.000306746	0.000269311	0.000213002	0.000449884	-0.00289137	-0.00243646	-0.00227557	-0.00109763
1	12100001	12210000	0.000324936	0.00027013	0.000257271	-0.000415665	0.000212961	-0.00426277	-0.00357878	-0.00361663	-0.00193198
1	12110001	12220000	0.000322807	0.000254875	0.000260687	-0.00152673	-0.000982744	-0.00457445	-0.00388556	-0.00428277	-0.0024877
1	12120001	12230000	0.000363454	0.000272582	0.000293211	-0.00167984	-0.00135022	-0.00504466	-0.00419138	-0.00315648	-0.00156518
1	12130001	12240000	0.000429008	0.00034017	0.000353034	-0.00136622	-0.00107216	-0.00479852	-0.00402134	-0.0044187	-0.00244667
1	12140001	12250000	0.000431809	0.000354053	0.000349734	-0.00126922	-0.000993274	-0.00534463	-0.00448369	-0.00488174	-0.00289897
1	12150001	12260000	0.000428395	0.000367982	0.000348312	-0.000748738	-0.000436744	-0.0054122	-0.00425884	-0.0046533	-0.00262735
1	12160001	12270000	0.000494965	0.000418092	0.0004023	-0.000231851	0.000238362	-0.0051774	-0.00413202	-0.00263869	-0.00135872
1	12170001	12280000	0.00055539	0.000481389	0.000457372	-0.00052429	1.40595e-05	-0.00433185	-0.00334352	-0.00195849	-0.000962961
1	12180001	12290000	0.000683529	0.000594404	0.000560786	-0.000640133	-0.000102794	-0.00306363	-0.00229724	-0.000151475	-0.000255317
1	12190001	12300000	0.000667748	0.000576677	0.000566328	-0.000235442	0.000185735	-0.00245215	-0.00164143	0.000862558	0.000520422
1	12200001	12310000	0.000657669	0.000575914	0.000567044	4.32071e-05	0.00037775	-0.00190246	-0.00117021	0.000614275	0.000215735
1	12210001	12320000	0.000696774	0.000626747	0.000614515	-9.01739e-05	0.000285522	-0.000949284	-0.000552271	-0.000139998	-0.000481296
1	12220001	12330000	0.000675301	0.000620533	0.000596318	-0.000208088	0.000351456	-0.000507062	-0.000300574	-0.000607634	-0.000905624
1	12230001	12340000	0.000684788	0.000636025	0.000619049	0.000413311	0.000647331	-0.000567649	-0.000203698	-3.25666e-05	-0.000515748
1	12240001	12350000	0.000716175	0.0006761	0.000647821	0.000372801	0.000382444	1.60862e-05	0.000270884	0.000699976	-0.000247654
1	12250001	12360000	0.000825459	0.000768979	0.000747933	-0.000124877	-0.000254685	0.000114209	0.000349374	0.000554858	-0.000581166
1	12260001	12370000	0.000933191	0.000863574	0.00083303	-0.000721214	-0.00111191	2.85428e-05	0.000308993	0.000191201	-0.00107726
1	12270001	12380000	0.000962019	0.000887943	0.000843959	-0.000455768	-0.000897315	-4.91901e-05	2.70298e-05	0.000267071	-0.00111868
1	12280001	12390000	0.00103661	0.000978396	0.000920781	-0.000599657	-0.00107532	-0.000497252	-0.000423483	4.19611e-05	-0.000893711
1	12290001	12400000	0.00103788	0.00100376	0.000913371	-0.000673738	-0.00119098	-0.000302587	-0.000410912	0.000209947	-0.000892675
1	12300001	12410000	0.00102391	0.00098262	0.0008918	-0.000813376	-0.00139496	-4.87709e-05	-0.000234262	0.000995076	-0.000392321
1	12310001	12420000	0.000976199	0.000931772	0.000837154	-0.000683243	-0.00134593	-0.000415584	-0.000498483	0.00181628	9.1262e-05
1	12320001	12430000	0.0010016	0.00096548	0.000863185	-0.000519575	-0.00126631	-0.000396214	-0.000354998	0.00161805	-9.09077e-05
1	12330001	12440000	0.000989541	0.000947705	0.000814556	-0.00059643	-0.00125706	-0.000245276	-0.000334411	0.00231369	0.000106166
1	12340001	12450000	0.000988107	0.000940781	0.000792901	-0.00064611	-0.00115933	-0.000694627	-0.00079231	0.00198038	-9.70292e-05
1	12350001	12460000	0.000968442	0.000922371	0.00075647	-0.000632103	-0.00108963	-0.000488595	-0.000694156	0.00167052	-0.000255389
1	12360001	12470000	0.000818777	0.000798206	0.000635171	1.25397e-05	-0.000504713	-0.000107815	-0.000453526	0.00223383	0.000140545
1	12370001	12480000	0.000807527	0.000775495	0.000630739	0.000128996	-0.000515699	-0.00012478	-0.000401077	0.00170722	-0.000292265
1	12380001	12490000	0.000677429	0.000621407	0.000489723	0.000340717	-0.000359066	0.000548676	-5.7728e-05	0.000773368	-0.00135358
1	12390001	12500000	0.00070443	0.000620604	0.000487204	-3.28886e-05	-0.000738143	0.000810755	5.49865e-05	0.000444179	-0.00178893
1	12400001	12510000	0.000773258	0.000680422	0.000535551	-0.000277768	-0.000850393	0.00109591	0.000297318	-0.000298194	-0.00221722
1	12410001	12520000	0.00076741	0.000673781	0.000522404	-0.000414827	-0.000955452	0.00131523	0.000509246	-0.000136625	-0.00201713
1	12420001	12530000	0.000727879	0.000626825	0.000486624	-0.000563857	-0.00105937	0.00141349	0.000394998	0.000197746	-0.00177985
1	12430001	12540000	0.000710249	0.000605361	0.00048756	-0.00128436	-0.00149777	0.00169545	0.000663053	-0.00029983	-0.00174744
1	12440001	12550000	0.000691607	0.000570988	0.000478252	-0.0014255	-0.00166719	0.00275032	0.00164647	-0.00032255	-0.0014783
1	12450001	12560000	0.000616441	0.000495902	0.000416273	-0.00135752	-0.00167815	0.00310856	0.00173387	0.000539942	-0.000921788
1	12460001	12570000	0.000595152	0.000474411	0.000402924	-0.00174676	-0.00196357	0.00338692	0.00192469	-0.00067619	-0.00159327
1	12470001	12580000	0.000543622	0.000426133	0.000357183	-0.00196778	-0.00210382	0.00374349	0.00221359	0.000126351	-0.00107442
1	12480001	12590000	0.000486725	0.000390782	0.000326194	-0.00189806	-0.00207995	0.0039867	0.00238786	0.0012047	-0.000427619
1	12490001	12600000	0.000475828	0.000392761	0.000331316	-0.00148567	-0.00160194	0.00420281	0.00239679	0.000935879	-0.000238392
1	12500001	12610000	0.000420852	0.000340622	0.000286465	-0.000863708	-0.00116725	0.00374078	0.00194206	0.00192062	0.000481729
1	12510001	12620000	0.000529972	0.000419172	0.000331055	-0.000829139	-0.00115473	0.0040494	0.00175022	0.00168824	8.37022e-06
1	12520001	12630000	0.000546064	0.00043367	0.000337217	-0.000921953	-0.00120775	0.00406039	0.00200241	0.00183632	7.26295e-05
1	12530001	12640000	0.00055294	0.000426616	0.000337016	-0.00090873	-0.00123629	0.00442376	0.00217268	0.00215505	-4.24328e-05
1	12540001	12650000	0.000605696	0.000446554	0.000380565	-0.00103536	-0.00151159	0.00385911	0.00187551	0.00191013	-0.00060743
1	12550001	12660000	0.000645376	0.000470468	0.000421487	-0.00102474	-0.00150424	0.00425074	0.00256076	0.00196712	-0.00060511
1	12560001	12670000	0.00070388	0.00052349	0.000466466	-0.00123928	-0.00166059	0.00367384	0.0022177	0.00162609	-0.000773857
1	12570001	12680000	0.000717752	0.000536306	0.000477694	-0.00139863	-0.00173867	0.00385395	0.00249893	0.00144854	-0.000601148
1	12580001	12690000	0.000771077	0.000578355	0.000514065	-0.00146157	-0.00179353	0.00312592	0.0019788	0.00126993	-0.000679348
1	12590001	12700000	0.000782098	0.000591783	0.000521051	-0.00183993	-0.00202033	0.00214217	0.0014372	0.000948704	-0.000697862
1	12600001	12710000	0.000753926	0.000579992	0.000504371	-0.00201998	-0.00213515	0.00209946	0.00147671	0.000793355	-0.000785207
1	12610001	12720000	0.000665876	0.000531576	0.000469695	-0.00225385	-0.00230957	0.000720485	0.000836222	-0.000239927	-0.00126175
1	12620001	12730000	0.000707785	0.000574059	0.000498321	-0.00201882	-0.00207381	0.000189995	0.000105045	4.80616e-05	-0.00107569
1	12630001	12740000	0.000722539	0.000584613	0.000531339	-0.00208632	-0.00216266	-0.000540224	-0.000296775	-0.000432158	-0.000849426
1	12640001	12750000	0.000637926	0.000532589	0.000477528	-0.00230018	-0.00223889	-0.000830483	-0.000495972	-0.000489204	-0.000551748
1	12650001	12760000	0.000583906	0.000493187	0.000429645	-0.00218631	-0.00207375	-0.00225222	-0.00181806	-0.00129046	-0.000932714
1	12660001	12770000	0.000554228	0.000459523	0.000399636	-0.00193128	-0.00163322	-0.00276227	-0.00208294	-0.00130813	-0.000731069
1	12670001	12780000	0.000578028	0.000478476	0.000424825	-0.00211083	-0.00172569	-0.00366748	-0.00301589	-0.00226126	-0.00169733
1	12680001	12790000	0.000539817	0.000445496	0.000409316	-0.0020089	-0.00167907	-0.00396081	-0.00330271	-0.0028095	-0.00182358
1	12690001	12800000	0.00048611	0.000394505	0.000374826	-0.00158279	-0.00134247	-0.00379236	-0.00323879	-0.00316897	-0.00195005
1	12700001	12810000	0.000485329	0.000383418	0.000374101	-0.00170298	-0.00143562	-0.00381047	-0.00332139	-0.00325787	-0.00190765
1	12710001	12820000	0.000494265	0.000369968	0.00039744	-0.00129331	-0.0011956	-0.00360364	-0.0031415	-0.00222025	-0.000873807
1	12720001	12830000	0.000452051	0.000333585	0.000379904	-0.000976807	-0.000829611	-0.00376252	-0.00299148	-0.00322431	-0.00126726
1	12730001	12840000	0.000434027	0.000329698	0.000359626	-0.000975508	-0.00095577	-0.00340029	-0.00283833	-0.00323655	-0.00169545
1	12740001	12850000	0.000454929	0.000356759	0.000369596	-0.000907891	-0.000939209	-0.00408954	-0.00353131	-0.00361895	-0.00188826
1	12750001	12860000	0.000471105	0.000382424	0.000411047	-0.00119962	-0.00118829	-0.00255239	-0.00226216	-0.00280185	-0.00145878
1	12760001	12870000	0.000430701	0.000354701	0.000385489	-0.00134196	-0.00150566	-0.00215558	-0.00214389	-0.00257991	-0.00129622
1	12770001	12880000	0.000388738	0.000326683	0.000363944	-0.000866748	-0.00142487	-0.00199759	-0.00204181	-0.00201077	-0.000634502
1	12780001	12890000	0.00041855	0.000375338	0.00038644	-0.00102109	-0.00101835	-0.00213423	-0.00209087	-0.00229218	-0.00104335
1	12790001	12900000	0.000486361	0.000461447	0.000456264	-0.000770582	-0.000287326	-0.00281156	-0.00277532	-0.00424384	-0.00271992
1	12800001	12910000	0.000536075	0.000516524	0.000481402	-0.000586249	3.73922e-06	-0.00266197	-0.0028824	-0.00477415	-0.00332424
1	12810001	12920000	0.000604531	0.000604164	0.000536347	-0.00114909	-0.000522563	-0.00376286	-0.00398698	-0.00687687	-0.00551396
1	12820001	12930000	0.000648026	0.000636747	0.000556051	-0.00137428	-0.000669132	-0.00334998	-0.00354418	-0.00634511	-0.00515091
1	12830001	12940000	0.000628203	0.000627209	0.000541773	-0.00107816	-0.00017667	-0.00377566	-0.00379616	-0.00703319	-0.00567916
1	12840001	12950000	0.00065092	0.000630548	0.000593962	-0.00110027	-0.000118562	-0.0026792	-0.00293838	-0.0058035	-0.00486121
1	12850001	12960000	0.000653169	0.000636922	0.000588443	-0.000942657	4.75766e-05	-0.0033053	-0.00342262	-0.00665274	-0.00533556
1	12860001	12970000	0.000693021	0.000685716	0.000633003	-0.000810427	0.000171304	-0.00287398	-0.00301023	-0.00777095	-0.00606132
1	12870001	12980000	0.000755716	0.000762616	0.000703176	-0.000837039	0.000249466	-0.00140778	-0.001763	-0.00929642	-0.00694318
1	12880001	12990000	0.000717078	0.000712707	0.000668279	-0.000727378	0.000200767	-0.0011572	-0.00151267	-0.0101146	-0.00756717
1	12890001	13000000	0.000660632	0.000635233	0.00060234	-0.00103887	-0.000265705	-0.000689368	-0.0010385	-0.0102863	-0.00756235
1	12900001	13010000	0.000624541	0.000602867	0.000576152	-0.00110846	-0.000311178	-0.000406883	-0.000571788	-0.00989411	-0.00714751
1	12910001	13020000	0.000567747	0.000544912	0.00051086	-0.000110821	0.000590765	0.000760948	0.000704105	-0.00798453	-0.00526519
1	12920001	13030000	0.000545336	0.000522355	0.000502274	-0.000329327	0.000307219	0.000640244	0.000468312	-0.00869723	-0.00574175
1	12930001	13040000	0.000594764	0.000568412	0.000553731	-0.000283651	0.000304055	0.000409235	0.000393	-0.00913596	-0.00583584
1	12940001	13050000	0.000547809	0.000545016	0.00049396	0.000219949	0.000830413	1.45877e-05	0.000498086	-0.0107487	-0.00707545
1	12950001	13060000	0.000536183	0.000528439	0.000470573	0.000356029	0.0010268	-0.000360715	7.75608e-05	-0.0104531	-0.00676534
1	12960001	13070000	0.000585863	0.00056994	0.000487858	0.000254992	0.000910618	-0.00168376	-0.000911482	-0.00874919	-0.00571878
1	12970001	13080000	0.000530353	0.000497922	0.000414282	0.000129364	0.000745487	-0.00366786	-0.00227818	-0.00736093	-0.00489255
1	12980001	13090000	0.000508606	0.000480015	0.000391286	0.00016976	0.000882898	-0.00400504	-0.00256393	-0.00661942	-0.00422474
1	12990001	13100000	0.000465358	0.000444084	0.000360649	0.00031489	0.000893189	-0.00409555	-0.0026061	-0.0059194	-0.00369472
1	13000001	13110000	0.000442608	0.000416619	0.000347141	0.000235509	0.000721447	-0.00479292	-0.00331323	-0.00628331	-0.00382512
1	13010001	13120000	0.000401342	0.000374375	0.00032386	-0.000428444	0.000383768	-0.00435385	-0.00312205	-0.00761513	-0.0049422
1	13020001	13130000	0.000370048	0.000357253	0.000306568	3.74171e-05	0.000761637	-0.00398693	-0.0026132	-0.00758514	-0.00464593
1	13030001	13140000	0.000317055	0.000307883	0.000246052	-1.9921e-05	0.000664152	-0.0042658	-0.00288976	-0.00701924	-0.0043157
1	13040001	13150000	0.000337915	0.000322996	0.000244389	-0.000632913	9.68626e-06	-0.00482792	-0.0042279	-0.00731942	-0.0045908
1	13050001	13160000	0.000330841	0.000314475	0.000232866	-0.000775342	5.40795e-05	-0.00505251	-0.00426942	-0.00792789	-0.005137
1	13060001	13170000	0.00026008	0.000242211	0.000184915	-0.000828035	0.000397609	-0.00437767	-0.00403251	-0.00856557	-0.00502544
1	13070001	13180000	0.000260919	0.00025299	0.000193563	0.000218132	0.00169441	-0.00360104	-0.00365014	-0.00616671	-0.00339618
1	13080001	13190000	0.000290919	0.000272825	0.000223539	0.000212082	0.00159997	-0.00328558	-0.00316768	-0.00594087	-0.00334424
1	13090001	13200000	0.000391335	0.000342737	0.000333135	-0.000629293	0.00128933	-0.00520258	-0.00416463	-0.00685786	-0.00423148
1	13100001	13210000	0.000422872	0.000360447	0.000342329	-0.000703339	0.00116265	-0.00525598	-0.00385496	-0.00644639	-0.00376801
1	13110001	13220000	0.000445237	0.000405588	0.00034085	0.000800555	0.00298595	-0.00591352	-0.00437167	-0.00756478	-0.00447962
1	13120001	13230000	0.000464319	0.000440238	0.000356762	0.0015769	0.00371451	-0.00597868	-0.00451509	-0.00751466	-0.0049044
1	13130001	13240000	0.000457018	0.000427541	0.000354143	0.00130056	0.00345339	-0.0059709	-0.0043405	-0.00703572	-0.00482909
1	13140001	13250000	0.000452119	0.000436581	0.000349147	0.00168289	0.00359233	-0.00581287	-0.00396762	-0.00564534	-0.00383955
1	13150001	13260000	0.000524019	0.00050311	0.000415601	0.00140567	0.00287708	-0.00489641	-0.00340377	-0.00420203	-0.00293219
1	13160001	13270000	0.000591192	0.000564634	0.000473957	0.00156919	0.00261008	-0.0041288	-0.00288037	-0.00397994	-0.00281085
1	13170001	13280000	0.000595285	0.000549486	0.000462577	0.00135599	0.00217448	-0.0042911	-0.00299835	-0.00451036	-0.00319402
1	13180001	13290000	0.000567239	0.000523222	0.000443466	0.00134001	0.0020337	-0.00422757	-0.00310909	-0.00448272	-0.00327183
1	13190001	13300000	0.000465644	0.00045217	0.000332336	0.00232888	0.00238432	-0.00268461	-0.00224107	-0.00341306	-0.00253474
1	13200001	13310000	0.000460522	0.000462083	0.000366482	0.00257703	0.00240835	-0.00189239	-0.00205434	-0.00373667	-0.00280302
1	13210001	13320000	0.000462327	0.000433858	0.000382346	0.00117597	0.000441047	-0.0015817	-0.00128027	-0.00214736	-0.00195267
1	13220001	13330000	0.0004613	0.000403811	0.000377037	0.000109665	-0.000690542	-0.0019606	-0.00170094	-0.00192124	-0.00173635
1	13230001	13340000	0.000519823	0.000456203	0.000416016	-0.000149738	-0.00050642	-0.00223512	-0.00203448	-0.00267957	-0.00230197
1	13240001	13350000	0.000581938	0.000515702	0.000478211	8.23081e-05	-0.00013815	-0.0016414	-0.00104204	-0.00218831	-0.00186559
1	13250001	13360000	0.000642758	0.0006157	0.0005342	0.000285252	0.000719144	-0.000734095	-0.000606813	-0.000960645	-0.000825394
1	13260001	13370000	0.000668332	0.000637988	0.00054398	-0.000394412	0.000112439	-0.000792747	-0.000606197	-0.000602386	-0.000640005
1	13270001	13380000	0.000688273	0.000666487	0.000557048	-0.000662425	-2.44589e-05	-0.00099252	-0.000836964	-0.000273481	-0.000430701
1	13280001	13390000	0.00069838	0.00068592	0.000562284	-0.000519272	0.000197713	-0.000927129	-0.000787365	-0.000254873	-0.000421547
1	13290001	13400000	0.000697944	0.000687799	0.000562284	-0.000554152	0.000165714	-0.000953432	-0.000814565	-0.000255164	-0.000434578
1	13300001	13410000	0.000768834	0.000773151	0.000601609	-0.000617688	0.000123621	-0.001012	-0.000892181	-3.09591e-05	-0.000179494
1	13310001	13420000	0.000822841	0.000816238	0.000662166	-0.000803709	9.7473e-05	-0.00050948	-0.000951317	0.000132156	-0.000174026
1	13320001	13430000	0.000828968	0.00082641	0.000667163	-0.000756485	0.000212166	-0.000295378	-0.000777441	0.000606431	0.000225834
1	13330001	13440000	0.000802165	0.000805145	0.000666708	-0.000462143	0.000351456	0.000228881	-0.000313244	0.00196857	0.0013744
1	13340001	13450000	0.000793271	0.000779543	0.000676043	-0.000358617	0.000265104	-0.000281502	-0.00103482	0.00212938	0.00142903
1	13350001	13460000	0.000755529	0.000701078	0.000644501	-0.000819784	-0.000639654	-0.00150136	-0.00177049	0.000685639	0.000440481
1	13360001	13470000	0.000686428	0.000633905	0.00060826	-0.000784565	-0.000531892	-0.00149088	-0.00184026	0.000653147	0.000527199
1	13370001	13480000	0.000668375	0.000606176	0.000597367	-0.000809557	-0.00048848	-0.00165701	-0.00186107	4.69246e-05	0.00018351
1	13380001	13490000	0.000685061	0.000605127	0.000618219	-0.0011453	-0.000966613	-0.00201388	-0.00205301	-0.000351407	-6.19974e-05
1	13390001	13500000	0.000741168	0.000648789	0.00066557	-0.00145958	-0.00111319	-0.00160863	-0.00173427	-0.00032576	-0.000117709
1	13400001	13510000	0.000740261	0.000635603	0.000673931	-0.00195081	-0.00157913	-0.000636422	-0.000843007	0.000160284	-0.000152399
1	13410001	13520000	0.000789543	0.000708286	0.000719759	-0.00208202	-0.00180188	-0.000864813	-0.000720022	0.000605639	0.000475864
1	13420001	13530000	0.000809907	0.000722939	0.000733043	-0.00241314	-0.00213737	-0.000603019	-0.000589326	-7.05053e-05	3.55311e-05
1	13430001	13540000	0.000818901	0.000733451	0.000723605	-0.00255	-0.00219127	-0.000982325	-0.00106941	-0.00117899	-0.000862904
1	13440001	13550000	0.000922853	0.000818046	0.000764149	-0.00351583	-0.00281129	-0.00107726	-0.00118394	-0.00269775	-0.00189742
1	13450001	13560000	0.000822196	0.000726991	0.000670762	-0.00385667	-0.00306986	-0.000731173	-0.000985293	-0.00276556	-0.00202084
1	13460001	13570000	0.000803821	0.00071615	0.000642286	-0.00376865	-0.00303825	-0.000946005	-0.0011717	-0.00302199	-0.00215674
1	13470001	13580000	0.000911502	0.000834595	0.000771817	-0.00302218	-0.00242013	-0.000660965	-0.000899864	-0.00349795	-0.00235488
1	13480001	13590000	0.000924871	0.00085754	0.000782503	-0.0028234	-0.00226953	-0.000234089	-0.000519749	-0.00360128	-0.00238277
1	13490001	13600000	0.000954396	0.000895992	0.000821301	-0.00251274	-0.00219107	-0.000256502	-0.000462391	-0.00379994	-0.00258545
1	13500001	13610000	0.000869943	0.00080895	0.000744233	-0.00229731	-0.00206272	-0.00111718	-0.00112093	-0.00495517	-0.00310371
1	13510001	13620000	0.000718898	0.000656743	0.000608361	-0.00218318	-0.00186949	-0.00123834	-0.00126679	-0.00646831	-0.00415509
1	13520001	13630000	0.000687685	0.000638176	0.00058981	-0.00211991	-0.00173858	-0.00171763	-0.00148131	-0.00690574	-0.00444264
1	13530001	13640000	0.000635739	0.000586846	0.000557549	-0.00214862	-0.00193658	-0.00149421	-0.00118794	-0.00662514	-0.00427119
1	13540001	13650000	0.000425121	0.000406971	0.00041468	-0.00114487	-0.00132431	-0.00102144	-0.000697936	-0.00677901	-0.00436233
1	13550001	13660000	0.000420938	0.000401721	0.000419958	-0.00105689	-0.00130865	-0.00102816	-0.000624814	-0.00588365	-0.00381221
1	13560001	13670000	0.000401681	0.000388105	0.000404236	-0.00098639	-0.00114093	-0.000962061	-0.000480258	-0.00566521	-0.00364881
1	13570001	13680000	0.000277354	0.000266251	0.000273257	-0.00226353	-0.00252729	-0.00128858	-0.000814124	-0.0053237	-0.00393385
1	13580001	13690000	0.000240128	0.000227855	0.000237334	-0.00289898	-0.00305238	-0.00220312	-0.0015587	-0.00533522	-0.00431246
1	13590001	13700000	0.000196195	0.000192633	0.000193701	-0.00412791	-0.00346542	-0.00491375	-0.00400547	-0.00851733	-0.00638944
1	13600001	13710000	0.000182065	0.000176045	0.000184326	-0.00461126	-0.00370004	-0.00592509	-0.00475505	-0.00778654	-0.00591027
1	13610001	13720000	0.000226939	0.000211312	0.000237196	-0.00437998	-0.00301816	-0.0049374	-0.00321112	-0.00635138	-0.00482736
1	13620001	13730000	0.000197551	0.000178943	0.000206264	-0.00414513	-0.00296703	-0.00447202	-0.00285062	-0.00438172	-0.00359335
1	13630001	13740000	0.000190989	0.00017202	0.000190485	-0.00396929	-0.0027102	-0.00468478	-0.0031399	-0.00511095	-0.00412523
1	13640001	13750000	0.000213546	0.000196907	0.00020891	-0.00413585	-0.0028941	-0.0051264	-0.00370275	-0.00567359	-0.00463657
1	13650001	13760000	0.000209842	0.000193302	0.00021029	-0.00421099	-0.00279335	-0.0052024	-0.00398279	-0.00659245	-0.00529163
1	13660001	13770000	0.000216939	0.000192519	0.000210233	-0.00473423	-0.00348159	-0.00537916	-0.00437029	-0.0066985	-0.00540117
1	13670001	13780000	0.000237716	0.000204215	0.000216681	-0.00470388	-0.00358493	-0.00423397	-0.00402271	-0.00537225	-0.00452717
1	13680001	13790000	0.000219478	0.000191027	0.000198001	-0.00462414	-0.00330621	-0.0044128	-0.00432385	-0.00525453	-0.00430728
1	13690001	13800000	0.000177035	0.000142313	0.000155518	-0.00459644	-0.00355885	-0.00392645	-0.00400474	-0.00275776	-0.00263091
1	13700001	13810000	0.000166863	0.000136754	0.000146854	-0.00453087	-0.0033776	-0.00331436	-0.00354502	-0.00229331	-0.00248611
1	13710001	13820000	0.000126702	0.000104371	9.84409e-05	-0.00372615	-0.00396952	-0.00427451	-0.00588587	-0.00253826	-0.00227855
1	13720001	13830000	0.000133406	0.000112125	0.000105056	-0.0017862	-0.00280887	-0.00484449	-0.0063055	-0.003053	-0.00300352
1	13730001	13840000	0.000129534	0.000111807	0.000105938	-0.000417996	-0.00221709	-0.00465772	-0.00631248	-0.00167814	-0.00229089
1	13740001	13850000	0.000105714	8.69234e-05	8.69888e-05	0.000617741	-0.00173217	-0.00379132	-0.00575497	0.000184631	-0.000993677
1	13750001	13860000	9.19099e-05	7.37838e-05	6.5778e-05	0.0018512	-0.00125634	-0.00330293	-0.00535249	0.000417465	-0.000774095
1	13760001	13870000	8.39982e-05	6.44007e-05	6.58351e-05	0.00286425	-0.000729593	-0.0032063	-0.00527198	0.00122867	-8.11752e-05
1	13770001	13880000	3.64143e-05	2.76629e-05	2.85212e-05	0.0119526	0.00422864	-0.00656079	-0.00689233	0.00463919	0.00378075
1	13780001	13890000	3.19524e-05	2.51213e-05	2.75539e-05	0.0148455	0.00578408	-0.005816	-0.00593643	0.00582582	0.00454202
1	13790001	13900000	3.67036e-05	3.02799e-05	3.1096e-05	0.0111585	0.00361308	-0.00535612	-0.00580754	0.00443549	0.00292488
1	13800001	13910000	3.8185e-05	3.32061e-05	3.16509e-05	0.010526	0.00389396	-0.00579845	-0.00630087	0.0031662	0.00190055
1	13810001	13920000	5.23816e-05	4.59147e-05	5.01583e-05	0.00140324	-0.00232269	-0.00106366	-0.00412769	0.000925765	-0.00276123
1	13820001	13930000	5.35067e-05	4.47681e-05	5.20927e-05	-0.0034211	-0.00517432	-0.00265527	-0.00548891	-0.00267707	-0.00431413
1	13830001	13940000	5.52536e-05	4.03562e-05	5.38282e-05	-0.00751528	-0.00719773	-0.00212367	-0.00447269	-0.00636664	-0.00577333
1	13840001	13950000	6.0343e-05	4.46702e-05	5.48525e-05	-0.00704758	-0.00692492	-0.00267331	-0.00478263	-0.0093505	-0.00692986
1	13850001	13960000	6.57806e-05	5.13604e-05	6.18231e-05	-0.00585233	-0.00510743	-0.00325312	-0.0049552	-0.00871059	-0.00657552
1	13860001	13970000	6.52759e-05	5.3593e-05	6.6489e-05	-0.00595694	-0.00508667	0.000245737	-0.001153	-0.00625069	-0.00512795
1	13870001	13980000	9.83482e-05	8.28047e-05	8.73444e-05	-0.00388189	-0.00353742	0.000108474	-0.00119648	-0.00490572	-0.00389953
1	13880001	13990000	0.00012904	0.00010805	0.000118514	-0.00380658	-0.00350636	0.0018638	9.56163e-05	-0.00528448	-0.00439841
1	13890001	14000000	0.000214072	0.000174526	0.000173527	-0.00342126	-0.00326462	0.00129546	-2.08239e-05	-0.0030586	-0.00320376
1	13900001	14010000	0.000332184	0.000272473	0.000257525	-0.00354702	-0.00340388	0.000653735	-0.000764502	-0.00325122	-0.00275996
1	13910001	14020000	0.000406377	0.000333077	0.000280603	-0.00374039	-0.00328607	-0.00028453	-0.00132093	-0.00428015	-0.00340743
1	13920001	14030000	0.000478646	0.000412509	0.000344531	-0.00317225	-0.00263926	-0.000281261	-0.00113507	-0.00391243	-0.00309049
1	13930001	14040000	0.000526045	0.00046683	0.00037588	-0.00276124	-0.00234745	0.000247416	-0.000817371	-0.00389805	-0.00311569
1	13940001	14050000	0.00053162	0.000470128	0.000381744	-0.00266393	-0.00220449	0.000310331	-0.000661829	-0.00368045	-0.00314868
1	13950001	14060000	0.000550629	0.000492936	0.000402531	-0.00259138	-0.00220651	0.000592012	-0.000330832	-0.00359908	-0.00309258
1	13960001	14070000	0.000567184	0.000509471	0.000408792	-0.00262066	-0.00217802	0.000121886	-0.000806488	-0.00417167	-0.00352325
1	13970001	14080000	0.000533362	0.000479546	0.00038793	-0.00280068	-0.00229278	0.000149689	-0.000763756	-0.00433947	-0.00367914
1	13980001	14090000	0.000507506	0.000460514	0.000365989	-0.00277837	-0.00225073	-0.000252321	-0.000959116	-0.00442742	-0.00364837
1	13990001	14100000	0.000438069	0.000405855	0.000323534	-0.00244388	-0.00176699	-0.000536669	-0.00113559	-0.00530808	-0.00406556
1	14000001	14110000	0.000349387	0.000336131	0.000255467	-0.00193209	-0.00121951	-0.000915597	-0.00121626	-0.00630653	-0.0050013
1	14010001	14120000	0.000283142	0.000276631	0.000220536	-0.000585214	-0.000502821	-0.000545512	-0.000905431	-0.00612541	-0.00465556
1	14020001	14130000	0.000274374	0.000259706	0.000200732	-0.00128415	-0.00145982	-0.0010834	-0.00163179	-0.00653104	-0.00571098
1	14030001	14140000	0.000314632	0.000281857	0.000230082	-0.00243047	-0.00249593	-0.00250638	-0.00262406	-0.00639265	-0.00595742
1	14040001	14150000	0.000432295	0.000385137	0.000331107	-0.00276905	-0.00277783	-0.00168216	-0.00224386	-0.00484145	-0.00494892
1	14050001	14160000	0.000541683	0.000507	0.000412558	-0.00266307	-0.00236126	-0.00173777	-0.00214771	-0.00453531	-0.00477257
1	14060001	14170000	0.000650731	0.000617523	0.000503477	-0.00279136	-0.00237056	-0.00108191	-0.0015772	-0.00412307	-0.00445069
1	14070001	14180000	0.000696517	0.000648259	0.000551676	-0.00279561	-0.00242223	-0.0010695	-0.0014635	-0.00329974	-0.0039919
1	14080001	14190000	0.000735584	0.000687447	0.000575274	-0.00277564	-0.00231385	-0.001154	-0.00160246	-0.00342276	-0.00399301
1	14090001	14200000	0.000802621	0.000745659	0.000632233	-0.00304881	-0.00256477	-0.00157193	-0.00194295	-0.00400991	-0.00417306
1	14100001	14210000	0.000789488	0.0007281	0.000626367	-0.00316739	-0.00267451	-0.00159271	-0.00194135	-0.00384732	-0.00411486
1	14110001	14220000	0.000808834	0.000746399	0.000646824	-0.00334918	-0.0027543	-0.00188012	-0.00211118	-0.00387349	-0.00398878
1	14120001	14230000	0.000840268	0.000776732	0.000653086	-0.0026029	-0.00222182	-0.00191302	-0.0021199	-0.00370325	-0.00377009
1	14130001	14240000	0.00078448	0.000736953	0.000614015	-0.00245634	-0.00190161	-0.00174266	-0.00185715	-0.00349624	-0.0034776
1	14140001	14250000	0.00075279	0.000718637	0.000595999	-0.0025177	-0.00191939	-0.00202645	-0.00205244	-0.00434724	-0.00385283
1	14150001	14260000	0.000731991	0.000687697	0.000592891	-0.00279991	-0.0022182	-0.00250169	-0.00255365	-0.00492657	-0.00390235
1	14160001	14270000	0.000695053	0.000652511	0.000564836	-0.00271282	-0.00198365	-0.00339322	-0.00339598	-0.005241	-0.00376021
1	14170001	14280000	0.000680921	0.000651979	0.000541909	-0.00268171	-0.00189485	-0.00336095	-0.00342206	-0.00561823	-0.00370607
1	14180001	14290000	0.000704933	0.000667819	0.000573315	-0.00283757	-0.00221207	-0.00331252	-0.00337675	-0.00533975	-0.00356223
1	14190001	14300000	0.000640129	0.000624848	0.000517966	-0.00243409	-0.00189477	-0.00281775	-0.00302382	-0.00424395	-0.00282463
1	14200001	14310000	0.000669963	0.000633017	0.000548821	-0.00201335	-0.00165584	-0.00215757	-0.0025728	-0.00401363	-0.00259526
1	14210001	14320000	0.000637961	0.000600931	0.00052975	-0.0017457	-0.00142649	-0.00175163	-0.00220876	-0.00348988	-0.00231679
1	14220001	14330000	0.000550707	0.000516122	0.00048686	-0.00265394	-0.00189509	-0.001085	-0.00162498	-0.0031887	-0.00189665
1	14230001	14340000	0.000548486	0.000513993	0.000499352	-0.00259873	-0.00197667	-0.00132346	-0.0019451	-0.00381168	-0.00234571
1	14240001	14350000	0.000519316	0.000479032	0.00048221	-0.00235096	-0.00176219	-0.00122723	-0.00132606	-0.00344006	-0.00176612
1	14250001	14360000	0.000447801	0.000399758	0.000416928	-0.0020805	-0.00160962	-0.000601624	-0.000748287	-0.00302007	-0.0014014
1	14260001	14370000	0.000401774	0.000347775	0.000378836	-0.00222447	-0.00211678	0.000193672	0.000423259	-0.00265028	-0.00111477
1	14270001	14380000	0.000393334	0.000343042	0.000380133	-0.00219635	-0.00209497	0.000320439	0.000949775	-0.00334281	-0.00187244
1	14280001	14390000	0.000408577	0.000374544	0.000400426	-0.00190134	-0.00173456	0.00106479	0.00206378	-0.00345213	-0.00207447
1	14290001	14400000	0.000467653	0.000423788	0.00045811	-0.00215281	-0.00205586	0.00142612	0.00245844	-0.00370305	-0.00237258
1	14300001	14410000	0.000440318	0.000427074	0.000431768	-0.00270843	-0.00240459	0.00127221	0.00277261	-0.00359596	-0.00243035
1	14310001	14420000	0.000457812	0.000455131	0.000450751	-0.00297535	-0.00262651	0.00137306	0.00281969	-0.00397766	-0.00279452
1	14320001	14430000	0.000532694	0.000531992	0.000536361	-0.0029787	-0.00276031	0.00174136	0.00310169	-0.00336147	-0.00260278
1	14330001	14440000	0.000610542	0.000613526	0.000603134	-0.00309067	-0.00284861	0.00191986	0.00308664	-0.00268762	-0.00231582
1	14340001	14450000	0.000623954	0.000630457	0.000610872	-0.00325751	-0.00304064	0.00187152	0.00286109	-0.0025863	-0.00248383
1	14350001	14460000	0.000698415	0.000701351	0.000688393	-0.00325974	-0.00321579	0.00193931	0.00307023	-0.0018933	-0.00225536
1	14360001	14470000	0.000705309	0.000708824	0.000709567	-0.00309711	-0.00303497	0.00187781	0.00306993	-0.00210856	-0.00249175
1	14370001	14480000	0.000764409	0.000755945	0.000759197	-0.00314586	-0.00307338	0.0016007	0.00265004	-0.00185237	-0.00232756
1	14380001	14490000	0.000730889	0.00070623	0.000735014	-0.0031877	-0.00310795	0.00160226	0.00259806	-0.00131071	-0.00203993
1	14390001	14500000	0.000677865	0.000668275	0.000683459	-0.00286573	-0.00266576	0.00161597	0.00284634	-0.00134653	-0.00217505
1	14400001	14510000	0.00069475	0.000674569	0.000686032	-0.00289621	-0.00269388	0.000924251	0.00216003	-0.00188223	-0.0024392
1	14410001	14520000	0.000717912	0.000676647	0.000687611	-0.00258267	-0.00247049	0.000424985	0.00168572	-0.000890717	-0.001476
1	14420001	14530000	0.000682421	0.000643425	0.000601106	-0.00225705	-0.00222009	-0.000727559	0.000481202	-0.0016509	-0.00178586
1	14430001	14540000	0.000687533	0.000649289	0.0005587	-0.00191778	-0.0018829	-0.000761509	0.000199284	-0.00165737	-0.00178468
1	14440001	14550000	0.000670837	0.000650685	0.000514567	-0.00142188	-0.00147483	-0.00117404	-0.000366834	-0.00183298	-0.00167691
1	14450001	14560000	0.000670192	0.000670892	0.000466431	-0.00139066	-0.00160614	-0.00292035	-0.00257257	-0.0036493	-0.00276033
1	14460001	14570000	0.000656272	0.000656429	0.000442387	-0.00131814	-0.00165003	-0.00306885	-0.00299246	-0.00365894	-0.00261328
1	14470001	14580000	0.000640535	0.000639328	0.000408009	-0.00098409	-0.00135856	-0.00321862	-0.00326548	-0.00408197	-0.00269146
1	14480001	14590000	0.000665784	0.000664609	0.000389693	-0.00086062	-0.00106097	-0.00355401	-0.00381851	-0.00495512	-0.00331576
1	14490001	14600000	0.000691492	0.000669877	0.000397866	-0.00139603	-0.0016597	-0.00360865	-0.00428494	-0.00450684	-0.00291135
1	14500001	14610000	0.000684425	0.000657364	0.000399655	-0.000751163	-0.00128912	-0.0032935	-0.00409931	-0.00419837	-0.00273008
1	14510001	14620000	0.00068498	0.000677583	0.000388321	-0.00104622	-0.00158733	-0.00347084	-0.00427544	-0.00522989	-0.00380079
1	14520001	14630000	0.000685908	0.000676253	0.000431323	-0.00118293	-0.0016013	-0.003225	-0.0037806	-0.00551481	-0.00409966
1	14530001	14640000	0.000636726	0.000600459	0.000402238	-0.00170755	-0.00220365	-0.00483234	-0.00530582	-0.00653764	-0.00467836
1	14540001	14650000	0.000617173	0.000556917	0.000389753	-0.00235831	-0.00273554	-0.00505271	-0.00563473	-0.00670428	-0.00493639
1	14550001	14660000	0.000579081	0.000510512	0.000347775	-0.00249032	-0.00258068	-0.00489923	-0.00539997	-0.00617091	-0.00472526
1	14560001	14670000	0.000608324	0.000538703	0.000372263	-0.00250028	-0.0025006	-0.00477717	-0.00526304	-0.00551607	-0.00456968
1	14570001	14680000	0.000628363	0.000572207	0.000366139	-0.00243038	-0.00215914	-0.00463944	-0.00542186	-0.00469652	-0.00405962
1	14580001	14690000	0.00061066	0.000561683	0.000380394	-0.0027871	-0.0026597	-0.00410918	-0.00498621	-0.00369384	-0.00344518
1	14590001	14700000	0.000727951	0.000680754	0.000532412	-0.00306311	-0.00299017	-0.00163147	-0.00266114	-0.00204124	-0.0020683
1	14600001	14710000	0.000742879	0.000705574	0.000552022	-0.00369837	-0.00335478	-0.00121816	-0.00212758	-0.00190464	-0.00184403
1	14610001	14720000	0.00071261	0.00067017	0.000541002	-0.00379586	-0.00339764	-0.000892179	-0.00178424	-0.00175718	-0.00158791
1	14620001	14730000	0.000665119	0.000620439	0.000485556	-0.00404725	-0.00361174	-0.00065986	-0.00174326	-0.00107211	-0.00102679
1	14630001	14740000	0.000599761	0.000575101	0.000450995	-0.0037564	-0.00327142	0.000445546	-0.000580289	-0.000356977	-0.000380268
1	14640001	14750000	0.000565868	0.000551701	0.000430665	-0.00361655	-0.0031137	0.00100255	7.29918e-05	0.000300195	0.000116841
1	14650001	14760000	0.00048655	0.000465858	0.000402435	-0.00363079	-0.0030141	0.00275834	0.00181237	0.00179974	0.00144475
1	14660001	14770000	0.000428903	0.000409733	0.000346619	-0.00398673	-0.00330692	0.00314157	0.00196092	0.00177641	0.0017596
1	14670001	14780000	0.000371297	0.0003503	0.000335505	-0.00510507	-0.00456038	0.00364005	0.00312011	0.000970158	0.00120121
1	14680001	14790000	0.00032955	0.000304936	0.000288811	-0.00518909	-0.00452361	0.00288687	0.00250459	0.000951159	0.0014556
1	14690001	14800000	0.000171473	0.000156963	0.000118201	-0.00583926	-0.00439903	-0.0024048	-0.00181472	-0.00359149	-0.0015153
1	14700001	14810000	0.000149587	0.000136481	9.79715e-05	-0.00297605	-0.0021386	-0.00377866	-0.00283652	-0.0013572	-0.0015776
1	14710001	14820000	0.000123384	0.000115692	8.87384e-05	-0.00220051	-0.00134091	-0.0040976	-0.00297446	-0.00128007	-0.00172068
1	14720001	14830000	0.000118307	0.000114334	9.05879e-05	-0.00157515	-0.000766072	-0.00453669	-0.0036296	-0.00196383	-0.00222484
1	14730001	14840000	0.000120034	0.000117819	9.15836e-05	-0.00133358	-0.0008067	-0.00458624	-0.00384231	-0.00119697	-0.00177663
1	14740001	14850000	0.000114239	0.000116701	8.8013e-05	-0.000633794	-0.000282606	-0.00457938	-0.00380246	-0.000925479	-0.00162022
1	14750001	14860000	0.000123179	0.00012183	9.3106e-05	-0.000639108	-0.000230099	-0.00491213	-0.00420529	-0.00167541	-0.00209328
1	14760001	14870000	0.000131297	0.000131689	0.000108869	0.000599281	0.000634467	-0.00325003	-0.00340145	0.000417417	-0.00109652
1	14770001	14880000	0.000120606	0.000116822	9.44003e-05	0.0041961	0.00233723	-0.00286098	-0.00337007	0.00396241	0.000781152
1	14780001	14890000	0.00014201	0.0001467	0.000119594	0.00299356	0.00146586	-0.0012935	-0.00203587	0.000531343	-0.00070316
1	14790001	14900000	0.000127966	0.000126899	0.000106207	0.00361266	0.00165605	-0.00123488	-0.00235383	0.000897922	-0.000773003
1	14800001	14910000	0.000114521	0.000108397	9.39295e-05	0.000669839	-0.000127801	-0.00143395	-0.00324178	-0.00112188	-0.000839005
1	14810001	14920000	0.000112481	0.000107228	8.93063e-05	0.000639138	-0.000106226	-0.00110583	-0.00298238	-0.00106395	-0.000979535
1	14820001	14930000	0.00011665	0.000115932	9.61915e-05	0.000706312	0.000332302	-0.000607803	-0.00258737	-0.001714	-0.00162371
1	14830001	14940000	0.000151986	0.000151263	0.000131813	-0.00139367	-0.00136425	-0.000726491	-0.00173322	-0.00341187	-0.00296237
1	14840001	14950000	0.000182813	0.000175561	0.000167052	-0.002233	-0.00219991	-0.000647292	-0.00154876	-0.00331553	-0.00312607
1	14850001	14960000	0.000192428	0.000182948	0.000174992	-0.00214795	-0.00235991	-0.000290801	-0.00118865	-0.00222698	-0.00223167
1	14860001	14970000	0.000220675	0.000212555	0.000210103	-0.0021187	-0.00283488	-0.000900614	-0.00125583	-0.00225713	-0.00163073
1	14870001	14980000	0.000268198	0.00026267	0.000261341	-0.00316082	-0.00323064	-0.00151475	-0.00173245	-0.00328856	-0.00240933
1	14880001	14990000	0.000361278	0.00036504	0.000360126	-0.00243531	-0.00237088	-0.00230291	-0.00229191	-0.0017171	-0.00167652
1	14890001	15000000	0.00040501	0.00040712	0.000390859	-0.0024437	-0.00224379	-0.00187543	-0.00228641	-0.00126703	-0.00156596
1	14900001	15010000	0.000419709	0.000421704	0.000406654	-0.0025033	-0.00235383	-0.00151966	-0.00184982	-0.000830584	-0.00109718
1	14910001	15020000	0.000518167	0.000519445	0.000498069	-0.00195713	-0.00204223	-0.00179106	-0.00194283	-0.000137215	-0.000767496
1	14920001	15030000	0.000541555	0.00053775	0.000510401	-0.00193833	-0.00205512	-0.00186218	-0.00177034	-0.00011638	-0.000727515
1	14930001	15040000	0.000569691	0.000552782	0.000520512	-0.00165316	-0.0017531	-0.00181392	-0.00171268	0.000107976	-0.000443391
1	14940001	15050000	0.000565598	0.000553206	0.000512231	-0.00158183	-0.00152526	-0.00222924	-0.00193492	-0.000233022	-0.000586139
1	14950001	15060000	0.000561118	0.000556554	0.000515942	-0.00167257	-0.00152267	-0.00222495	-0.00174334	-0.00059742	-0.00084021
1	14960001	15070000	0.00055842	0.000563193	0.000501842	-0.00196574	-0.00160153	-0.00257821	-0.00201027	-0.00165611	-0.00170661
1	14970001	15080000	0.000517662	0.00051938	0.000465442	-0.0021335	-0.00178237	-0.00233285	-0.00179238	-0.00190723	-0.00186063
1	14980001	15090000	0.000420656	0.000418429	0.00036517	-0.00227158	-0.00209065	-0.00225016	-0.00170299	-0.0026628	-0.0024812
1	14990001	15100000	0.000409057	0.000415382	0.000354915	-0.00208942	-0.00206248	-0.00302098	-0.00197398	-0.00355612	-0.00308053
1	15000001	15110000	0.000436586	0.00044042	0.000364391	-0.00245082	-0.00237342	-0.0034447	-0.00231063	-0.00502094	-0.00456529
1	15010001	15120000	0.000349484	0.000347878	0.000279543	-0.0030851	-0.0028494	-0.00381496	-0.00243017	-0.00721244	-0.00608091
1	15020001	15130000	0.000354012	0.000350518	0.000274887	-0.00285062	-0.0027906	-0.0035777	-0.00262392	-0.0073893	-0.00669991
1	15030001	15140000	0.000329115	0.000321811	0.000255734	-0.00266288	-0.00269714	-0.00297918	-0.00254115	-0.00853023	-0.00786282
1	15040001	15150000	0.000375992	0.000351179	0.000277672	-0.00232234	-0.00266353	-0.00174162	-0.00169111	-0.00807409	-0.00768479
1	15050001	15160000	0.000470949	0.000419154	0.000330785	-0.00245676	-0.00284405	-0.000546485	-0.00147512	-0.00627636	-0.00690117
1	15060001	15170000	0.000477089	0.00040644	0.000333889	-0.00236553	-0.00267141	0.000436383	-0.000834851	-0.00544416	-0.0064579
1	15070001	15180000	0.000493078	0.000418764	0.000340265	-0.00223474	-0.00257788	0.000414035	-0.00100267	-0.00532478	-0.00651212
1	15080001	15190000	0.000511481	0.000429542	0.000353255	-0.00265111	-0.00294049	0.00021493	-0.00110288	-0.00599385	-0.00712108
1	15090001	15200000	0.000484813	0.000394574	0.000336876	-0.00277396	-0.00301785	0.000634494	-0.000874372	-0.00597828	-0.00706008
1	15100001	15210000	0.000452292	0.000367253	0.000317296	-0.00236053	-0.00260462	0.00144497	-0.000586222	-0.00507401	-0.00659749
1	15110001	15220000	0.000445924	0.000363171	0.000316046	-0.00242339	-0.00257999	0.00169462	-0.000455667	-0.00507914	-0.00652616
1	15120001	15230000	0.000411975	0.000330068	0.000296651	-0.00279368	-0.00283188	0.00200471	-0.000229087	-0.0048768	-0.00612055
1	15130001	15240000	0.000389392	0.000320561	0.000279537	-0.00304882	-0.00301768	0.00150027	-0.000543731	-0.00443129	-0.00570106
1	15140001	15250000	0.00031482	0.000261007	0.000234619	-0.00332872	-0.0031639	0.00153619	-0.000701383	-0.004306	-0.00558711
1	15150001	15260000	0.000301166	0.000265741	0.000233042	-0.00376632	-0.00347219	-0.00163069	-0.00218083	-0.00801	-0.00773858
1	15160001	15270000	0.000340049	0.000282391	0.000273022	-0.00415254	-0.00396719	-0.00303102	-0.00316634	-0.00826352	-0.0074307
1	15170001	15280000	0.000401416	0.000332268	0.000314557	-0.00476405	-0.00433675	-0.00459	-0.0041997	-0.00919213	-0.00778839
1	15180001	15290000	0.000485087	0.000400667	0.000377623	-0.00467623	-0.00411617	-0.00512452	-0.00431637	-0.00839024	-0.00636779
1	15190001	15300000	0.000533165	0.000442527	0.000417497	-0.00485935	-0.00436389	-0.00504288	-0.00425997	-0.00817238	-0.00637806
1	15200001	15310000	0.00054063	0.000449167	0.000426109	-0.00469508	-0.0042615	-0.00544523	-0.00451891	-0.00859625	-0.00657194
1	15210001	15320000	0.000655341	0.000581865	0.000601749	-0.004567	-0.00418467	-0.00271838	-0.00182925	-0.00888806	-0.00708002
1	15220001	15330000	0.000737028	0.000667444	0.000698022	-0.00420289	-0.00388026	-0.0024521	-0.00167664	-0.00958622	-0.00752658
1	15230001	15340000	0.00079052	0.000709372	0.000744051	-0.00410639	-0.00375535	-0.00220338	-0.00132415	-0.00938564	-0.00726766
1	15240001	15350000	0.000840005	0.000762296	0.0007968	-0.00388363	-0.00358142	-0.00207773	-0.00117917	-0.0092598	-0.00709734
1	15250001	15360000	0.000759665	0.000688438	0.000744685	-0.00367587	-0.00331655	-0.00144143	-0.000649672	-0.00884027	-0.00649645
1	15260001	15370000	0.000747458	0.00069756	0.000727746	-0.00332416	-0.00304455	-0.00114635	-0.000454075	-0.00894016	-0.00680909
1	15270001	15380000	0.000713614	0.000677951	0.000717747	-0.00290716	-0.002714	-8.04471e-05	0.000402001	-0.00868469	-0.00661251
1	15280001	15390000	0.00067729	0.000639241	0.000682766	-0.0022899	-0.00225835	0.000726483	0.000702949	-0.00899531	-0.00720624
1	15290001	15400000	0.00065591	0.000614497	0.000663748	-0.00206979	-0.00210438	0.00122065	0.00104274	-0.00890057	-0.00707604
1	15300001	15410000	0.000677684	0.000632947	0.000686986	-0.0022198	-0.00232096	0.00112691	0.000842602	-0.00859726	-0.00685265
1	15310001	15420000	0.000602911	0.00054315	0.000541208	-0.00175352	-0.00197175	-0.000937559	-0.00117111	-0.00828309	-0.00653425
1	15320001	15430000	0.000574061	0.000512583	0.000492904	-0.00217713	-0.00240964	-0.00124227	-0.00163537	-0.00732736	-0.00609147
1	15330001	15440000	0.000594191	0.000564406	0.000538378	-0.00211133	-0.0020287	-0.0011056	-0.00173076	-0.00698672	-0.00623981
1	15340001	15450000	0.000651913	0.000627014	0.000576159	-0.00216255	-0.00198032	-0.00137323	-0.00223879	-0.0063998	-0.00603401
1	15350001	15460000	0.000687129	0.00065958	0.000605831	-0.00237428	-0.00225323	-0.00168343	-0.00256548	-0.00669121	-0.00637973
1	15360001	15470000	0.000689565	0.000674314	0.000604699	-0.00284535	-0.00263187	-0.00162382	-0.00260502	-0.00639561	-0.0061485
1	15370001	15480000	0.000721911	0.000711854	0.000616221	-0.00264221	-0.00247357	-0.0022966	-0.00320624	-0.00582515	-0.00576896
1	15380001	15490000	0.000722489	0.000726235	0.00067039	-0.00302773	-0.0027882	-0.00149218	-0.00218997	-0.00542746	-0.00535069
1	15390001	15500000	0.000750145	0.000755455	0.00072834	-0.00309911	-0.0028661	-0.00142375	-0.00183597	-0.00535819	-0.0050646
1	15400001	15510000	0.000741018	0.000774008	0.000727023	-0.0022394	-0.00192681	-0.00107258	-0.00145513	-0.0047683	-0.00455094
1	15410001	15520000	0.00074905	0.000770155	0.000731936	-0.00236355	-0.00200927	-0.000884096	-0.00126056	-0.00455306	-0.00432028
1	15420001	15530000	0.000813635	0.000792589	0.000788899	-0.00238731	-0.00215508	-0.000740714	-0.00103506	-0.00469871	-0.00434749
1	15430001	15540000	0.000801962	0.00074913	0.000750354	-0.00246081	-0.00250588	-0.00157688	-0.00160443	-0.00524299	-0.00466791
1	15440001	15550000	0.000777242	0.000701636	0.000723509	-0.00243107	-0.0026818	-0.00178794	-0.00152836	-0.00525678	-0.00456497
1	15450001	15560000	0.00082937	0.00075363	0.000785077	-0.00220229	-0.00237837	-0.00120799	-0.000964992	-0.00426946	-0.00372239
1	15460001	15570000	0.000788232	0.000706224	0.000755547	-0.00188473	-0.00213248	-0.00121201	-0.00081513	-0.00436507	-0.00372372
1	15470001	15580000	0.000702432	0.000616458	0.000695248	-0.00203467	-0.0023239	-0.000754396	-0.000218822	-0.00438103	-0.00358304
1	15480001	15590000	0.000610042	0.000523817	0.000573724	-0.00174417	-0.00213532	-0.00123494	-0.000918623	-0.00406671	-0.00339816
1	15490001	15600000	0.000597838	0.000507086	0.000525301	-0.00162459	-0.0020411	-0.00192092	-0.00191226	-0.0043289	-0.00376436
1	15500001	15610000	0.000575325	0.000460645	0.000497178	-0.00280461	-0.00337785	-0.00237067	-0.00232174	-0.00516267	-0.00440356
1	15510001	15620000	0.000532609	0.000428571	0.000466553	-0.00294874	-0.00355523	-0.00252427	-0.00233436	-0.00539457	-0.00462756
1	15520001	15630000	0.000420105	0.000356939	0.000367045	-0.00267418	-0.00311745	-0.00309373	-0.00275425	-0.0049601	-0.00433811
1	15530001	15640000	0.000378659	0.000331165	0.000322789	-0.00267466	-0.00299624	-0.00178231	-0.00192469	-0.00267713	-0.0024837
1	15540001	15650000	0.000314058	0.000274744	0.000265903	-0.00293182	-0.0030497	-0.00162939	-0.0017792	-0.00235553	-0.00233512
1	15550001	15660000	0.000253507	0.000215931	0.000194585	-0.00348514	-0.0033785	-0.0037791	-0.00348406	-0.00507877	-0.00412645
1	15560001	15670000	0.000307267	0.000270936	0.000218177	-0.00334553	-0.00285609	-0.00439991	-0.00397899	-0.00494526	-0.00404261
1	15570001	15680000	0.000332327	0.000292158	0.000238437	-0.00303381	-0.00263248	-0.00457231	-0.00421198	-0.00545081	-0.00450977
1	15580001	15690000	0.000378953	0.000331216	0.00026584	-0.00314065	-0.00291245	-0.00464845	-0.00449417	-0.00596244	-0.0049607
1	15590001	15700000	0.000382248	0.000351956	0.000272527	-0.00249203	-0.00226261	-0.00464293	-0.00448084	-0.00563389	-0.00479066
1	15600001	15710000	0.000396613	0.000367779	0.000275343	-0.00264431	-0.00236093	-0.00482362	-0.00469682	-0.00572481	-0.00491885
1	15610001	15720000	0.000434399	0.000411447	0.000308124	-0.00253937	-0.00218012	-0.00503878	-0.00500987	-0.00540604	-0.00470902
1	15620001	15730000	0.000430778	0.000409582	0.000302704	-0.00241302	-0.00205477	-0.00517093	-0.00505747	-0.00529785	-0.00460447
1	15630001	15740000	0.000417701	0.000399747	0.000306304	-0.00209571	-0.00167971	-0.00584443	-0.00555619	-0.00663429	-0.00557178
1	15640001	15750000	0.000437731	0.000433983	0.00032332	-0.00217463	-0.00164278	-0.00547963	-0.00527261	-0.00700742	-0.00575052
1	15650001	15760000	0.000433304	0.000436202	0.000319348	-0.00236054	-0.0019952	-0.00554411	-0.00546693	-0.00723938	-0.00595076
1	15660001	15770000	0.000400379	0.000434189	0.000301544	-0.00199439	-0.00158582	-0.00619342	-0.00607019	-0.00749954	-0.00609447
1	15670001	15780000	0.000411443	0.000457036	0.000300691	-0.00194382	-0.00138186	-0.00605705	-0.00583101	-0.00707635	-0.00578824
1	15680001	15790000	0.000389454	0.000438925	0.000288399	-0.00201279	-0.00111124	-0.00637192	-0.00579306	-0.00716391	-0.00582288
1	15690001	15800000	0.000371569	0.000407754	0.000268025	-0.00280958	-0.00181594	-0.00664759	-0.00605169	-0.00775551	-0.00619456
1	15700001	15810000	0.000431003	0.000469014	0.000327456	-0.00236742	-0.00150114	-0.00611631	-0.00542543	-0.00784596	-0.00621358
1	15710001	15820000	0.000430633	0.000461136	0.000333562	-0.00232278	-0.00157237	-0.00560319	-0.00489842	-0.00772672	-0.00608838
1	15720001	15830000	0.000460688	0.000495994	0.000372207	-0.00208383	-0.00138923	-0.00492525	-0.00447391	-0.00740718	-0.00585665
1	15730001	15840000	0.000461448	0.000492051	0.000369974	-0.00238871	-0.00181702	-0.0050807	-0.00466261	-0.0076094	-0.00601802
1	15740001	15850000	0.000449116	0.000470661	0.000370259	-0.00257883	-0.00198009	-0.00484247	-0.00456494	-0.00745917	-0.00590714
1	15750001	15860000	0.00041831	0.000439318	0.000344348	-0.00227346	-0.00161009	-0.00464487	-0.00433206	-0.00699257	-0.00566665
1	15760001	15870000	0.000372552	0.000367569	0.000314197	-0.00264152	-0.0020506	-0.0038113	-0.00360979	-0.00728972	-0.00590045
1	15770001	15880000	0.000359895	0.000345017	0.00030778	-0.00314717	-0.00264834	-0.00350677	-0.00362152	-0.00804216	-0.00647849
1	15780001	15890000	0.000361866	0.000350443	0.000311422	-0.00303588	-0.00283818	-0.00312583	-0.00352743	-0.00778121	-0.00627156
1	15790001	15900000	0.00035533	0.00035357	0.000306684	-0.00285896	-0.00260964	-0.00264842	-0.00322005	-0.00761144	-0.00638869
1	15800001	15910000	0.000289775	0.000281363	0.000245917	-0.0035817	-0.00332568	-0.00251472	-0.00350802	-0.00788271	-0.0068914
1	15810001	15920000	0.000272866	0.000262773	0.000220349	-0.00400337	-0.00357293	-0.00325505	-0.00430042	-0.00866787	-0.00759551
1	15820001	15930000	0.00025262	0.000232405	0.000189733	-0.00505372	-0.00443115	-0.00411189	-0.00498345	-0.00986003	-0.00856951
1	15830001	15940000	0.00025288	0.000223556	0.000191781	-0.00499008	-0.00453018	-0.00280447	-0.00419966	-0.00732801	-0.00712448
1	15840001	15950000	0.000246535	0.000216413	0.000181979	-0.00510728	-0.00477729	-0.00215964	-0.00386928	-0.00621276	-0.00663845
1	15850001	15960000	0.000288027	0.000241737	0.000213677	-0.00552641	-0.0049956	-0.00228856	-0.00384713	-0.00690349	-0.00716158
1	15860001	15970000	0.000327532	0.000278103	0.000233427	-0.00533676	-0.00479405	-0.0030491	-0.00415207	-0.00667364	-0.00667875
1	15870001	15980000	0.000324682	0.000286609	0.000239275	-0.0051144	-0.0046609	-0.00314318	-0.0040364	-0.00615374	-0.00637432
1	15880001	15990000	0.000369683	0.000340415	0.00029825	-0.00467513	-0.00395412	-0.00217334	-0.00300467	-0.00525987	-0.00556364
1	15890001	16000000	0.000430766	0.000399419	0.000348701	-0.004288	-0.00362187	-0.00130386	-0.00230575	-0.00616715	-0.00576107
1	15900001	16010000	0.000493462	0.000467371	0.000396908	-0.00353017	-0.00303888	-0.00109239	-0.00200824	-0.00628998	-0.00551357
1	15910001	16020000	0.000513944	0.000493295	0.000408004	-0.00340055	-0.00298843	-0.000317666	-0.00138743	-0.00658472	-0.00556459
1	15920001	16030000	0.0005604	0.000549075	0.000444999	-0.00299129	-0.0026358	0.00031988	-0.000752745	-0.0069443	-0.00549537
1	15930001	16040000	0.000607639	0.000609685	0.00046962	-0.00284084	-0.00245478	0.000150888	-0.000746988	-0.00842727	-0.00619929
1	15940001	16050000	0.000700955	0.000713691	0.00053411	-0.00279201	-0.00244975	-0.000424276	-0.00112486	-0.00925754	-0.00672062
1	15950001	16060000	0.000723358	0.000758073	0.00056363	-0.00144993	-0.00140688	-1.15831e-05	-0.000616628	-0.00828696	-0.00562872
1	15960001	16070000	0.000755795	0.000791702	0.00059548	-0.00137724	-0.00146341	0.00042228	-0.000248374	-0.00878474	-0.00599033
1	15970001	16080000	0.000810079	0.000844592	0.000642967	-0.00117662	-0.00135616	0.000281495	-0.000316007	-0.00907005	-0.00616751
1	15980001	16090000	0.000871923	0.000906167	0.000676233	-0.00141829	-0.00173803	-0.000531087	-0.00108226	-0.0100817	-0.00686719
1	15990001	16100000	0.000931192	0.000997937	0.00073267	-0.00135447	-0.00152141	-0.00110928	-0.00164285	-0.0100228	-0.00675513
1	16000001	16110000	0.00089953	0.00095093	0.000725281	-0.00130672	-0.00163638	-0.000995994	-0.00157154	-0.00962591	-0.00647762
1	16010001	16120000	0.00087031	0.000917169	0.000713074	-0.00108127	-0.0014236	-0.00120243	-0.00169523	-0.00936081	-0.0062187
1	16020001	16130000	0.00082804	0.000867552	0.000679785	-0.00108474	-0.00146185	-0.00168558	-0.0021338	-0.00917863	-0.00619674
1	16030001	16140000	0.000770632	0.000802789	0.000648315	-0.00100412	-0.00132672	-0.00193917	-0.00225181	-0.008826	-0.00600028
1	16040001	16150000	0.000691154	0.000704813	0.000589089	-0.000656649	-0.000921239	-0.00201207	-0.00219569	-0.00863537	-0.00573332
1	16050001	16160000	0.000676655	0.000673876	0.000575282	-0.00188008	-0.00188754	-0.00243625	-0.00262048	-0.0095712	-0.00679505
1	16060001	16170000	0.000686526	0.000685772	0.000593889	-0.00163796	-0.00149105	-0.00253998	-0.00268102	-0.00914269	-0.00681909
1	16070001	16180000	0.000777786	0.000799579	0.000665505	1.46581e-05	0.000350735	-0.00299234	-0.00318785	-0.00898121	-0.00707347
1	16080001	16190000	0.00079575	0.000823996	0.000674866	0.00161161	0.00236348	-0.00291034	-0.00299413	-0.00851766	-0.00722919
1	16090001	16200000	0.000734283	0.000734403	0.000625973	0.00248059	0.00342416	-0.00302173	-0.00292697	-0.00808725	-0.00735753
1	16100001	16210000	0.000784025	0.000821875	0.00065799	0.00377549	0.00493724	-0.00323241	-0.00313657	-0.0077961	-0.00755298
1	16110001	16220000	0.000934981	0.00100733	0.000786165	0.00379318	0.00509899	-0.00317435	-0.00292044	-0.00811495	-0.00778237
1	16120001	16230000	0.000979559	0.00105838	0.000822171	0.00368337	0.00500091	-0.00293448	-0.00285721	-0.00764137	-0.00765464
1	16130001	16240000	0.000976937	0.00105802	0.00081957	0.00377379	0.00504172	-0.00289629	-0.00285028	-0.00771313	-0.00775945
1	16140001	16250000	0.000955601	0.00105227	0.000807369	0.00399497	0.00518644	-0.00294778	-0.00299582	-0.00740628	-0.00761192
1	16150001	16260000	0.000975672	0.00109122	0.000839157	0.0040101	0.00514656	-0.00161179	-0.00241387	-0.00552507	-0.00670369
1	16160001	16270000	0.000937594	0.00105225	0.000812059	0.00397473	0.00504939	-0.00180471	-0.00267384	-0.00487605	-0.00629155
1	16170001	16280000	0.000871923	0.000966111	0.000762733	0.00287779	0.00401062	-0.000235742	-0.00170608	-0.00218464	-0.00490295
1	16180001	16290000	0.000809498	0.000893693	0.000730316	0.00213194	0.00310244	0.000880332	-0.00119245	-0.000205359	-0.0037539
1	16190001	16300000	0.000798124	0.00088454	0.000724051	0.00196099	0.00264914	0.00141104	-0.00058791	-0.000508407	-0.00356114
1	16200001	16310000	0.000724358	0.000781461	0.000678563	0.000699768	0.00115084	0.00252314	0.000556469	0.000672095	-0.00219153
1	16210001	16320000	0.000599071	0.000623942	0.000569871	-0.000654979	-0.000573075	0.00370937	0.00105764	0.00321507	-0.000666049
1	16220001	16330000	0.000593956	0.000606321	0.000564903	-0.000740259	-0.00094353	0.00327973	0.000861027	0.003499	-0.000174655
1	16230001	16340000	0.00066712	0.000678491	0.00060472	-0.00121538	-0.00123133	0.00344384	0.000831909	0.00359666	8.82208e-05
1	16240001	16350000	0.000773486	0.000788129	0.00065682	-0.0018633	-0.00164715	0.0035793	0.000880177	0.0038052	0.000498511
1	16250001	16360000	0.0007865	0.000768746	0.00060782	-0.00242475	-0.00205661	0.00246105	0.000327032	0.00287064	0.000568516
1	16260001	16370000	0.000900301	0.000886439	0.000676158	-0.00260566	-0.00195481	0.00235574	0.000271943	0.00312103	0.00107928
1	16270001	16380000	0.000912824	0.000896662	0.000647414	-0.00288552	-0.00222747	0.0010603	-0.000668727	0.00140985	0.000531559
1	16280001	16390000	0.000832711	0.000804981	0.000557816	-0.0031852	-0.00258907	0.000692281	-0.000852511	0.00122022	0.000830927
1	16290001	16400000	0.00089095	0.000801734	0.000577538	-0.00279063	-0.00226244	-0.000530209	-0.00172576	0.00221776	0.0013661
1	16300001	16410000	0.00100281	0.000889897	0.000652332	-0.00225886	-0.00164904	-0.00159341	-0.0026841	0.000587817	0.000307832
1	16310001	16420000	0.00100997	0.000897341	0.000657027	-0.00201023	-0.00145855	-0.00174443	-0.00271027	0.000502231	0.000322567
1	16320001	16430000	0.000990294	0.00087854	0.000641822	-0.00212616	-0.00144548	-0.0015668	-0.00255938	0.000116141	0.000167817
1	16330001	16440000	0.000969796	0.000862193	0.000626643	-0.00140477	-0.00101869	-0.00155965	-0.00235751	0.000798866	0.000430863
1	16340001	16450000	0.000915306	0.000799197	0.000607908	-0.000973323	-0.000633081	-0.00201979	-0.00261074	-0.000176158	-0.000222899
1	16350001	16460000	0.000876479	0.000786178	0.000611904	-5.77318e-05	2.70343e-05	-0.00238088	-0.00260158	-0.000255403	-0.000442741
1	16360001	16470000	0.000801849	0.000715168	0.000558462	0.00128518	0.000937872	-0.00295547	-0.00281239	-0.000315189	-0.00060664
1	16370001	16480000	0.000725036	0.00064816	0.000522938	0.00268299	0.00195992	-0.00256746	-0.00211822	0.00138177	0.000266219
1	16380001	16490000	0.000738723	0.000667032	0.000534794	0.00259143	0.00199423	-0.00254049	-0.00209213	0.00101428	1.41547e-05
1	16390001	16500000	0.000635672	0.000627197	0.00046445	0.00280984	0.00245496	-0.0013484	-0.00126153	0.001651	4.72446e-05
1	16400001	16510000	0.000562522	0.000609218	0.000394571	0.00366054	0.00329223	-0.000785069	-0.000675481	0.00352824	0.000691537
1	16410001	16520000	0.000571981	0.000628374	0.000384124	0.00410742	0.00382601	-0.000768718	-0.000787094	0.00467983	0.00112019
1	16420001	16530000	0.000590128	0.000658068	0.000390872	0.0046284	0.00426109	-0.000760235	-0.000794712	0.0053446	0.00136113
1	16430001	16540000	0.000625207	0.000717443	0.000430169	0.00443987	0.00436219	-0.001394	-0.001088	0.00537733	0.00148528
1	16440001	16550000	0.00063782	0.00074605	0.000443116	0.00560328	0.00521283	-0.00139727	-0.000621884	0.00723106	0.00264172
1	16450001	16560000	0.00066063	0.000759095	0.000453685	0.00581538	0.00514616	-0.00155391	-0.000888828	0.00801064	0.00313179
1	16460001	16570000	0.000599572	0.000695939	0.000411938	0.00590081	0.00551359	-0.00139887	-0.000736171	0.00783512	0.00294565
1	16470001	16580000	0.000580541	0.000660162	0.000396518	0.0052302	0.00487474	-0.00163783	-0.00102418	0.00718994	0.00231482
1	16480001	16590000	0.000684065	0.000780847	0.000482206	0.0044889	0.00410343	-0.00223149	-0.00163059	0.00610105	0.00104733
1	16490001	16600000	0.000737991	0.000826553	0.000531502	0.00390587	0.00320933	-0.00218957	-0.00150168	0.00552496	0.000704437
1	16500001	16610000	0.000734665	0.000800038	0.000526347	0.00326262	0.0027839	-0.00208338	-0.0015103	0.0050574	0.000511151
1	16510001	16620000	0.000770124	0.000828013	0.000573595	0.00288475	0.00255208	-0.00177203	-0.00101171	0.00377439	-7.21314e-05
1	16520001	16630000	0.000825643	0.000888945	0.00063419	0.00281103	0.00251062	-0.00178989	-0.00101497	0.00354041	-0.000311382
1	16530001	16640000	0.000886555	0.000929301	0.00067678	0.00205032	0.00176211	-0.00184664	-0.00114131	0.00236971	-0.00118928
1	16540001	16650000	0.000861282	0.00089463	0.000658831	0.00107759	0.00103866	-0.00192857	-0.00147459	0.000940523	-0.00205605
1	16550001	16660000	0.000823366	0.000858921	0.000638139	0.00031461	0.000610494	-0.00199596	-0.00141155	-0.000439347	-0.0028838
1	16560001	16670000	0.000911951	0.000949784	0.000691481	0.000505108	0.000668696	-0.00194299	-0.00151923	0.00018379	-0.00254684
1	16570001	16680000	0.00106351	0.00109975	0.000816774	0.000269978	0.000487811	-0.00193154	-0.00128935	-0.000103693	-0.00259698
1	16580001	16690000	0.000988308	0.00100011	0.000752756	0.000303415	0.000608848	-0.00191553	-0.00125399	-0.000214321	-0.00234184
1	16590001	16700000	0.000939052	0.000949237	0.000709073	0.000368819	0.000729175	-0.00213791	-0.00144843	-0.000285594	-0.00246483
1	16600001	16710000	0.000900392	0.000906576	0.000684521	0.000306245	0.000469252	-0.00168933	-0.000901177	4.7237e-05	-0.00233412
1	16610001	16720000	0.000810968	0.0008147	0.000601876	0.000159257	0.000277118	-0.00166587	-0.000914965	0.000386642	-0.00225914
1	16620001	16730000	0.000705456	0.000701583	0.000510896	-0.000288971	-0.000146467	-0.0016749	-0.000904738	-0.000291979	-0.00242186
1	16630001	16740000	0.000554794	0.000539166	0.000397267	-0.000277983	-8.69854e-05	-0.00179372	-0.00100912	-0.000512599	-0.00234791
1	16640001	16750000	0.000516303	0.000493287	0.000358549	-8.64652e-05	3.29234e-05	-0.00175519	-0.00076295	2.08525e-05	-0.00189307
1	16650001	16760000	0.000599539	0.00059063	0.000345999	0.000904347	0.000579379	-9.28142e-05	0.0014208	0.00099504	-0.000729387
1	16660001	16770000	0.000595751	0.000586487	0.000295077	0.00175094	0.000641406	0.00173475	0.00429373	-0.000923915	-0.00113406
1	16670001	16780000	0.000467939	0.000464034	0.000163443	0.00290046	0.00130257	0.00328523	0.00672693	-0.00104075	-0.000444601
1	16680001	16790000	0.000447277	0.000458262	0.000145873	0.00347885	0.00146822	0.00417161	0.00808828	-0.00118551	-8.72009e-05
1	16690001	16800000	0.000419866	0.00043226	0.000123095	0.00348208	0.0015528	0.00482882	0.00884782	-0.00139701	6.48344e-05
1	16700001	16810000	0.000439886	0.000440924	0.000137593	0.00323051	0.00132322	0.00410021	0.00776381	-0.00207565	-0.000410397
1	16710001	16820000	0.000512316	0.000511263	0.000148605	0.00316256	0.00118394	0.00299395	0.00587714	-0.00146142	-0.000113207
1	16720001	16830000	0.000531668	0.000524842	0.000149743	0.00288675	0.00103354	0.00289053	0.00569767	-0.000872773	0.000235987
1	16730001	16840000	0.000529915	0.000532128	0.000149829	0.00292079	0.00108082	0.00286843	0.00567812	-0.000793982	0.000240463
1	16740001	16850000	0.000519829	0.00052653	0.000160371	0.00317112	0.00130818	0.00293916	0.00588749	-0.000957818	0.000124851
1	16750001	16860000	0.000489832	0.000492002	0.000189577	0.00304322	0.00119234	0.00143325	0.0039684	0.00017675	0.00111923
1	16760001	16870000	0.000417611	0.000412685	0.000198297	0.00160016	0.000353409	-0.000678119	0.00127838	0.00216011	0.00210485
1	16770001	16880000	0.00046944	0.000473208	0.000255291	0.0018569	0.000546201	-0.00237186	-0.000830463	0.00325342	0.0027785
1	16780001	16890000	0.000448299	0.000444573	0.000241988	0.00141342	0.000248369	-0.00263064	-0.00113815	0.00448145	0.00335697
1	16790001	16900000	0.000441629	0.000440051	0.000241988	0.00152402	0.000280182	-0.00280891	-0.00123259	0.00464866	0.00349162
1	16800001	16910000	0.00043927	0.000458012	0.00024092	0.00227046	0.000931091	-0.00318154	-0.00163177	0.00644009	0.00449509
1	16810001	16920000	0.000387917	0.000414323	0.000254917	0.00253305	0.00138074	-0.00308099	-0.000778914	0.00735372	0.00543212
1	16820001	16930000	0.000380545	0.000418297	0.000257323	0.00282764	0.0018279	-0.00323682	-0.000912973	0.0072028	0.0052755
1	16830001	16940000	0.000407345	0.000442919	0.000292152	0.0035965	0.00237338	-0.002923	-0.00066472	0.00650441	0.00516067
1	16840001	16950000	0.000435739	0.000459838	0.000313809	0.00406451	0.00273477	-0.00350368	-0.00113745	0.00620965	0.00507729
1	16850001	16960000	0.000398085	0.00041275	0.000330801	0.00494128	0.00402262	-0.00230383	0.000154328	0.00308091	0.00315839
1	16860001	16970000	0.000403615	0.000426764	0.000340717	0.0054203	0.00439986	-0.000662445	0.00203452	0.00160533	0.00206698
1	16870001	16980000	0.000356706	0.000374208	0.000327924	0.00606001	0.0050827	0.00178182	0.00453574	-0.000290378	0.000754965
1	16880001	16990000	0.000407376	0.000427202	0.000389023	0.00570704	0.00486032	0.00240301	0.00508969	-0.000960265	0.000108232
1	16890001	17000000	0.000466586	0.000483537	0.000420085	0.00478108	0.00372881	0.00204127	0.0041735	-0.00104808	-0.00041705
1	16900001	17010000	0.000552655	0.00056606	0.000442087	0.00256112	0.00141583	0.00167372	0.00310403	-0.00312264	-0.00231487
1	16910001	17020000	0.000582419	0.000599019	0.000469085	0.00234045	0.00134826	0.00145246	0.00280778	-0.0047928	-0.0035319
1	16920001	17030000	0.000700586	0.000721904	0.000525	0.00153562	0.000377686	0.00117436	0.00233833	-0.00505513	-0.00400782
1	16930001	17040000	0.000747092	0.000772379	0.000536972	0.00120799	0.000159136	0.00116953	0.00225222	-0.00524701	-0.00427663
1	16940001	17050000	0.00075636	0.000795059	0.000543511	0.000958616	-3.87271e-05	0.0016119	0.00236614	-0.00537832	-0.00447143
1	16950001	17060000	0.000785724	0.000823839	0.000547608	0.000285821	-0.000564486	0.000798619	0.00132212	-0.004799	-0.00427691
1	16960001	17070000	0.000874321	0.000920144	0.000604161	0.000532816	-0.000376801	0.000300148	0.000720266	-0.00363872	-0.00376924
1	16970001	17080000	0.000891127	0.000940004	0.000611024	5.63208e-05	-0.000777525	0.000164422	0.000477944	-0.00407813	-0.00407371
1	16980001	17090000	0.00093168	0.000956926	0.000602681	-0.000233395	-0.00128726	4.78129e-05	2.5492e-05	-0.00430336	-0.00441654
1	16990001	17100000	0.000914562	0.000944693	0.000600959	-0.000122962	-0.00114431	7.99838e-05	0.000141972	-0.00437961	-0.00441163
1	17000001	17110000	0.000804426	0.000831161	0.000556726	0.000571813	-0.00049002	0.000336773	0.00044208	-0.00421822	-0.00418991
1	17010001	17120000	0.000785468	0.000797607	0.00054185	0.000672735	-0.000562189	0.000529925	0.000368867	-0.0031902	-0.00356731
1	17020001	17130000	0.000686699	0.000674282	0.000514323	0.00122681	-5.41637e-05	0.00102942	0.000730925	-0.00291787	-0.00322685
1	17030001	17140000	0.000747768	0.000681204	0.000560901	0.00108417	-0.000212279	0.00115058	0.000520516	-0.00193897	-0.00270203
1	17040001	17150000	0.000815227	0.000703898	0.000595292	0.00130902	-6.57368e-05	0.00116397	0.000365393	-0.00190857	-0.00278585
1	17050001	17160000	0.000796781	0.000664426	0.000577815	0.00151053	-0.000124522	0.00140856	0.000644189	-0.00194593	-0.00283059
1	17060001	17170000	0.00075225	0.000564731	0.000548517	0.00136092	-0.000483057	0.00116189	0.000355445	-0.00225821	-0.00300798
1	17070001	17180000	0.000765816	0.000535321	0.000547219	0.00163089	-0.000476331	0.000888062	5.44895e-06	-0.00114058	-0.00241684
1	17080001	17190000	0.000729406	0.000497351	0.000530431	0.00207953	-5.77893e-05	0.000563027	-0.000286891	-0.000603455	-0.00191648
1	17090001	17200000	0.000695369	0.000458195	0.000503193	0.00221026	-6.00153e-05	0.000607197	-0.000392366	-0.000434611	-0.00182605
1	17100001	17210000	0.000731721	0.000480145	0.0005278	0.00210379	-0.00015038	0.000548849	-0.000441959	-0.00041932	-0.00189439
1	17110001	17220000	0.000747142	0.000487053	0.000530887	0.00173414	-0.000503169	0.000151985	-0.000702507	-0.00104443	-0.00231862
1	17120001	17230000	0.000841333	0.000542801	0.000581363	0.00139396	-0.000768217	-0.000840633	-0.00162523	-0.00140543	-0.00246617
1	17130001	17240000	0.000815742	0.000524164	0.000545932	0.000950901	-0.0013755	-0.00153626	-0.00226937	-0.00195644	-0.00318139
1	17140001	17250000	0.000837417	0.000562822	0.000559323	0.000150973	-0.00194784	-0.00196205	-0.00261571	-0.00224559	-0.0033835
1	17150001	17260000	0.000809624	0.000550982	0.000537945	-0.000117222	-0.00213403	-0.00202493	-0.00273395	-0.00261165	-0.00367942
1	17160001	17270000	0.000716904	0.000493105	0.000463932	-0.000474742	-0.0024502	-0.00214743	-0.00295271	-0.00282511	-0.00386929
1	17170001	17280000	0.000635795	0.00044484	0.000405991	-0.000785012	-0.00264253	-0.00256643	-0.00339353	-0.00313172	-0.00407738
1	17180001	17290000	0.000569221	0.000403317	0.000365535	-0.00110031	-0.00291805	-0.00269642	-0.0033934	-0.00320869	-0.00411861
1	17190001	17300000	0.000573523	0.000403582	0.000372977	-0.0010323	-0.00285838	-0.00268548	-0.00338399	-0.00321545	-0.00399741
1	17200001	17310000	0.000562962	0.000402363	0.000368876	-0.00115708	-0.00280443	-0.00225845	-0.00299816	-0.00300451	-0.00392568
1	17210001	17320000	0.000606081	0.000424979	0.000384207	-0.00118058	-0.00279248	-0.00230442	-0.00318262	-0.00368976	-0.00439464
1	17220001	17330000	0.000568952	0.000412657	0.000359064	-0.00144965	-0.0027746	-0.00085064	-0.00176136	-0.00253405	-0.00398543
1	17230001	17340000	0.000544593	0.000388177	0.000357023	-0.0012068	-0.00236276	-0.000505349	-0.00116956	-0.00293149	-0.00340104
1	17240001	17350000	0.000520675	0.000362067	0.000350205	-0.0012038	-0.00235579	-0.000296572	-0.000716987	-0.00248062	-0.00282705
1	17250001	17360000	0.000602601	0.000431626	0.00040728	-0.00140093	-0.00238214	-0.000483557	-0.000874861	-0.00323189	-0.00339529
1	17260001	17370000	0.000701396	0.000521174	0.000515495	-0.00128752	-0.00216834	-0.000351675	-0.000801821	-0.00296608	-0.00349725
1	17270001	17380000	0.000810563	0.000628885	0.000624682	-0.00138542	-0.00198676	0.000434825	-0.000247781	-0.00353749	-0.00370135
1	17280001	17390000	0.000882877	0.000691963	0.000689674	-0.00142577	-0.00192165	0.000490318	6.19723e-06	-0.00357111	-0.00375006
1	17290001	17400000	0.000963204	0.000791091	0.000761498	-0.00155372	-0.00178749	-1.22369e-05	-0.000326575	-0.0038174	-0.00382438
1	17300001	17410000	0.00103043	0.000868529	0.000844481	-0.00180898	-0.00188759	-4.46893e-05	-0.000261904	-0.00444003	-0.00419297
1	17310001	17420000	0.00105383	0.000935221	0.000897965	-0.00209522	-0.00192864	-0.000190326	-0.000176577	-0.00437061	-0.00409692
1	17320001	17430000	0.00106852	0.000964948	0.000950478	-0.00188254	-0.00171478	-0.000292039	-0.000336164	-0.00468017	-0.00423001
1	17330001	17440000	0.00112524	0.00100114	0.000973037	-0.00183441	-0.00146639	0.000207987	-9.48102e-05	-0.00434989	-0.00425722
1	17340001	17450000	0.00105668	0.000964867	0.000932585	-0.00180194	-0.00135558	0.000470418	0.000196298	-0.00440196	-0.00430034
1	17350001	17460000	0.000964154	0.00088982	0.000862712	-0.00158949	-0.00108196	0.000722576	0.000494366	-0.00419572	-0.00411242
1	17360001	17470000	0.000881022	0.00081514	0.000771178	-0.00164442	-0.00112409	0.000956428	0.00082008	-0.00434919	-0.00392839
1	17370001	17480000	0.000850891	0.000793505	0.000721327	-0.00149192	-0.0011899	-0.000161314	-4.97669e-05	-0.00394786	-0.00363528
1	17380001	17490000	0.00081904	0.000768158	0.000694191	-0.0015803	-0.00127584	-0.000475644	-0.000531315	-0.00385515	-0.00335247
1	17390001	17500000	0.000773484	0.000717012	0.000654338	-0.00147881	-0.00135805	-9.1201e-05	-0.00037961	-0.0032502	-0.00284875
1	17400001	17510000	0.000697505	0.000643383	0.000578701	-0.000791182	-0.000711312	-0.000694783	-0.000972519	-0.00294657	-0.00264049
1	17410001	17520000	0.000598899	0.000548111	0.000496669	-0.000184504	-0.000317136	0.000145576	-0.000559875	-0.00311932	-0.00263274
1	17420001	17530000	0.000548206	0.000502403	0.000433458	-0.000892689	-0.000927238	-0.000351303	-0.00111964	-0.00425263	-0.00335471
1	17430001	17540000	0.000451984	0.000465147	0.00039746	-0.000808532	-0.00110131	-0.00135507	-0.00166609	-0.00480543	-0.00318156
1	17440001	17550000	0.000480115	0.000477923	0.000408998	-0.000984195	-0.00112598	-0.00204159	-0.00251272	-0.00518735	-0.003342
1	17450001	17560000	0.000514391	0.000485378	0.000439365	-0.00138846	-0.00152303	-0.00250164	-0.00296238	-0.00481293	-0.00282787
1	17460001	17570000	0.000539205	0.000504784	0.000447135	-0.00171906	-0.00176497	-0.00308739	-0.00353743	-0.00529628	-0.00341585
1	17470001	17580000	0.000516066	0.000478956	0.000443562	-0.00211773	-0.00204662	-0.00287007	-0.00351832	-0.00582978	-0.00399813
1	17480001	17590000	0.000572741	0.00049025	0.000439046	-0.00197573	-0.00203275	-0.00318129	-0.00373041	-0.00674568	-0.00495017
1	17490001	17600000	0.00059791	0.000478338	0.000431833	-0.00206323	-0.00207671	-0.00321143	-0.00368748	-0.00775986	-0.00582509
1	17500001	17610000	0.000575482	0.000447673	0.000400682	-0.00264231	-0.00275902	-0.00331113	-0.00370914	-0.00781829	-0.00577799
1	17510001	17620000	0.000580708	0.000442566	0.000397425	-0.00276163	-0.00280291	-0.00349652	-0.00366303	-0.00689218	-0.00507765
1	17520001	17630000	0.000544174	0.000408841	0.000357824	-0.00244224	-0.00258825	-0.00355836	-0.00363332	-0.00625219	-0.0046632
1	17530001	17640000	0.000569471	0.000433089	0.000360259	-0.00279548	-0.00274628	-0.0039237	-0.00385193	-0.00633842	-0.00475369
1	17540001	17650000	0.000581154	0.000446458	0.0003639	-0.00306394	-0.0029197	-0.00412199	-0.00377635	-0.00606609	-0.00441469
1	17550001	17660000	0.000559807	0.000447288	0.000344745	-0.00322416	-0.00300556	-0.00437949	-0.00382843	-0.00696269	-0.00519834
1	17560001	17670000	0.000547995	0.000448818	0.000339424	-0.00310294	-0.00280621	-0.00439041	-0.00374677	-0.00699299	-0.00509542
1	17570001	17680000	0.000500732	0.0003972	0.00028638	-0.00312095	-0.002753	-0.0044851	-0.00353233	-0.00686965	-0.00476512
1	17580001	17690000	0.000442397	0.000385771	0.00027446	-0.00317681	-0.00247706	-0.003921	-0.0028341	-0.00545899	-0.00372252
1	17590001	17700000	0.0004341	0.000410375	0.000283621	-0.00356417	-0.00284169	-0.00398921	-0.00270309	-0.00473664	-0.00331051
1	17600001	17710000	0.000492681	0.000478665	0.000326247	-0.0032334	-0.00247094	-0.00337883	-0.00225353	-0.00422278	-0.00302083
1	17610001	17720000	0.000502048	0.00048229	0.000332947	-0.0033549	-0.00261878	-0.0030335	-0.00211591	-0.0036488	-0.00273541
1	17620001	17730000	0.000516234	0.000500542	0.000353921	-0.00313735	-0.00221454	-0.00304174	-0.00205988	-0.00302251	-0.00229621
1	17630001	17740000	0.000480979	0.000463287	0.000338184	-0.0030307	-0.00204898	-0.00263699	-0.00143332	-0.00284771	-0.00221244
1	17640001	17750000	0.000414968	0.000406738	0.000293353	-0.00292711	-0.00192739	-0.00231284	-0.00112731	-0.00261326	-0.00221747
1	17650001	17760000	0.000430834	0.000422961	0.000304039	-0.00284679	-0.00175851	-0.00211434	-0.00118249	-0.00215306	-0.00182108
1	17660001	17770000	0.000419609	0.000404458	0.00028998	-0.00307332	-0.00200218	-0.00212885	-0.00120821	-0.00176316	-0.0016597
1	17670001	17780000	0.000431483	0.000427839	0.000297009	-0.00266748	-0.00121345	-0.00201946	-0.00106554	-0.0018196	-0.00159383
1	17680001	17790000	0.000441206	0.000430633	0.000296542	-0.0031951	-0.00184183	-0.00244498	-0.00163751	-0.00304467	-0.00245761
1	17690001	17800000	0.000400086	0.000390839	0.000269366	-0.00259299	-0.00105868	-0.00230041	-0.00141288	-0.00311653	-0.00255131
1	17700001	17810000	0.000380543	0.000373092	0.000252292	-0.00213356	-0.000430445	-0.00303809	-0.00204833	-0.00328301	-0.0028401
1	17710001	17820000	0.000400642	0.000399231	0.000262266	-0.00216849	-0.000410025	-0.00380755	-0.00268605	-0.00493472	-0.00402471
1	17720001	17830000	0.000416839	0.000413353	0.000264114	-0.00222598	-0.000684202	-0.0038233	-0.00288134	-0.00538936	-0.0042698
1	17730001	17840000	0.000374647	0.000376793	0.00022836	-0.00226315	-0.000628005	-0.00410739	-0.00332558	-0.00574307	-0.00444305
1	17740001	17850000	0.000366432	0.000371357	0.000223792	-0.00203707	-0.000341993	-0.00410848	-0.00335054	-0.00639933	-0.00485494
1	17750001	17860000	0.000352152	0.000358245	0.000206946	-0.00196319	-0.000377966	-0.0041657	-0.00345698	-0.00751526	-0.00590993
1	17760001	17870000	0.000378531	0.00038714	0.000237477	-0.00167541	-0.000114133	-0.0042329	-0.00337206	-0.00731213	-0.0057281
1	17770001	17880000	0.000509966	0.000473265	0.00030937	-0.00196812	-0.00106711	-0.00441858	-0.0037187	-0.00744671	-0.00581311
1	17780001	17890000	0.000553565	0.000543927	0.000358468	-0.0012644	-0.000266452	-0.0040683	-0.0028723	-0.00718454	-0.00568973
1	17790001	17900000	0.000563226	0.000544575	0.000363009	-0.0016453	-0.000813001	-0.00426775	-0.00327295	-0.00731643	-0.00569141
1	17800001	17910000	0.000548812	0.000534087	0.000369823	-0.00219454	-0.00141806	-0.00414009	-0.00312208	-0.00786209	-0.00569528
1	17810001	17920000	0.000531347	0.000513605	0.00036857	-0.00177778	-0.00121236	-0.0039008	-0.00286137	-0.0076698	-0.00527973
1	17820001	17930000	0.000489507	0.000472127	0.000339061	-0.00185344	-0.00116124	-0.00418707	-0.00298487	-0.00811095	-0.00564325
1	17830001	17940000	0.000493836	0.000476503	0.000342574	-0.0019993	-0.00125984	-0.00416356	-0.00300349	-0.00807643	-0.00564446
1	17840001	17950000	0.000491113	0.000468303	0.000340553	-0.00212541	-0.0013709	-0.00410713	-0.00293409	-0.00781583	-0.00546643
1	17850001	17960000	0.000454292	0.00043765	0.000319098	-0.00194357	-0.00116076	-0.00402035	-0.00276116	-0.00716954	-0.00495948
1	17860001	17970000	0.000437414	0.000425188	0.00030248	-0.00162808	-0.000661568	-0.00385883	-0.00267036	-0.00752909	-0.00532964
1	17870001	17980000	0.000336969	0.000362143	0.000256496	-0.00179872	-0.000428168	-0.0031926	-0.00177727	-0.00768581	-0.00560792
1	17880001	17990000	0.000274043	0.000282496	0.000203258	-0.0021875	-0.000663663	-0.00326408	-0.00215028	-0.00782041	-0.0056529
1	17890001	18000000	0.000265219	0.000272664	0.000195177	-0.00229781	-0.000541239	-0.00295673	-0.00182272	-0.00777038	-0.00562708
1	17900001	18010000	0.000232972	0.000225082	0.000160095	-0.00216098	-0.000519911	-0.00301414	-0.00183033	-0.00760121	-0.00581818
1	17910001	18020000	0.000199258	0.000195676	0.000128428	-0.00239286	-0.000200322	-0.00339815	-0.00207122	-0.00782326	-0.00630071
1	17920001	18030000	0.000199153	0.000196205	0.000131772	-0.00259904	-0.000586552	-0.00294791	-0.00160547	-0.00818587	-0.00644271
1	17930001	18040000	0.000219335	0.000219367	0.000150836	-0.00249945	-0.000620879	-0.00326189	-0.00172013	-0.00862922	-0.00666345
1	17940001	18050000	0.000287902	0.000283433	0.000188282	-0.00238225	-0.000796909	-0.00294635	-0.00195553	-0.00731924	-0.00591558
1	17950001	18060000	0.000352807	0.000336512	0.000230423	-0.0028646	-0.0012757	-0.00339105	-0.0025483	-0.00627598	-0.00519434
1	17960001	18070000	0.000373997	0.000348769	0.000250898	-0.00358132	-0.00200591	-0.00312702	-0.00255826	-0.00595393	-0.00492045
1	17970001	18080000	0.000377194	0.000354038	0.000259351	-0.00327117	-0.00183421	-0.00252077	-0.00266565	-0.00485291	-0.00438146
1	17980001	18090000	0.00039921	0.000363071	0.000278817	-0.0034253	-0.00181438	-0.00267895	-0.00267665	-0.00399137	-0.00355042
1	17990001	18100000	0.000408694	0.000378461	0.000290628	-0.00298741	-0.00147893	-0.00261394	-0.00259409	-0.00369721	-0.00353299
1	18000001	18110000	0.000416337	0.000387228	0.000300842	-0.00297352	-0.00133576	-0.00239025	-0.00219518	-0.0040401	-0.00376835
1	18010001	18120000	0.000450562	0.000421118	0.000319154	-0.00322696	-0.00155538	-0.00242633	-0.00214702	-0.00402248	-0.00372175
1	18020001	18130000	0.000548545	0.000520687	0.000409046	-0.00298443	-0.00137328	-0.00233993	-0.00183273	-0.00357748	-0.00352082
1	18030001	18140000	0.000578892	0.000536905	0.000425078	-0.00335357	-0.00176919	-0.00232157	-0.00191645	-0.00319538	-0.00338647
1	18040001	18150000	0.000607074	0.000569348	0.000465191	-0.00323152	-0.00160884	-0.00212257	-0.00162775	-0.00276115	-0.00306735
1	18050001	18160000	0.000643727	0.000618833	0.000495818	-0.00283787	-0.00129932	-0.00209869	-0.00168334	-0.00265713	-0.00303915
1	18060001	18170000	0.000659259	0.000638844	0.000514392	-0.00277412	-0.00121528	-0.00236731	-0.00166123	-0.00292232	-0.00326507
1	18070001	18180000	0.00063362	0.000610624	0.000504198	-0.00276487	-0.00131192	-0.00167547	-0.000882802	-0.00277477	-0.00307565
1	18080001	18190000	0.00066712	0.000659201	0.000543787	-0.00271086	-0.00135805	-0.00127868	-0.000529999	-0.00292166	-0.00313535
1	18090001	18200000	0.00072473	0.00071604	0.000596974	-0.00277823	-0.00134365	-0.00106908	-0.000462459	-0.00265516	-0.00306264
1	18100001	18210000	0.000763599	0.000744602	0.00062715	-0.00273176	-0.00142792	-0.00105016	-0.000389752	-0.00236581	-0.00278735
1	18110001	18220000	0.000792571	0.000769456	0.000663632	-0.0025824	-0.00134825	-0.0011153	-0.000612205	-0.00235807	-0.00282666
1	18120001	18230000	0.000706233	0.000689538	0.000588692	-0.00257564	-0.00118267	-0.000744585	-0.000207791	-0.00231223	-0.00282882
1	18130001	18240000	0.00071309	0.000717397	0.000592948	-0.00198275	-0.000647496	-0.000157606	0.000306204	-0.00262742	-0.00293062
1	18140001	18250000	0.000669796	0.00067115	0.000576967	-0.0018726	-0.000548722	0.000391952	0.000928145	-0.00337543	-0.00325447
1	18150001	18260000	0.000592192	0.000591272	0.000530226	-0.00170248	-0.000333003	0.00105958	0.00169793	-0.00400837	-0.00344221
1	18160001	18270000	0.000522838	0.000523332	0.000468617	-0.00144659	-0.000190082	0.00182618	0.00221903	-0.00359786	-0.00306874
1	18170001	18280000	0.000519398	0.000527062	0.000460908	-0.00128616	0.000156209	0.000838249	0.00157492	-0.00397042	-0.00322524
1	18180001	18290000	0.000537926	0.000545015	0.0004919	-0.00119556	5.79269e-05	0.000677771	0.00122195	-0.00325236	-0.00220945
1	18190001	18300000	0.000537949	0.000559127	0.000502525	-0.000139624	0.000656512	0.00336275	0.00374544	-0.000786229	-0.000576042
1	18200001	18310000	0.00048337	0.000514394	0.000461839	0.000138511	0.000888317	0.003818	0.00393647	-0.0007185	-0.000520584
1	18210001	18320000	0.000410207	0.000445137	0.000399552	0.000609935	0.00131049	0.00504719	0.00513704	-0.000111902	8.99697e-05
1	18220001	18330000	0.000415207	0.000444503	0.000401985	0.000869174	0.00117518	0.00464387	0.00455212	0.000611598	0.000910617
1	18230001	18340000	0.000406779	0.00043095	0.000423838	0.000950417	0.00123317	0.00432193	0.00474355	0.00129292	0.00188216
1	18240001	18350000	0.000421496	0.000438356	0.000421291	0.000635117	0.000889412	0.00325063	0.00376825	0.00274458	0.00291079
1	18250001	18360000	0.000473094	0.000502507	0.000478278	0.000879953	0.00116414	0.00379373	0.00426824	0.00232447	0.00250715
1	18260001	18370000	0.000511808	0.000546111	0.000514579	0.000780405	0.00111491	0.00375939	0.00429598	0.00199005	0.00238972
1	18270001	18380000	0.000534774	0.000545828	0.000530632	0.000859309	0.00117349	0.00278263	0.00344305	0.00115744	0.00203548
1	18280001	18390000	0.000504156	0.000521143	0.000496329	0.00192224	0.00260226	0.00316542	0.00420147	-0.00029788	0.000915294
1	18290001	18400000	0.000428729	0.000433156	0.000422035	0.00147901	0.00259507	0.000435436	0.00211615	-0.0031133	-0.000221538
1	18300001	18410000	0.000450497	0.000456212	0.000450464	0.00154407	0.00264249	0.000638696	0.00235474	-0.00306098	-0.000177483
1	18310001	18420000	0.000473126	0.000475934	0.000473916	0.00149709	0.00254189	0.000977938	0.00248011	-0.00311533	-0.000325652
1	18320001	18430000	0.000479503	0.000479754	0.000481926	0.00108999	0.002321	0.000932289	0.00253889	-0.00382417	-0.00102246
1	18330001	18440000	0.000483495	0.000477299	0.000471983	0.00115341	0.0025801	0.00136455	0.00271096	-0.00417866	-0.00173081
1	18340001	18450000	0.000456736	0.000462955	0.00045216	0.00139605	0.00290268	0.00164945	0.00304964	-0.00539378	-0.00305127
1	18350001	18460000	0.000455471	0.000445884	0.000430661	0.000780168	0.00224722	0.000494193	0.00180639	-0.00595196	-0.00350564
1	18360001	18470000	0.000461544	0.000449024	0.000433934	0.000186838	0.00173216	0.000119388	0.00127929	-0.00647878	-0.00414803
1	18370001	18480000	0.000474067	0.000469411	0.000426645	-0.00079923	0.000693242	8.76572e-05	0.000865374	-0.00555817	-0.00376089
1	18380001	18490000	0.000440731	0.000431721	0.000389134	-0.0012735	-0.0005247	-0.000644121	-0.000357227	-0.00464546	-0.00353125
1	18390001	18500000	0.000439421	0.000430848	0.000385778	-0.00131477	-0.000535893	-0.00049754	-0.000295801	-0.00485046	-0.00371132
1	18400001	18510000	0.000500122	0.000485792	0.000412832	-0.00137913	-0.00087173	-0.000885857	-0.000967207	-0.00391517	-0.00324386
1	18410001	18520000	0.000514168	0.000500643	0.000417999	-0.00151923	-0.00100814	-0.00128113	-0.00121285	-0.00377939	-0.00316045
1	18420001	18530000	0.000511821	0.000490658	0.000405819	-0.00152151	-0.00107304	-0.00165743	-0.00164257	-0.00348258	-0.00288573
1	18430001	18540000	0.000470599	0.00044568	0.000366007	-0.00190769	-0.00167967	-0.00239905	-0.0023543	-0.00319757	-0.00256066
1	18440001	18550000	0.000445999	0.000415107	0.000341719	-0.00218274	-0.00197312	-0.0028093	-0.00290744	-0.00285106	-0.00202398
1	18450001	18560000	0.000414012	0.000378802	0.000318527	-0.00258397	-0.00219311	-0.00258747	-0.00220683	-0.00147456	-0.00110408
1	18460001	18570000	0.000383606	0.000349011	0.000295816	-0.00200735	-0.00179747	-0.0026421	-0.00203264	-0.000424409	-0.000373698
1	18470001	18580000	0.000323041	0.000296913	0.000261485	-0.00128818	-0.00122238	-0.00224119	-0.00145038	-0.000451925	-0.000505308
1	18480001	18590000	0.000284733	0.000253131	0.000230849	-0.00210508	-0.00179223	-0.00133836	-0.000569887	0.000161567	0.000103904
1	18490001	18600000	0.000292303	0.000256689	0.000254553	-0.00237966	-0.00232747	-0.000494319	0.000238253	0.0005858	0.000560484
1	18500001	18610000	0.000222413	0.000192592	0.000208098	-0.00294631	-0.00280261	0.00023534	0.00159604	0.000923043	0.00085353
1	18510001	18620000	0.000199425	0.000169643	0.000197967	-0.0031877	-0.0030521	0.00017449	0.0013709	0.00122209	0.00120184
1	18520001	18630000	0.000165102	0.000143317	0.000173639	-0.00340484	-0.00338358	0.00123165	0.00212299	0.001612	0.00139738
1	18530001	18640000	0.000161477	0.00014113	0.000172374	-0.00379256	-0.00373703	0.000862937	0.0018792	0.00163948	0.00131546
1	18540001	18650000	0.00014537	0.000126497	0.000155401	-0.00356288	-0.00387268	0.00187285	0.00285187	0.00259056	0.00178885
1	18550001	18660000	0.000170463	0.000152973	0.000180169	-0.00299425	-0.0035473	0.00221758	0.00294953	0.00321338	0.00182338
1	18560001	18670000	0.000166594	0.000147324	0.000170169	-0.00332818	-0.00381225	0.00270229	0.00301034	0.00399923	0.00225356
1	18570001	18680000	0.000190236	0.000155757	0.000196019	-0.0035139	-0.00394898	0.00403691	0.00433601	0.00661321	0.00412923
1	18580001	18690000	0.000223792	0.000186059	0.000229582	-0.00303571	-0.00357194	0.00301593	0.00349211	0.00584489	0.00359955
1	18590001	18700000	0.000217745	0.000180229	0.000208126	-0.00274056	-0.00325766	0.00233911	0.00314971	0.00656891	0.00390874
1	18600001	18710000	0.000294824	0.000257937	0.000295636	-0.00320162	-0.00343233	0.00294119	0.00455571	0.00526095	0.00294952
1	18610001	18720000	0.000341814	0.000298203	0.000337141	-0.00301372	-0.00355126	0.00283104	0.00475257	0.00506973	0.00261376
1	18620001	18730000	0.000374939	0.000325148	0.000360635	-0.00330199	-0.00373263	0.00257079	0.00456648	0.00469606	0.0023231
1	18630001	18740000	0.000428581	0.00038074	0.00040585	-0.00337978	-0.00373224	0.00216287	0.0037466	0.00244798	0.000944084
1	18640001	18750000	0.00046872	0.000418518	0.000432772	-0.00324916	-0.00363784	0.00126378	0.00263376	0.00213141	0.000613732
1	18650001	18760000	0.000426997	0.000377032	0.000386718	-0.00332565	-0.00381444	0.000705209	0.00215913	0.00153679	0.00010505
1	18660001	18770000	0.000540576	0.000505046	0.000462988	-0.00263848	-0.00337753	-0.00130768	1.1641e-05	0.000655768	-0.000866862
1	18670001	18780000	0.000590191	0.000566519	0.000484761	-0.00239112	-0.00329085	-0.00197676	-0.000701535	4.67018e-05	-0.00148629
1	18680001	18790000	0.000565597	0.000541228	0.000451278	-0.0026423	-0.00354453	-0.00224936	-0.00102735	-0.000334268	-0.0018877
1	18690001	18800000	0.000591999	0.000564198	0.000459222	-0.00281143	-0.00364622	-0.00234487	-0.00127578	-0.000313816	-0.00192652
1	18700001	18810000	0.000530016	0.000502409	0.000383651	-0.00263494	-0.00346866	-0.00327611	-0.00295368	-0.000758976	-0.0023237
1	18710001	18820000	0.000537748	0.000506798	0.00037261	-0.00294165	-0.00357889	-0.00410558	-0.00399136	-0.00132111	-0.00241165
1	18720001	18830000	0.000566356	0.000540551	0.000387608	-0.00289693	-0.00341302	-0.00473956	-0.00485111	-0.00106811	-0.0021645
1	18730001	18840000	0.000587102	0.000563894	0.000395609	-0.00259003	-0.00315854	-0.00481533	-0.00484038	0.000415861	-0.00125602
1	18740001	18850000	0.000603137	0.000570852	0.000412445	-0.00296149	-0.00327744	-0.00453632	-0.00435459	-8.88045e-06	-0.00132026
1	18750001	18860000	0.000593308	0.000565415	0.000412513	-0.00304257	-0.00326658	-0.00459424	-0.00440743	-0.000269259	-0.00134643
1	18760001	18870000	0.000505697	0.000458939	0.000363333	-0.00385498	-0.00378601	-0.00369758	-0.00371276	-0.000335927	-0.00100702
1	18770001	18880000	0.000468121	0.000417132	0.000341392	-0.00430972	-0.00390474	-0.00411949	-0.00405758	-0.00158457	-0.00152779
1	18780001	18890000	0.00050835	0.000455631	0.00036857	-0.00431965	-0.00384287	-0.00365646	-0.00352322	-0.00132882	-0.001089
1	18790001	18900000	0.000601945	0.000547183	0.000428248	-0.00398209	-0.00391288	-0.00397819	-0.00395589	-0.00155512	-0.00109217
1	18800001	18910000	0.000730168	0.000670389	0.000513261	-0.00390998	-0.00403431	-0.00400116	-0.00349259	-0.00127182	-0.000665178
1	18810001	18920000	0.000705358	0.000650498	0.000498546	-0.00393048	-0.00404509	-0.00397336	-0.00347179	-0.00102294	-0.000578555
1	18820001	18930000	0.000652557	0.000596757	0.000465242	-0.00389115	-0.00411989	-0.00333257	-0.00294044	-0.0010654	-0.000590044
1	18830001	18940000	0.000579903	0.000520989	0.000405263	-0.00420604	-0.00438239	-0.00340237	-0.00297444	-0.00121725	-0.00057599
1	18840001	18950000	0.000519334	0.000474444	0.000359571	-0.00398358	-0.00441683	-0.00338123	-0.00307312	-0.000848128	-0.00030477
1	18850001	18960000	0.000502357	0.000458876	0.000342452	-0.0039661	-0.00445207	-0.00320779	-0.00288719	-0.000397578	-9.75898e-05
1	18860001	18970000	0.000479383	0.000441422	0.000323943	-0.00382667	-0.00421036	-0.00320211	-0.00278585	-0.000711538	-0.000202262
1	18870001	18980000	0.000433991	0.000404294	0.00029015	-0.00383014	-0.004254	-0.00280478	-0.00239518	-3.1447e-06	0.00049433
1	18880001	18990000	0.000390392	0.000365927	0.000260925	-0.00382494	-0.0043817	-0.00327497	-0.00293745	-1.60575e-05	0.000392068
1	18890001	19000000	0.00028106	0.00025413	0.000194781	-0.00461079	-0.00460497	-0.00296599	-0.00209407	-0.000338273	0.000376053
1	18900001	19010000	0.000144678	0.0001208	8.97627e-05	-0.00607992	-0.00531841	-0.00340958	-0.0037498	-0.00213548	-0.000943335
1	18910001	19020000	0.00018875	0.0001678	0.000122496	-0.00449571	-0.003686	-0.000183873	-0.000898171	-0.0041677	-0.00214448
1	18920001	19030000	0.000264992	0.000252044	0.000177697	-0.00354252	-0.00324264	-0.000154683	-8.58042e-05	0.00010571	-0.000106284
1	18930001	19040000	0.000353683	0.000343612	0.000229441	-0.00356384	-0.00345152	4.92457e-05	0.000313915	0.00153205	0.000701631
1	18940001	19050000	0.000467091	0.000448132	0.000290138	-0.00348156	-0.00330241	-0.000969827	-0.000810944	0.00119652	0.000323781
1	18950001	19060000	0.000602344	0.000555769	0.000368752	-0.00312601	-0.00293685	-0.000789578	-0.000692836	0.00192396	0.00111435
1	18960001	19070000	0.000697886	0.000641202	0.000419321	-0.00319463	-0.0030736	-0.000660668	-0.000506509	0.00317295	0.0019591
1	18970001	19080000	0.000786748	0.000721482	0.000471164	-0.00356188	-0.00333192	-0.0010452	-0.000806246	0.00297365	0.00186006
1	18980001	19090000	0.000873241	0.000800497	0.00052787	-0.00339441	-0.00331825	-0.000794851	-0.000580321	0.00445438	0.00251223
1	18990001	19100000	0.000904089	0.000835019	0.000542828	-0.00326599	-0.00324681	-0.00106494	-0.00092931	0.00459885	0.00245325
1	19000001	19110000	0.00102544	0.000966674	0.000641089	-0.00316944	-0.00309067	-0.00153239	-0.00123863	0.00396271	0.00185534
1	19010001	19120000	0.000999747	0.000939814	0.00062365	-0.00318181	-0.00311609	-0.00171721	-0.00139288	0.00494917	0.00224059
1	19020001	19130000	0.000944964	0.00087717	0.000587455	-0.00320557	-0.00305548	-0.00206501	-0.00170589	0.00437944	0.00206801
1	19030001	19140000	0.000936968	0.000882764	0.000590101	-0.00326612	-0.00294145	-0.00237879	-0.00201177	0.00315352	0.00144789
1	19040001	19150000	0.000890419	0.00086594	0.000557183	-0.00323722	-0.00284256	-0.00200551	-0.00162185	0.00307984	0.00142203
1	19050001	19160000	0.000806945	0.000802921	0.00052929	-0.00360644	-0.00321229	-0.00238155	-0.0019428	0.00228702	0.000460888
1	19060001	19170000	0.000765873	0.000764966	0.000523101	-0.00345617	-0.00288371	-0.00272786	-0.00226208	0.000730299	-0.000500036
1	19070001	19180000	0.000731573	0.000748224	0.000521189	-0.00261507	-0.00224799	-0.00223715	-0.00205746	-4.8858e-05	-0.00101488
1	19080001	19190000	0.000661543	0.000695264	0.000473266	-0.0024769	-0.00195739	-0.00271172	-0.00253006	-0.00221422	-0.00226592
1	19090001	19200000	0.00067491	0.000718347	0.000515568	-0.00210793	-0.0015359	-0.00142292	-0.00144569	-0.00214664	-0.0022305
1	19100001	19210000	0.00060245	0.000636282	0.000483361	-0.00193312	-0.00124375	-0.000451676	-0.000684379	-0.00281624	-0.00231058
1	19110001	19220000	0.000600143	0.000646109	0.00049363	-0.00191485	-0.00117532	-0.000346851	-0.000602337	-0.00441321	-0.00310254
1	19120001	19230000	0.000663932	0.000712366	0.000550035	-0.00256432	-0.00173159	-0.000355284	-0.00106788	-0.00551043	-0.00422984
1	19130001	19240000	0.000651224	0.000696316	0.000558006	-0.00234661	-0.00161284	-0.000133498	-0.00131992	-0.00626958	-0.00497718
1	19140001	19250000	0.000664745	0.000689667	0.000598006	-0.00236889	-0.00166994	3.36755e-05	-0.00114786	-0.00717414	-0.00565143
1	19150001	19260000	0.000692929	0.000731846	0.000629579	-0.00233385	-0.00157241	0.000592603	-0.00103799	-0.00744622	-0.00564676
1	19160001	19270000	0.000741548	0.000796833	0.00066633	-0.00251143	-0.00172246	0.00161923	-0.000678022	-0.00745567	-0.00606961
1	19170001	19280000	0.000763075	0.0007931	0.000692177	-0.00289382	-0.00197345	0.0017261	-0.000417271	-0.00732692	-0.00605984
1	19180001	19290000	0.000767985	0.000789714	0.000700301	-0.00275009	-0.00183187	0.00177204	-0.000350226	-0.00714502	-0.00605804
1	19190001	19300000	0.000706073	0.000722409	0.000636175	-0.0030539	-0.00203178	0.00128299	-0.00072886	-0.00811207	-0.00667988
1	19200001	19310000	0.000722551	0.000734811	0.000626712	-0.00299463	-0.00214687	0.000736933	-0.00115661	-0.00842102	-0.00687993
1	19210001	19320000	0.000781095	0.000785273	0.000678187	-0.00245573	-0.0017511	0.000367464	-0.00125775	-0.00705825	-0.0060592
1	19220001	19330000	0.000769423	0.000771048	0.000668956	-0.0021766	-0.00154282	0.000378067	-0.0008186	-0.0060511	-0.00523284
1	19230001	19340000	0.00077182	0.000758641	0.00067204	-0.00195994	-0.00134519	0.000240293	-0.000426842	-0.00539583	-0.00485631
1	19240001	19350000	0.000757846	0.000747649	0.000656308	-0.00204461	-0.00144557	-0.00020431	-0.000824599	-0.00487231	-0.0044856
1	19250001	19360000	0.000728424	0.000705735	0.000616251	-0.00199285	-0.00140462	-0.000786705	-0.000899162	-0.00451065	-0.00427393
1	19260001	19370000	0.000653765	0.00062628	0.000573035	-0.00194158	-0.00141605	-0.0012535	-0.000675145	-0.00412095	-0.00382793
1	19270001	19380000	0.00061123	0.000597992	0.00053057	-0.00190256	-0.00133164	-0.00175262	-0.000868315	-0.00380097	-0.00366133
1	19280001	19390000	0.000650696	0.000632696	0.000575742	-0.00235825	-0.00168086	-0.00192983	-0.000899229	-0.00438294	-0.00384062
1	19290001	19400000	0.000703594	0.000692094	0.000623677	-0.00236767	-0.00185206	-0.00198947	-0.00115455	-0.00469869	-0.00411113
1	19300001	19410000	0.000695388	0.000669017	0.000622569	-0.00267191	-0.00207196	-0.00087313	-0.000294926	-0.00427174	-0.00379592
1	19310001	19420000	0.000626306	0.000589279	0.000556264	-0.00348342	-0.00272203	-0.000776474	-0.000282857	-0.00528311	-0.00450074
1	19320001	19430000	0.000587427	0.000541148	0.000521702	-0.00332957	-0.00261349	-0.000550844	-0.000272548	-0.00558615	-0.00459088
1	19330001	19440000	0.000544926	0.000495384	0.000494682	-0.00367236	-0.00306321	5.14398e-05	8.78972e-05	-0.00572796	-0.0046156
1	19340001	19450000	0.000528614	0.000470328	0.000493417	-0.00351101	-0.00308026	0.00035141	0.000187321	-0.00620467	-0.00468988
1	19350001	19460000	0.000491961	0.000438998	0.000465369	-0.00342511	-0.00305427	0.000412001	0.000160091	-0.00651087	-0.0049208
1	19360001	19470000	0.000486314	0.00042049	0.000445862	-0.00336019	-0.00308596	-0.000600414	-0.000873189	-0.00620915	-0.00452549
1	19370001	19480000	0.000491249	0.000429587	0.000450644	-0.00331697	-0.00310597	-0.000890523	-0.00142306	-0.00646252	-0.00468769
1	19380001	19490000	0.000424041	0.000367618	0.000388841	-0.00325082	-0.00324005	-0.000136176	-0.00115301	-0.00637843	-0.00458897
1	19390001	19500000	0.0003637	0.000303177	0.000333358	-0.003473	-0.00329643	0.000236839	-0.000904946	-0.00568594	-0.00399075
1	19400001	19510000	0.000295727	0.000256851	0.000282929	-0.002999	-0.00304752	-0.00117333	-0.00239406	-0.00622555	-0.00431279
1	19410001	19520000	0.000267146	0.000247717	0.00025915	-0.00241471	-0.00257622	-0.00106719	-0.00210316	-0.0059662	-0.0040534
1	19420001	19530000	0.000227352	0.000220958	0.000226311	-0.00253486	-0.00266252	-0.00114659	-0.00213107	-0.00677612	-0.00474204
1	19430001	19540000	0.000179816	0.000182097	0.000179943	-0.00223978	-0.00240528	-0.00203364	-0.00352302	-0.00702093	-0.00464989
1	19440001	19550000	0.000136288	0.000141175	0.000135285	-0.00244147	-0.00226491	-0.00219843	-0.00330782	-0.00538913	-0.00414048
1	19450001	19560000	0.000303313	0.000308928	0.000286827	-0.00319459	-0.00283679	-0.00167561	-0.00150136	-0.00702331	-0.00576114
1	19460001	19570000	0.000326442	0.000334762	0.000306815	-0.00324723	-0.00273752	-0.000883411	-0.000459257	-0.00738177	-0.006258
1	19470001	19580000	0.000391733	0.000400227	0.000344917	-0.00329178	-0.00265984	-0.000538303	0.000112276	-0.00635934	-0.00547292
1	19480001	19590000	0.000500381	0.000486066	0.000419148	-0.00311044	-0.00246511	-0.00142315	-0.000692186	-0.00597292	-0.00506381
1	19490001	19600000	0.000569163	0.000549797	0.000476209	-0.00288204	-0.00228697	-0.00118643	-0.000661645	-0.00629333	-0.00497182
1	19500001	19610000	0.000638611	0.000599827	0.000522858	-0.00275678	-0.00221016	-0.000989096	-0.000547363	-0.00590252	-0.00461104
1	19510001	19620000	0.000794242	0.000736045	0.000634971	-0.00247759	-0.00202967	-0.00162488	-0.00113748	-0.00607916	-0.00472992
1	19520001	19630000	0.000882944	0.000821186	0.000702625	-0.00244996	-0.00193823	-0.00167251	-0.000860718	-0.00583984	-0.00465972
1	19530001	19640000	0.000884895	0.000821912	0.000704177	-0.00243461	-0.0019175	-0.00170044	-0.00089582	-0.00580757	-0.00462922
1	19540001	19650000	0.000882898	0.000821852	0.000698556	-0.00239324	-0.00186497	-0.0017	-0.000898461	-0.00584833	-0.00464199
1	19550001	19660000	0.000730337	0.000662491	0.000554264	-0.00216155	-0.00164233	-0.00176401	-0.0012585	-0.00506718	-0.00402849
1	19560001	19670000	0.000671112	0.000606737	0.000500417	-0.00202427	-0.00158626	-0.00207129	-0.00161382	-0.00491876	-0.00392026
1	19570001	19680000	0.000582657	0.000508408	0.000436968	-0.0018877	-0.00157449	-0.00224208	-0.00175061	-0.00518089	-0.00408406
1	19580001	19690000	0.000483945	0.000430471	0.000364726	-0.00173261	-0.00150062	-0.00169321	-0.00125806	-0.00494079	-0.00392831
1	19590001	19700000	0.000415299	0.000368891	0.000309688	-0.00180012	-0.00156274	-0.00206165	-0.00137395	-0.00426469	-0.00382852
1	19600001	19710000	0.000335761	0.000306734	0.000252504	-0.00184855	-0.00156128	-0.00261124	-0.00160801	-0.004835	-0.00444503
1	19610001	19720000	0.000159645	0.000142594	0.000119225	-0.00278234	-0.00227891	-0.00158132	-0.000308626	-0.0028913	-0.00374746
1	19620001	19730000	6.89159e-05	5.28836e-05	4.91343e-05	-0.00381186	-0.00378196	-0.00229958	-0.00333626	-0.00243994	-0.00351867
1	19630001	19740000	0.000128246	0.000114762	0.000102639	-0.00390107	-0.00409357	-0.00199426	-0.00401012	-0.00492779	-0.00418939
1	19640001	19750000	0.000136089	0.000119552	0.000110805	-0.00428156	-0.00434966	-0.00248816	-0.00422238	-0.00547574	-0.00445953
1	19650001	19760000	0.000152586	0.00015367	0.000141633	-0.00343484	-0.00350029	-0.00132501	-0.0027801	-0.00571322	-0.00422054
1	19660001	19770000	0.000225116	0.000232793	0.000193448	-0.00370249	-0.00357266	-0.00212802	-0.00330398	-0.0062959	-0.00501306
1	19670001	19780000	0.000263098	0.000289827	0.000223782	-0.0029085	-0.00279566	-0.00317089	-0.00432598	-0.00724657	-0.00599509
1	19680001	19790000	0.000302098	0.000345772	0.000263577	-0.00278627	-0.00268614	-0.00457128	-0.00539391	-0.00881933	-0.00710123
1	19690001	19800000	0.000348274	0.000387882	0.000300714	-0.00284885	-0.00269043	-0.00454276	-0.00511624	-0.00926364	-0.0075138
1	19700001	19810000	0.000408782	0.000450753	0.000357246	-0.00307599	-0.00281291	-0.00426608	-0.00491748	-0.00977181	-0.00787371
1	19710001	19820000	0.000492547	0.000533987	0.000429693	-0.00253826	-0.00265955	-0.0040123	-0.00478557	-0.00940578	-0.00767945
1	19720001	19830000	0.000532843	0.000578337	0.000466424	-0.00250035	-0.00258239	-0.00409723	-0.00486553	-0.00920152	-0.00758307
1	19730001	19840000	0.000528006	0.000574316	0.000459234	-0.00188726	-0.00199778	-0.00435823	-0.00490651	-0.00880688	-0.00756583
1	19740001	19850000	0.000589933	0.000634278	0.000517427	-0.00188136	-0.00185677	-0.00401794	-0.00458763	-0.00789697	-0.00683037
1	19750001	19860000	0.000625481	0.00065482	0.000535674	-0.00192254	-0.00195172	-0.00451307	-0.00493058	-0.00797872	-0.00685875
1	19760001	19870000	0.000653893	0.000693146	0.000583605	-0.00200833	-0.00206597	-0.00440011	-0.00478643	-0.00859113	-0.00722302
1	19770001	19880000	0.000691506	0.000724315	0.000623316	-0.00243683	-0.00243471	-0.00438297	-0.00468582	-0.0088898	-0.00737656
1	19780001	19890000	0.00069707	0.000714361	0.000626004	-0.00247683	-0.00248482	-0.00385856	-0.00433995	-0.00828197	-0.00687741
1	19790001	19900000	0.000724203	0.000738512	0.000629363	-0.0025972	-0.00263743	-0.00361699	-0.00437921	-0.0078358	-0.00647915
1	19800001	19910000	0.000692853	0.000702012	0.000592738	-0.00255106	-0.00266815	-0.00343538	-0.004326	-0.00711635	-0.00604116
1	19810001	19920000	0.000656765	0.000660897	0.000571043	-0.00322389	-0.00304311	-0.00311562	-0.00414726	-0.00717246	-0.00607311
1	19820001	19930000	0.000676121	0.000667306	0.000575851	-0.00349298	-0.00336538	-0.00296451	-0.0040096	-0.00723201	-0.00609745
1	19830001	19940000	0.000679317	0.000673872	0.000583697	-0.00401365	-0.00370771	-0.00290817	-0.00398783	-0.00788442	-0.00652144
1	19840001	19950000	0.000648968	0.000650217	0.000552836	-0.00401948	-0.00385743	-0.00299338	-0.00411003	-0.00858462	-0.0070713
1	19850001	19960000	0.000615426	0.000622025	0.000525221	-0.00430713	-0.00406533	-0.00277423	-0.00416751	-0.00875399	-0.00719501
1	19860001	19970000	0.000614839	0.000620524	0.000528609	-0.00399445	-0.00370589	-0.00310685	-0.00444574	-0.00830968	-0.0069519
1	19870001	19980000	0.000635826	0.000651832	0.000547736	-0.00392251	-0.00366132	-0.00300954	-0.00418576	-0.00849148	-0.0071243
1	19880001	19990000	0.000675782	0.000703836	0.000581989	-0.00394696	-0.0035974	-0.00327801	-0.00434496	-0.00896848	-0.00755778
1	19890001	20000000	0.000619953	0.00065404	0.000554055	-0.00390788	-0.00355214	-0.00339478	-0.00431055	-0.00935399	-0.00797745
1	19900001	20010000	0.000642107	0.000677466	0.000576858	-0.00376843	-0.003466	-0.00403708	-0.00467922	-0.00952531	-0.00796596
1	19910001	20020000	0.000623684	0.000672104	0.000558087	-0.00356549	-0.00330748	-0.0044115	-0.00480091	-0.00968687	-0.00817984
1	19920001	20030000	0.000614732	0.000670369	0.000556213	-0.00359427	-0.0032687	-0.00444651	-0.00486037	-0.00980765	-0.00836622
1	19930001	20040000	0.000602416	0.000653334	0.000546454	-0.00315931	-0.00287598	-0.00441548	-0.00460197	-0.00927377	-0.00797942
1	19940001	20050000	0.000616382	0.000668853	0.000575977	-0.00324564	-0.00292654	-0.00432197	-0.00445696	-0.00926098	-0.00798432
1	19950001	20060000	0.000592366	0.000643031	0.000550035	-0.0030904	-0.00274612	-0.00426871	-0.00429945	-0.00899186	-0.00786002
1	19960001	20070000	0.000517261	0.000546229	0.000466229	-0.00333128	-0.0029946	-0.0038742	-0.00399151	-0.00866337	-0.00757487
1	19970001	20080000	0.000446278	0.000444342	0.000390972	-0.00327474	-0.0030605	-0.0032125	-0.0037165	-0.00813988	-0.00717463
[truncated: 89,652 more rows]
