# Supplementary material for: Chromosome-scale assembly of the elite Coptis chinensis cultivar ‘Chulian No. 1’ and decoding of fine clonal variations using geospatial-genomic machine learning to facilitate medicinal plant breeding
Source: Hortic Res. 2026 Apr 2;13(8):uhag112. doi: 10.1093/hr/uhag112 (PMC13394188; doi:10.1093/hr/uhag112)
Supplement: Web_Material_uhag112 [file web_material_uhag112.zip › Supplement_Table_S8.xlsx]

## Sheet: Table S8
Table S8 Tajima'D test results of POP-I, POP-II, and POP-III
CHROM	BIN_START	POP-I_Tajima'D	POP-IITajima'D	POP-III_Tajima'D
1	0	-2.07197	-2.51902	-2.36074
1	100000	-2.0695	-2.42148	-2.42411
1	200000	-2.12871	-2.3825	-2.42108
1	300000	-2.0915	-2.42141	-2.44332
1	400000	-2.0821	-2.43522	-2.32819
1	500000	-2.05781	-2.40294	-2.31017
1	600000	-2.08801	-2.43242	-2.34607
1	700000	-2.13318	-2.35447	-2.24088
1	800000	-2.0258	-2.34822	-2.41178
1	900000	-2.11248	-2.55229	-2.54281
1	1000000	-2.10544	-2.37957	-2.32747
1	1100000	-2.09254	-2.47881	-2.43249
1	1200000	-2.01069	-2.42632	-2.34236
1	1300000	-2.06676	-2.35772	-2.36406
1	1400000	-2.0824	-2.4193	-2.41966
1	1500000	-2.051	-2.40384	-2.3782
1	1600000	-2.02201	-2.34327	-2.34846
1	1700000	-2.07277	-2.35989	-2.34213
1	1800000	-1.99596	-2.2567	-2.34365
1	1900000	-2.03686	-2.36053	-2.2995
1	2000000	-1.92128	-2.20518	-2.11638
1	2100000	-1.9733	-2.24681	-2.27104
1	2200000	-2.01839	-2.36053	-2.24335
1	2300000	-2.03758	-2.39298	-2.33214
1	2400000	-2.04603	-2.45094	-2.29502
1	2500000	-1.96582	-2.43279	-2.44131
1	2600000	-2.09267	-2.46572	-2.39912
1	2700000	-2.08619	-2.48486	-2.39302
1	2800000	-2.0892	-2.50639	-2.38114
1	2900000	-2.06355	-2.42584	-2.40782
1	3000000	-2.06615	-2.34202	-2.39358
1	3100000	-2.14264	-2.38693	-2.22055
1	3200000	-2.09444	-2.28545	-2.21826
1	3300000	-2.04083	-2.40375	-2.36046
1	3400000	-2.05679	-2.3836	-2.42931
1	3500000	-2.02281	-2.36116	-2.33375
1	3600000	-2.06088	-2.36887	-2.36869
1	3700000	-1.99644	-2.3909	-2.45172
1	3800000	-2.15213	-2.42974	-2.57781
1	3900000	-2.04641	-2.34581	-2.29949
1	4000000	-2.08313	-2.39815	-2.4344
1	4100000	-2.11269	-2.46269	-2.4062
1	4200000	-2.08746	-2.22989	-2.41108
1	4300000	-2.19674	-2.36041	-2.33669
1	4400000	-2.1278	-2.45852	-2.41589
1	4500000	-2.09431	-2.50133	-2.29218
1	4600000	-2.11057	-2.56901	-2.16788
1	4700000	-2.14078	-2.55705	-2.46634
1	4800000	-2.06855	-2.46686	-2.40118
1	4900000	-2.07138	-2.45715	-2.38907
1	5000000	-2.04723	-2.402	-2.35595
1	5100000	-2.11927	-2.47861	-2.51883
1	5200000	-2.12754	-2.41221	-2.52413
1	5300000	-2.002	-2.28106	-2.3264
1	5400000	-2.01653	-2.19904	-2.36474
1	5500000	-2.08548	-2.46139	-2.15568
1	5600000	-2.03747	-2.41223	-2.30519
1	5700000	-2.08057	-2.42934	-2.43382
1	5800000	-2.12343	-2.48749	-2.39334
1	5900000	-2.10364	-2.45601	-2.48915
1	6000000	-2.02758	-2.26698	-2.45578
1	6100000	-1.98356	-2.26463	-2.31323
1	6200000	-2.07696	-2.37035	-2.4266
1	6300000	-1.95545	-2.38242	-2.32653
1	6400000	-2.14893	-2.39563	-2.58448
1	6500000	-2.02952	-2.42411	-2.32073
1	6600000	-2.02534	-2.36368	-2.21051
1	6700000	-2.11371	-2.26952	-2.37263
1	6800000	-2.04695	-2.41517	-2.50783
1	6900000	-2.01897	-2.22592	-2.25492
1	7000000	-1.99541	-2.14467	-2.4119
1	7100000	-2.08439	-2.43984	-2.40594
1	7200000	-2.11358	-2.40126	-2.58271
1	7300000	-1.95158	-2.35836	-2.25764
1	7400000	-2.01873	-2.38556	-2.45369
1	7500000	-2.05407	-2.44098	-2.42548
1	7600000	-2.01205	-2.48893	-2.31272
1	7700000	-2.09589	-2.45404	-2.41613
1	7800000	-2.10211	-2.46352	-2.3929
1	7900000	-2.00098	-2.42738	-2.39189
1	8000000	-2.12094	-2.40011	-2.55885
1	8100000	-2.14386	-2.38142	-2.46588
1	8200000	-2.07101	-2.51741	-2.42042
1	8300000	-2.14404	-2.41127	-2.58231
1	8400000	-2.1668	-2.50928	-2.51873
1	8500000	-2.14853	-2.50785	-2.49866
1	8600000	-2.13199	-2.48403	-2.47414
1	8700000	-2.04455	-2.40784	-2.35604
1	8800000	-2.11626	-2.45754	-2.40069
1	8900000	-2.07979	-2.51609	-2.38188
1	9000000	-2.06765	-2.43825	-2.29772
1	9100000	-2.08445	-2.38597	-2.39041
1	9200000	-2.13147	-2.33526	-2.35695
1	9300000	-2.09171	-2.32758	-2.40385
1	9400000	-2.06992	-2.42865	-2.51465
1	9500000	-2.03175	-2.40264	-2.3415
1	9600000	-2.08451	-2.35733	-2.48546
1	9700000	-2.049	-2.4748	-2.39949
1	9800000	-2.04124	-2.404	-2.36887
1	9900000	-2.05346	-2.14636	-2.08916
1	10000000	-2.083	-2.35671	-2.34634
1	10100000	-1.97605	-2.4798	-2.41412
1	10200000	-2.1395	-2.46416	-2.46693
1	10300000	-2.1412	-2.49253	-2.35356
1	10400000	-2.17607	-2.59026	-2.3805
1	10500000	-2.1683	-2.50137	-2.5005
1	10600000	-2.0879	-2.4631	-2.4812
1	10700000	-2.05515	-2.39374	-2.48776
1	10800000	-2.10835	-2.55243	-2.45558
1	10900000	-2.13604	-2.56866	-2.5136
1	11000000	-2.09619	-2.59201	-2.58713
1	11100000	-2.1092	-2.56944	-2.57178
1	11200000	-2.10163	-2.51763	-2.53158
1	11300000	-2.1419	-2.36797	-2.44497
1	11400000	-2.08006	-2.45351	-2.33734
1	11500000	-2.16453	-2.5279	-2.53891
1	11600000	-2.07886	-2.42772	-2.56075
1	11700000	-2.12195	-2.36324	-2.55261
1	11800000	-2.15289	-2.43043	-2.29924
1	11900000	-2.01066	-2.55681	-2.39428
1	12000000	-2.1131	-2.48688	-2.44202
1	12100000	-2.03561	-2.51648	-2.37346
1	12200000	-2.06706	-2.47983	-2.44836
1	12300000	-2.07879	-2.50678	-2.40911
1	12400000	-2.09429	-2.56275	-2.49343
1	12500000	-2.02635	-2.46024	-2.42446
1	12600000	-1.99605	-2.56079	-2.39902
1	12700000	-2.0834	-2.53631	-2.5373
1	12800000	-2.06299	-2.38883	-2.57549
1	12900000	-2.08015	-2.44269	-2.41933
1	13000000	-2.08905	-2.35613	-2.48655
1	13100000	-1.96631	-2.37435	-2.35518
1	13200000	-2.10982	-2.41332	-2.5311
1	13300000	-2.07398	-2.48631	-2.36926
1	13400000	-2.03232	-2.49009	-2.36653
1	13500000	-2.07473	-2.49088	-2.46205
1	13600000	-2.04214	-2.51811	-2.47499
1	13700000	-2.07984	-2.52217	-2.45184
1	13800000	-2.0245	-2.0848	-2.50476
1	13900000	-1.97699	-2.56225	-2.44003
1	14000000	-2.04441	-2.50766	-2.5704
1	14100000	-2.06463	-2.54357	-2.48728
1	14200000	-2.04263	-2.43037	-2.36108
1	14300000	-2.16117	-2.58808	-2.3687
1	14400000	-2.16254	-2.59742	-2.40984
1	14500000	-2.10981	-2.41161	-2.49343
1	14600000	-2.09198	-2.47534	-2.35907
1	14700000	-1.96154	-2.37751	-2.36759
1	14800000	-2.093	-2.33416	-2.22667
1	14900000	-2.14112	-2.52477	-2.46006
1	15000000	-2.01672	-2.46133	-2.51374
1	15100000	-2.09919	-2.67648	-2.49687
1	15200000	-1.92689	-2.53655	-2.49206
1	15300000	-2.11085	-2.53331	-2.38383
1	15400000	-2.15025	-2.5858	-2.49522
1	15500000	-2.04163	-2.63604	-2.43058
1	15600000	-2.12128	-2.63125	-2.54252
1	15700000	-2.14469	-2.56745	-2.63561
1	15800000	-2.15408	-2.55408	-2.43317
1	15900000	-2.09174	-2.55129	-2.40319
1	16000000	-2.00577	-2.38361	-2.284
1	16100000	-2.00839	-2.41758	-2.56863
1	16200000	-2.02656	-2.40297	-2.44263
1	16300000	-2.06834	-2.48582	-2.52465
1	16400000	-2.03504	-2.35408	-2.58298
1	16500000	-2.02547	-2.37863	-2.65196
1	16600000	-2.03735	-2.52784	-2.63401
1	16700000	-1.91144	-2.21624	-2.25712
1	16800000	-1.93747	-2.26811	-2.50342
1	16900000	-2.1276	-2.55746	-2.33922
1	17000000	-2.19753	-2.62643	-2.39488
1	17100000	-2.07946	-2.63418	-2.4813
1	17200000	-2.06817	-2.68487	-2.54965
1	17300000	-1.99721	-2.50117	-2.37138
1	17400000	-2.04183	-2.45835	-2.38874
1	17500000	-2.09434	-2.49777	-2.4824
1	17600000	-2.10084	-2.55748	-2.56691
1	17700000	-2.0994	-2.54116	-2.53662
1	17800000	-2.02658	-2.47692	-2.64655
1	17900000	-2.12892	-2.55687	-2.52675
1	18000000	-2.01932	-2.54492	-2.36881
1	18100000	-2.02325	-2.53898	-2.3028
1	18200000	-2.15421	-2.49751	-2.3526
1	18300000	-2.15903	-2.46746	-2.35881
1	18400000	-2.08342	-2.47965	-2.44774
1	18500000	-2.12856	-2.55032	-2.44949
1	18600000	-2.11613	-2.59923	-2.36372
1	18700000	-2.1049	-2.53282	-2.57306
1	18800000	-2.03065	-2.48653	-2.32703
1	18900000	-1.88161	-2.37687	-2.1782
1	19000000	-1.9812	-2.4043	-2.30691
1	19100000	-2.09225	-2.44668	-2.33123
1	19200000	-2.1288	-2.50518	-2.29429
1	19300000	-2.05988	-2.50309	-2.36769
1	19400000	-2.07842	-2.50974	-2.44684
1	19500000	-1.98689	-2.49808	-2.46835
1	19600000	-2.07193	-2.50566	-2.56962
1	19700000	-2.13377	-2.46581	-2.60521
1	19800000	-2.13323	-2.45131	-2.51428
1	19900000	-2.12281	-2.44764	-2.49789
1	20000000	-2.06513	-2.53128	-2.37668
1	20100000	-1.99453	-2.35376	-2.30543
1	20200000	-2.15149	-2.53353	-2.65514
1	20300000	-2.1439	-2.63699	-2.55418
1	20400000	-2.01587	-2.57888	-2.64775
1	20500000	-1.99671	-2.55616	-2.70628
1	20600000	-1.99653	-2.58785	-2.69897
1	20700000	-2.01644	-2.64068	-2.66373
1	20800000	-2.1133	-2.60767	-2.56792
1	20900000	-2.08798	-2.54087	-2.54773
1	21000000	-1.97503	-2.45632	-2.58426
1	21100000	-2.02787	-2.23727	-2.23158
1	21200000	-2.1259	-2.55504	-2.39993
1	21300000	-2.07957	-2.58099	-2.48552
1	21400000	-2.13319	-2.67795	-2.44299
1	21500000	-2.11237	-2.55517	-2.37944
1	21600000	-2.09283	-2.55879	-2.45831
1	21700000	-2.1064	-2.62242	-2.44136
1	21800000	-2.11144	-2.59969	-2.4349
1	21900000	-2.13522	-2.54668	-2.44455
1	22000000	-2.10902	-2.58885	-2.38248
1	22100000	-2.06579	-2.5975	-2.3145
1	22200000	-2.07315	-2.532	-2.32548
1	22300000	-2.09487	-2.56781	-2.36065
1	22400000	-2.06452	-2.51545	-2.45716
1	22500000	-1.96473	-2.42469	-2.35784
1	22600000	-1.93708	-2.37952	-2.21679
1	22700000	-2.00634	-2.43928	-2.36093
1	22800000	-1.91233	-2.50936	-2.35499
1	22900000	-1.92933	-2.33969	-2.33103
1	23000000	-1.98474	-2.43706	-2.49781
1	23100000	-2.04085	-2.65339	-2.44479
1	23200000	-2.07708	-2.59142	-2.41963
1	23300000	-2.10404	-2.49354	-2.47009
1	23400000	-1.96118	-2.57452	-2.52815
1	23500000	-1.99363	-2.52512	-2.62826
1	23600000	-2.06183	-2.51108	-2.59113
1	23700000	-2.0092	-2.53651	-2.5738
1	23800000	-1.9699	-2.46732	-2.55404
1	23900000	-2.06434	-2.49332	-2.43051
1	24000000	-1.97792	-2.51872	-2.185
1	24100000	-2.04879	-2.62936	-2.2741
1	24200000	-2.02128	-2.53556	-2.33416
1	24300000	-2.03144	-2.59818	-2.28255
1	24400000	-2.06606	-2.57528	-2.34195
1	24500000	-2.0093	-2.5711	-2.26109
1	24600000	-1.94515	-2.51621	-2.27875
1	24700000	-1.91145	-2.52887	-2.34321
1	24800000	-2.04629	-2.55483	-2.47997
1	24900000	-2.03172	-2.52725	-2.35467
1	25000000	-2.00004	-2.56622	-2.39451
1	25100000	-2.05142	-2.56582	-2.3465
1	25200000	-2.06704	-2.54307	-2.38516
1	25300000	-1.97074	-2.53687	-2.4499
1	25400000	-2.0381	-2.52739	-2.50806
1	25500000	-2.06957	-2.5052	-2.3782
1	25600000	-2.05894	-2.42029	-2.33353
1	25700000	-2.15232	-2.45609	-2.12321
1	25800000	-2.02202	-2.45913	-2.49167
1	25900000	-2.02859	-2.5337	-2.43647
1	26000000	-2.07017	-2.56588	-2.49303
1	26100000	-1.96396	-2.48934	-2.42179
1	26200000	-2.03263	-2.48691	-2.44508
1	26300000	-1.98838	-2.50766	-2.55434
1	26400000	-1.9985	-2.4903	-2.47652
1	26500000	-2.08039	-2.56146	-2.40026
1	26600000	-2.01695	-2.53927	-2.46818
1	26700000	-1.99695	-2.58894	-2.38359
1	26800000	-1.98955	-2.52269	-2.31196
1	26900000	-2.06962	-2.59194	-2.37052
1	27000000	-2.04835	-2.58958	-2.3496
1	27100000	-2.01207	-2.55381	-2.53669
1	27200000	-2.01349	-2.47239	-2.41601
1	27300000	-2.05697	-2.55732	-2.46168
1	27400000	-2.14167	-2.55244	-2.54032
1	27500000	-2.11796	-2.65083	-2.56323
1	27600000	-2.04984	-2.58066	-2.55187
1	27700000	-2.01196	-2.55807	-2.58097
1	27800000	-2.02447	-2.54046	-2.56116
1	27900000	-2.06722	-2.50841	-2.51693
1	28000000	-1.9627	-2.48691	-2.26877
1	28100000	-2.01405	-2.46051	-2.44351
1	28200000	-1.95054	-2.35858	-2.26329
1	28300000	-1.98562	-2.54704	-2.39427
1	28400000	-1.92981	-2.5129	-2.50127
1	28500000	-1.98923	-2.42821	-2.46074
1	28600000	-2.06163	-2.44594	-2.58698
1	28700000	-2.066	-2.49681	-2.51172
1	28800000	-1.95358	-2.64139	-2.32234
1	28900000	-1.9499	-2.56647	-2.48135
1	29000000	-1.93851	-2.63009	-2.50829
1	29100000	-1.91572	-2.62871	-2.46657
1	29200000	-1.93732	-2.64588	-2.46708
1	29300000	-2.00494	-2.43747	-2.40349
1	29400000	-2.03	-2.47703	-2.43372
1	29500000	-1.97792	-2.46006	-2.43494
1	29600000	-1.96293	-2.43871	-2.31528
1	29700000	-1.97747	-2.49401	-2.34359
1	29800000	-2.02642	-2.60711	-2.49506
1	29900000	-2.02327	-2.621	-2.58155
1	30000000	-2.01261	-2.6123	-2.60484
1	30100000	-2.04089	-2.54618	-2.56164
1	30200000	-2.05361	-2.53534	-2.55497
1	30300000	-2.02367	-2.38465	-2.44976
1	30400000	-2.11351	-2.45195	-2.50969
1	30500000	-2.1503	-2.46398	-2.57287
1	30600000	-2.12005	-2.40233	-2.49495
1	30700000	-2.05721	-2.36761	-2.48559
1	30800000	-2.04531	-2.43815	-2.3909
1	30900000	-2.03315	-2.46506	-2.46907
1	31000000	-2.08398	-2.43182	-2.36629
1	31100000	-2.13082	-2.5497	-2.33451
1	31200000	-2.08345	-2.52773	-2.38416
1	31300000	-2.077	-2.37538	-2.36368
1	31400000	-1.97223	-2.33285	-2.46629
1	31500000	-2.0584	-2.37866	-2.4635
1	31600000	-2.08218	-2.47905	-2.44502
1	31700000	-2.06513	-2.43566	-2.41074
1	31800000	-2.20047	-2.52961	-2.47264
1	31900000	-2.04199	-2.5297	-2.31905
1	32000000	-1.9021	-2.28854	-2.2793
1	32100000	-1.94931	-2.48584	-2.51223
1	32200000	-1.99293	-2.5293	-2.61173
1	32300000	-2.15977	-2.49904	-2.3853
1	32400000	-2.12817	-2.56033	-2.33397
1	32500000	-2.14366	-2.55073	-2.36065
1	32600000	-2.11884	-2.50503	-2.38126
1	32700000	-2.11745	-2.51862	-2.34604
1	32800000	-2.1163	-2.51816	-2.2428
1	32900000	-2.12263	-2.57893	-2.30095
1	33000000	-2.10916	-2.53167	-2.36636
1	33100000	-2.15893	-2.57307	-2.3815
1	33200000	-2.12995	-2.56155	-2.38608
1	33300000	-2.0019	-2.5223	-2.41623
1	33400000	-2.06526	-2.5649	-2.46008
1	33500000	-2.11275	-2.50172	-2.43167
1	33600000	-2.15074	-2.50313	-2.51379
1	33700000	-2.16917	-2.50221	-2.31261
1	33800000	-2.16409	-2.30422	-2.49829
1	33900000	-2.19181	-2.61707	-2.37167
1	34000000	-2.08271	-2.4597	-2.18809
1	34100000	-2.11067	-2.41683	-2.47404
1	34200000	-2.15828	-2.577	-2.52398
1	34300000	-2.07864	-2.60972	-2.09049
1	34400000	-2.03621	-2.44997	-2.28192
1	34500000	-2.12236	-2.32689	-2.63505
1	34600000	-2.10592	-2.30376	-2.64786
1	34700000	-2.13343	-2.35494	-2.56602
1	34800000	-2.13365	-2.50026	-2.49414
1	34900000	-2.05781	-2.5096	-2.45633
1	35000000	-2.18815	-2.51759	-2.53438
1	35100000	-2.17788	-2.35422	-2.44724
1	35200000	-2.12863	-2.3658	-2.39464
1	35300000	-2.10662	-2.39309	-2.35519
1	35400000	-2.1414	-2.52414	-2.36747
1	35500000	-2.13363	-2.47229	-2.46469
1	35600000	-2.10669	-2.68481	-2.51557
1	35700000	-2.1489	-2.71688	-2.54775
1	35800000	-2.09663	-2.48273	-2.50459
1	35900000	-2.12517	-2.58347	-2.51565
1	36000000	-2.14654	-2.53803	-2.56412
1	36100000	-2.13038	-2.52031	-2.72841
1	36200000	-2.14496	-2.60291	-2.70642
1	36300000	-2.19882	-2.5589	-2.71367
1	36400000	-2.15677	-2.52334	-2.66091
1	36500000	-2.16997	-2.59067	-2.65341
1	36600000	-2.1449	-2.54588	-2.53618
1	36700000	-2.17166	-2.5216	-2.51503
1	36800000	-2.13143	-2.46387	-2.52085
1	36900000	-2.19773	-2.64599	-2.50925
1	37000000	-2.22044	-2.62832	-2.51975
1	37100000	-2.20663	-2.59952	-2.46342
1	37200000	-2.18731	-2.67247	-2.50871
1	37300000	-2.17587	-2.5845	-2.34347
1	37400000	-2.13773	-2.53757	-2.17906
1	37500000	-2.12249	-2.55683	-2.1161
1	37600000	-2.16964	-2.51586	-2.38635
1	37700000	-2.13934	-2.55567	-2.58925
1	37800000	-2.16273	-2.53552	-2.57498
1	37900000	-2.14674	-2.47771	-2.58488
1	38000000	-2.21771	-2.54122	-2.52493
1	38100000	-2.19333	-2.47381	-2.59241
1	38200000	-2.07352	-2.17817	-2.41196
1	38300000	-2.09483	-2.37241	-2.40397
1	38400000	-2.06727	-2.35271	-2.4301
1	38500000	-2.12164	-2.47057	-2.429
1	38600000	-2.04496	-2.4449	-2.42374
1	38700000	-2.05923	-2.61304	-2.56913
1	38800000	-2.07177	-2.67008	-2.52568
1	38900000	-2.07645	-2.65917	-2.54766
1	39000000	-2.10338	-2.57051	-2.48778
1	39100000	-2.1122	-2.66152	-2.5051
1	39200000	-2.0571	-2.64252	-2.5705
1	39300000	-1.99133	-2.39325	-2.41972
1	39400000	-2.11553	-2.53412	-2.59576
1	39500000	-2.05776	-2.61194	-2.59809
1	39600000	-2.07403	-2.49688	-2.51156
1	39700000	-2.10649	-2.5163	-2.56864
1	39800000	-2.15154	-2.39054	-2.54331
1	39900000	-2.12614	-2.39472	-2.57361
1	40000000	-2.15874	-2.38485	-2.59555
1	40100000	-2.14295	-2.36098	-2.61002
1	40200000	-2.15784	-2.39467	-2.56949
1	40300000	-2.12379	-2.30895	-2.57619
1	40400000	-2.17613	-2.46006	-2.50609
1	40500000	-2.19225	-2.41509	-2.59417
1	40600000	-2.1699	-2.47581	-2.51688
1	40700000	-2.20159	-2.4889	-2.5145
1	40800000	-2.11675	-2.42928	-2.59536
1	40900000	-2.17148	-2.52229	-2.5466
1	41000000	-2.13713	-2.48663	-2.55775
1	41100000	-2.16328	-2.45163	-2.49797
1	41200000	-2.19797	-2.54685	-2.5172
1	41300000	-2.17557	-2.51635	-2.61775
1	41400000	-2.1844	-2.48803	-2.70288
1	41500000	-2.15341	-2.4828	-2.60958
1	41600000	-2.12422	-2.4205	-2.48969
1	41700000	-2.16013	-2.3355	-2.54181
1	41800000	-2.15852	-2.45044	-2.50307
1	41900000	-2.20458	-2.35542	-2.54211
1	42000000	-2.19972	-2.36157	-2.52808
1	42100000	-2.18933	-2.36922	-2.56832
1	42200000	-2.19084	-2.37402	-2.53317
1	42300000	-2.13775	-2.47529	-2.62124
1	42400000	-2.14118	-2.43303	-2.55969
1	42500000	-2.18979	-2.50736	-2.39151
1	42600000	-2.17535	-2.45369	-2.37414
1	42700000	-2.21377	-2.56232	-2.4369
1	42800000	-2.16256	-2.58574	-2.4201
1	42900000	-2.05584	-2.47051	-2.4072
1	43000000	-2.05309	-2.35971	-2.24702
1	43100000	-2.04971	-2.44689	-2.3367
1	43200000	-2.10052	-2.43671	-2.44868
1	43300000	-2.07649	-2.36067	-2.46686
1	43400000	-2.18996	-2.50675	-2.3865
1	43500000	-2.10736	-2.46164	-2.40462
1	43600000	-2.16176	-2.56157	-2.47807
1	43700000	-2.19877	-2.53498	-2.63557
1	43800000	-2.1396	-2.53906	-2.45711
1	43900000	-2.19414	-2.61913	-2.6238
1	44000000	-2.17784	-2.62045	-2.65825
1	44100000	-2.18927	-2.63075	-2.62855
1	44200000	-2.18399	-2.57239	-2.51988
1	44300000	-2.18483	-2.60652	-2.51104
1	44400000	-2.17631	-2.61933	-2.63372
1	44500000	-2.17594	-2.67025	-2.64517
1	44600000	-2.18987	-2.68252	-2.63166
1	44700000	-2.17661	-2.60991	-2.64714
1	44800000	-2.17875	-2.54043	-2.63162
1	44900000	-2.17188	-2.58114	-2.59487
1	45000000	-2.17319	-2.6022	-2.62878
1	45100000	-2.17587	-2.60789	-2.66774
1	45200000	-2.1638	-2.65092	-2.59766
1	45300000	-2.17112	-2.60486	-2.63112
1	45400000	-2.1854	-2.58043	-2.49016
1	45500000	-2.14914	-2.56122	-2.61002
1	45600000	-2.17706	-2.61067	-2.62683
1	45700000	-2.15115	-2.56748	-2.55371
1	45800000	-2.14172	-2.61708	-2.5624
1	45900000	-2.16966	-2.58153	-2.58755
1	46000000	-2.17887	-2.58805	-2.50272
1	46100000	-2.15452	-2.59156	-2.56316
1	46200000	-2.26871	-2.75518	-2.57485
1	46300000	-2.18312	-2.57349	-2.63559
1	46400000	-2.21969	-2.56533	-2.62766
1	46500000	-2.20198	-2.55233	-2.56524
1	46600000	-2.21751	-2.55335	-2.58794
1	46700000	-2.1987	-2.54683	-2.65371
1	46800000	-2.17389	-2.535	-2.49939
1	46900000	-2.21323	-2.55592	-2.60126
1	47000000	-2.19833	-2.54219	-2.65944
1	47100000	-2.1995	-2.5372	-2.58355
1	47200000	-2.1918	-2.47675	-2.66868
1	47300000	-2.22941	-2.55911	-2.56205
1	47400000	-2.20189	-2.52851	-2.529
1	47500000	-2.14562	-2.47668	-2.57737
1	47600000	-2.18343	-2.53469	-2.59646
1	47700000	-2.1497	-2.57693	-2.50399
1	47800000	-2.16597	-2.51722	-2.46138
1	47900000	-2.14066	-2.47943	-2.55302
1	48000000	-2.19552	-2.39846	-2.68558
1	48100000	-2.14796	-2.52749	-2.6899
1	48200000	-2.16031	-2.55181	-2.62406
1	48300000	-2.16454	-2.54984	-2.58041
1	48400000	-2.16195	-2.51051	-2.64938
1	48500000	-2.20168	-2.55611	-2.53603
1	48600000	-2.21384	-2.42858	-2.59397
1	48700000	-2.09439	-2.53322	-2.58208
1	48800000	-2.13849	-2.45251	-2.44663
1	48900000	-2.1372	-2.51185	-2.54897
1	49000000	-2.19103	-2.56437	-2.5736
1	49100000	-1.98996	-2.26929	-2.35584
1	49200000	-2.11862	-2.6469	-2.47141
1	49300000	-2.06258	-2.63896	-2.59859
1	49400000	-2.1206	-2.45414	-2.48757
1	49500000	-2.10982	-2.47956	-2.51018
1	49600000	-2.14332	-2.51336	-2.44042
1	49700000	-2.10267	-2.52181	-2.3982
1	49800000	-2.15746	-2.49542	-2.48033
1	49900000	-2.15734	-2.55047	-2.48052
1	50000000	-2.17961	-2.55619	-2.4445
1	50100000	-2.12525	-2.5129	-2.43983
1	50200000	-2.13019	-2.57063	-2.51985
1	50300000	-2.12719	-2.49696	-2.52351
1	50400000	-2.16302	-2.47573	-2.58447
1	50500000	-2.17413	-2.51215	-2.53178
1	50600000	-2.14068	-2.563	-2.65807
1	50700000	-2.14245	-2.53443	-2.5321
1	50800000	-2.0709	-2.55031	-2.52151
1	50900000	-2.12125	-2.57334	-2.57213
1	51000000	-2.13518	-2.57099	-2.55326
1	51100000	-2.07337	-2.57601	-2.54734
1	51200000	-2.14765	-2.56009	-2.56578
1	51300000	-2.13419	-2.55083	-2.6198
1	51400000	-2.06235	-2.51449	-2.63882
1	51500000	-2.11644	-2.5361	-2.54254
1	51600000	-2.09762	-2.56946	-2.59231
1	51700000	-2.12116	-2.56267	-2.49232
1	51800000	-2.119	-2.53735	-2.5343
1	51900000	-2.16372	-2.59678	-2.52625
1	52000000	-2.17789	-2.52484	-2.56313
1	52100000	-2.15777	-2.58368	-2.6397
1	52200000	-2.18023	-2.5373	-2.54437
1	52300000	-2.21495	-2.58158	-2.62772
1	52400000	-2.17629	-2.54355	-2.59349
1	52500000	-2.16396	-2.53576	-2.60145
1	52600000	-2.17662	-2.53675	-2.51987
1	52700000	-2.23657	-2.59651	-2.62168
1	52800000	-2.19108	-2.59928	-2.48706
1	52900000	-2.17861	-2.55966	-2.62558
1	53000000	-2.13169	-2.52234	-2.53567
1	53100000	-2.18844	-2.506	-2.58887
1	53200000	-2.17161	-2.53804	-2.50966
1	53300000	-2.22026	-2.56493	-2.62354
1	53400000	-2.16054	-2.50357	-2.49567
1	53500000	-2.21791	-2.52791	-2.52455
1	53600000	-2.20429	-2.60475	-2.55021
1	53700000	-2.24251	-2.54604	-2.54509
1	53800000	-2.20046	-2.50325	-2.60247
1	53900000	-2.21599	-2.45986	-2.58158
1	54000000	-2.2001	-2.47427	-2.51095
1	54100000	-2.18492	-2.5432	-2.48405
1	54200000	-2.19106	-2.53655	-2.59451
1	54300000	-2.19875	-2.49187	-2.61275
1	54400000	-2.20729	-2.4828	-2.5191
1	54500000	-2.1979	-2.53603	-2.6085
1	54600000	-2.22286	-2.52343	-2.62556
1	54700000	-2.22716	-2.35576	-2.60397
1	54800000	-2.22614	-2.2794	-2.66145
1	54900000	-2.22213	-2.43116	-2.62326
1	55000000	-2.27775	-2.29129	-2.67369
1	55100000	-2.1775	-2.46041	-2.45734
1	55200000	-2.18606	-2.51408	-2.51895
1	55300000	-2.18084	-2.50964	-2.52311
1	55400000	-2.17946	-2.5049	-2.49567
1	55500000	-2.14413	-2.45723	-2.4931
1	55600000	-2.11523	-2.48382	-2.33791
1	55700000	-2.08016	-2.38182	-2.34477
1	55800000	-2.08101	-2.37616	-2.38309
1	55900000	-2.10663	-2.44053	-2.42438
1	56000000	-2.19316	-2.47277	-2.55677
1	56100000	-2.1791	-2.62692	-2.44555
1	56200000	-2.20135	-2.55251	-2.5522
1	56300000	-2.15781	-2.30055	-2.22393
1	56400000	-2.18008	-2.39203	-2.50874
1	56500000	-2.19708	-2.47705	-2.50383
1	56600000	-2.14458	-2.56223	-2.47561
1	56700000	-2.2421	-2.59886	-2.5706
1	56800000	-2.18253	-2.49243	-2.66172
1	56900000	-2.1831	-2.31206	-2.73115
1	57000000	-2.22052	-2.43065	-2.58429
1	57100000	-2.22876	-2.55206	-2.49505
1	57200000	-2.20859	-2.52043	-2.5162
1	57300000	-2.20408	-2.4925	-2.46969
1	57400000	-2.21392	-2.50797	-2.53257
1	57500000	-2.18751	-2.52145	-2.51446
1	57600000	-2.22638	-2.48471	-2.51807
1	57700000	-2.20884	-2.55175	-2.4633
1	57800000	-2.195	-2.5013	-2.4961
1	57900000	-2.18751	-2.49676	-2.59034
1	58000000	-2.18999	-2.54078	-2.29932
1	58100000	-2.19058	-2.52552	-2.5091
1	58200000	-2.21644	-2.54172	-2.42077
1	58300000	-2.14747	-2.39064	-2.25852
1	58400000	-2.15256	-2.49848	-2.42006
1	58500000	-2.21953	-2.58736	-2.47431
1	58600000	-2.16073	-2.61785	-2.71327
1	58700000	-2.17515	-2.61527	-2.50947
1	58800000	-2.2304	-2.63777	-2.34284
1	58900000	-2.20097	-2.55756	-2.57596
1	59000000	-2.19819	-2.5612	-2.56679
1	59100000	-2.21399	-2.62255	-2.51806
1	59200000	-2.17765	-2.58431	-2.67789
1	59300000	-2.15794	-2.54373	-2.74657
1	59400000	-2.04062	-2.56125	-2.55986
1	59500000	-2.11401	-2.59151	-2.64839
1	59600000	-2.10886	-2.52869	-2.65964
1	59700000	-2.12392	-2.55235	-2.66871
1	59800000	-2.10521	-2.59655	-2.68816
1	59900000	-2.0704	-2.59172	-2.64379
1	60000000	-2.08779	-2.53555	-2.54847
1	60100000	-2.11368	-2.58873	-2.35546
1	60200000	-2.22387	-2.70783	-2.35614
1	60300000	-2.23508	-2.60433	-2.57565
1	60400000	-2.21451	-2.6842	-2.6923
1	60500000	-2.23156	-2.52348	-2.63675
1	60600000	-2.25377	-2.67799	-2.68625
1	60700000	-2.23141	-2.57083	-2.6436
1	60800000	-2.1402	-2.61242	-2.6199
1	60900000	-2.19518	-2.52057	-2.52521
1	61000000	-2.21145	-2.53554	-2.51775
1	61100000	-2.14973	-2.52837	-2.45039
1	61200000	-2.04697	-2.55743	-2.2673
1	61300000	-2.09982	-2.62837	-2.51718
1	61400000	-2.06187	-2.6198	-2.38268
1	61500000	-2.13635	-2.48388	-2.43188
1	61600000	-2.06633	-2.45729	-2.51789
1	61700000	-2.19166	-2.57518	-2.36516
1	61800000	-2.23218	-2.58744	-2.42979
1	61900000	-2.26044	-2.63881	-2.46994
1	62000000	-2.23439	-2.6436	-2.38302
1	62100000	-2.25435	-2.70181	-2.55036
1	62200000	-2.23036	-2.61446	-2.47232
1	62300000	-2.12254	-2.46982	-2.47813
1	62400000	-2.20816	-2.57909	-2.47044
1	62500000	-2.2111	-2.50766	-2.42467
1	62600000	-2.21952	-2.6185	-2.53295
1	62700000	-2.25289	-2.60284	-2.5868
1	62800000	-2.23477	-2.60697	-2.57663
1	62900000	-2.25329	-2.63793	-2.51698
1	63000000	-2.21562	-2.59932	-2.47598
1	63100000	-2.26503	-2.6293	-2.56321
1	63200000	-2.26193	-2.62182	-2.58222
1	63300000	-2.21361	-2.5697	-2.46601
1	63400000	-2.21656	-2.60354	-2.5675
1	63500000	-2.22497	-2.62975	-2.51018
1	63600000	-2.24183	-2.59882	-2.49048
1	63700000	-2.17981	-2.28966	-2.38421
1	63800000	-2.25092	-2.58999	-2.57625
1	63900000	-2.224	-2.54898	-2.53564
1	64000000	-2.18109	-2.5436	-2.39056
1	64100000	-2.22404	-2.57619	-2.45453
1	64200000	-2.26741	-2.60906	-2.51823
1	64300000	-2.20752	-2.49413	-2.41948
1	64400000	-2.22691	-2.55214	-2.5097
1	64500000	-2.18421	-2.57281	-2.60953
1	64600000	-2.24287	-2.5828	-2.50706
1	64700000	-2.23845	-2.59788	-2.50512
1	64800000	-2.18799	-2.51248	-2.42757
1	64900000	-2.23088	-2.61594	-2.5396
1	65000000	-2.1397	-2.49533	-2.4496
1	65100000	-2.10115	-2.47855	-2.30254
1	65200000	-2.10671	-2.29926	-2.3645
1	65300000	-2.2188	-2.59356	-2.53922
1	65400000	-2.12481	-2.5352	-2.71106
1	65500000	-2.12972	-2.55352	-2.70952
1	65600000	-2.07034	-2.24391	-2.35841
1	65700000	-2.09815	-2.13396	-2.3112
1	65800000	-2.04021	-2.18196	-2.19025
1	65900000	-2.0316	-2.06118	-2.15628
1	66000000	-2.06478	-2.10145	-2.25741
1	66100000	-1.9936	-2.1164	-2.22319
1	66200000	-2.09741	-2.24373	-2.33091
1	66300000	-2.05149	-2.06577	-2.17946
1	66400000	-2.07847	-2.169	-2.31122
1	66500000	-2.02081	-2.05482	-2.34667
1	66600000	-2.03804	-2.14264	-2.34104
1	66700000	-2.00608	-2.22471	-2.14131
1	66800000	-2.08495	-2.16151	-2.27067
1	66900000	-2.05661	-2.14304	-2.26089
1	67000000	-2.07404	-2.17514	-2.28052
1	67100000	-1.99882	-2.05315	-2.26007
1	67200000	-2.05903	-2.15313	-2.23234
1	67300000	-2.03647	-2.05611	-2.23138
1	67400000	-2.04496	-2.12573	-2.27811
1	67500000	-2.04231	-2.06555	-2.27931
1	67600000	-2.09152	-2.21092	-2.32021
1	67700000	-2.06298	-2.19546	-2.31627
1	67800000	-2.07027	-2.20678	-2.28437
1	67900000	-2.0711	-2.21495	-2.29512
1	68000000	-2.08302	-2.26192	-2.3432
1	68100000	-2.08976	-2.25134	-2.3426
1	68200000	-2.12173	-2.30564	-2.40809
1	68300000	-2.05637	-2.23606	-2.26011
1	68400000	-2.03568	-2.21199	-2.28097
1	68500000	-2.0185	-2.10049	-2.26157
1	68600000	-1.99429	-2.12185	-2.30032
1	68700000	-2.05919	-2.11645	-2.33761
1	68800000	-2.07709	-2.19375	-2.27362
1	68900000	-2.1082	-2.20258	-2.31253
1	69000000	-2.02363	-2.05072	-2.36612
1	69100000	-1.99525	-2.09379	-2.26539
1	69200000	-2.04514	-2.1582	-2.30214
1	69300000	-2.02445	-2.11407	-2.23484
1	69400000	-2.07076	-2.18488	-2.32218
1	69500000	-2.02567	-2.11735	-2.1845
1	69600000	-2.00608	-2.12713	-2.2525
1	69700000	-2.04458	-2.10471	-2.15127
1	69800000	-1.91507	-1.87414	-1.82653
1	69900000	-1.9685	-1.96877	-1.80626
1	70000000	-1.93687	-1.99323	-1.84386
1	70100000	-2.02085	-1.98959	-1.88148
1	70200000	-1.94835	-1.94763	-2.11012
1	70300000	-1.9581	-1.88112	-2.138
1	70400000	-2.00222	-2.07152	-2.17608
1	70500000	-2.03983	-2.09011	-2.17904
1	70600000	-2.10814	-2.31428	-2.30868
1	70700000	-2.12819	-2.32062	-2.24908
1	70800000	-2.04943	-2.12048	-2.20815
1	70900000	-2.06044	-2.14711	-2.22143
1	71000000	-2.09884	-2.19217	-2.24954
1	71100000	-2.08781	-2.11302	-2.18239
1	71200000	-2.03928	-2.1042	-2.18146
1	71300000	-1.97639	-2.05388	-2.12862
1	71400000	-1.99125	-2.07909	-2.17058
1	71500000	-2.04691	-1.97587	-2.2493
1	71600000	-2.01057	-2.00788	-2.22813
1	71700000	-1.95673	-1.99104	-2.12849
1	71800000	-2.02655	-2.11468	-2.14183
1	71900000	-2.09741	-2.19341	-2.31971
1	72000000	-2.09707	-2.41014	-2.36251
1	72100000	-2.14243	-2.19837	-2.40044
1	72200000	-2.0915	-2.12308	-2.29334
1	72300000	-2.04689	-2.0542	-2.22093
1	72400000	-2.09739	-2.3087	-2.33232
1	72500000	-2.14794	-2.40469	-2.43384
1	72600000	-2.27736	-2.63609	-2.51719
1	72700000	-2.16393	-2.60324	-2.52584
1	72800000	-2.10967	-2.50189	-2.38656
1	72900000	-2.22366	-2.66896	-2.55105
1	73000000	-2.29112	-2.59101	-2.55627
1	73100000	-2.30532	-2.67253	-2.57543
1	73200000	-2.24884	-2.64599	-2.48761
1	73300000	-2.32029	-2.6298	-2.53324
1	73400000	-2.25908	-2.62713	-2.51092
1	73500000	-2.24401	-2.66736	-2.58957
1	73600000	-2.17577	-2.61761	-2.33531
1	73700000	-2.05667	-2.57093	-2.28859
1	73800000	-2.19573	-2.60249	-2.45748
1	73900000	-2.26852	-2.6524	-2.5171
1	74000000	-2.29992	-2.65679	-2.52865
1	74100000	-2.29896	-2.64774	-2.57917
1	74200000	-2.30085	-2.63246	-2.57791
1	74300000	-2.28927	-2.65318	-2.55754
1	74400000	-2.27399	-2.58317	-2.44877
1	74500000	-2.01108	-2.3913	-2.37005
1	74600000	-2.15233	-2.60001	-2.43901
1	74700000	-2.29127	-2.6594	-2.49503
1	74800000	-2.28228	-2.60435	-2.55575
1	74900000	-2.30428	-2.65124	-2.53323
1	75000000	-2.32601	-2.60949	-2.57388
1	75100000	-2.22819	-2.51878	-2.54258
1	75200000	-2.22359	-2.40253	-2.47675
1	75300000	-2.18727	-2.49364	-2.43144
1	75400000	-2.2798	-2.55471	-2.50978
1	75500000	-2.30502	-2.59399	-2.51211
1	75600000	-2.27758	-2.59532	-2.47866
1	75700000	-2.25832	-2.5726	-2.45894
1	75800000	-2.24069	-2.5813	-2.42221
1	75900000	-2.25666	-2.52252	-2.47793
1	76000000	-2.28073	-2.57595	-2.51383
1	76100000	-2.2803	-2.57751	-2.46189
1	76200000	-2.22994	-2.56492	-2.4707
1	76300000	-2.26962	-2.5941	-2.51677
1	76400000	-2.16949	-2.46147	-2.42926
1	76500000	-2.25001	-2.55725	-2.49662
1	76600000	-2.24154	-2.58114	-2.45886
1	76700000	-2.19314	-2.53738	-2.28193
1	76800000	-2.28591	-2.58036	-2.4174
1	76900000	-2.26686	-2.51223	-2.21
1	77000000	-2.25939	-2.50626	-2.29185
1	77100000	-2.27474	-2.52259	-2.27421
1	77200000	-2.23743	-2.59523	-2.28005
1	77300000	-2.2535	-2.61988	-2.36177
1	77400000	-2.22532	-2.59902	-2.39288
1	77500000	-2.22981	-2.53268	-2.37115
1	77600000	-2.19124	-2.53794	-2.42348
1	77700000	-2.22827	-2.5491	-2.4053
1	77800000	-2.2678	-2.54075	-2.40572
1	77900000	-2.22322	-2.54116	-2.34294
1	78000000	-2.26036	-2.56107	-2.48412
1	78100000	-2.28107	-2.58422	-2.51845
1	78200000	-2.21369	-2.50964	-2.46771
1	78300000	-2.22517	-2.58663	-2.471
1	78400000	-2.13164	-2.47171	-2.40957
1	78500000	-2.12341	-2.48385	-2.44531
1	78600000	-2.10925	-2.54751	-2.47679
1	78700000	-1.94288	-2.58959	-2.52395
1	78800000	-1.94183	-2.56866	-2.54525
1	78900000	-2.19107	-2.63712	-2.58385
1	79000000	-2.19848	-2.55232	-2.56988
1	79100000	-2.1453	-2.73838	-2.43924
1	79200000	-2.1165	-2.64612	-2.43833
1	79300000	-2.02072	-2.73158	-2.19126
1	79400000	-2.10905	-2.67896	-2.65226
1	79500000	-2.06256	-2.48497	-2.69947
1	79600000	-2.12534	-2.53623	-2.40835
1	79700000	-2.15516	-2.50786	-2.44129
1	79800000	-2.13112	-2.53411	-2.40154
1	79900000	-2.13745	-2.54546	-2.48074
1	80000000	-2.13804	-2.55196	-2.55743
1	80100000	-2.17103	-2.5631	-2.62089
1	80200000	-2.20068	-2.58941	-2.63856
1	80300000	-2.13046	-2.58594	-2.53594
1	80400000	-2.1794	-2.61838	-2.63792
1	80500000	-2.19929	-2.64715	-2.61242
1	80600000	-2.16365	-2.57285	-2.54222
1	80700000	-2.13287	-2.58973	-2.53444
1	80800000	-2.15751	-2.60526	-2.53859
1	80900000	-2.18368	-2.65119	-2.50318
1	81000000	-2.17275	-2.64998	-2.46274
1	81100000	-2.12399	-2.71807	-2.53324
1	81200000	-2.03468	-2.54198	-2.43673
1	81300000	-2.10859	-2.44359	-2.46297
1	81400000	-2.14309	-2.5021	-2.53647
1	81500000	-2.1616	-2.61213	-2.3197
1	81600000	-2.12641	-2.59368	-2.46765
1	81700000	-2.11472	-2.60682	-2.316
1	81800000	-2.03532	-2.62994	-2.54252
1	81900000	-2.12429	-2.67525	-2.50186
1	82000000	-2.05743	-2.62626	-2.42555
1	82100000	-2.13552	-2.60283	-2.33458
1	82200000	-2.19285	-2.67396	-2.43923
1	82300000	-2.19076	-2.70011	-2.39341
1	82400000	-2.19631	-2.71253	-2.44668
1	82500000	-2.1409	-2.61491	-2.41883
1	82600000	-2.14644	-2.63918	-2.3161
1	82700000	-2.12718	-2.62381	-2.3683
1	82800000	-2.16543	-2.68876	-2.37631
1	82900000	-2.13386	-2.61881	-2.3952
1	83000000	-2.18199	-2.72689	-2.28467
1	83100000	-2.17045	-2.542	-2.32973
1	83200000	-2.16839	-2.49942	-2.44618
1	83300000	-2.19956	-2.59352	-2.1669
1	83400000	-2.1978	-2.65074	-2.31497
1	83500000	-2.19075	-2.61513	-2.30573
1	83600000	-2.15809	-2.61554	-2.28906
1	83700000	-2.1914	-2.6296	-2.32244
1	83800000	-2.05152	-2.54899	-2.23653
1	83900000	-2.22625	-2.54431	-2.29642
1	84000000	-2.21106	-2.54647	-2.39745
1	84100000	-2.18442	-2.61667	-2.44538
1	84200000	-2.17533	-2.65195	-2.39633
1	84300000	-2.16025	-2.58532	-2.44666
1	84400000	-2.16026	-2.32545	-2.34719
1	84500000	-2.17123	-2.59555	-2.47406
1	84600000	-2.17234	-2.54964	-2.38802
1	84700000	-2.24093	-2.5424	-2.45307
1	84800000	-2.14839	-2.52705	-2.50029
1	84900000	-2.17945	-2.5754	-2.40154
1	85000000	-2.17268	-2.55449	-2.43048
1	85100000	-2.20223	-2.57862	-2.44373
1	85200000	-2.18232	-2.56021	-2.43312
1	85300000	-2.16	-2.56358	-2.40522
1	85400000	-2.07592	-2.51379	-2.38675
1	85500000	-2.09848	-2.53317	-2.33826
1	85600000	-2.13368	-2.51685	-2.41929
1	85700000	-2.13064	-2.49249	-2.30512
1	85800000	-2.13046	-2.43285	-2.23693
1	85900000	-2.08311	-2.52254	-2.23143
1	86000000	-2.129	-2.45026	-2.29966
1	86100000	-2.10404	-2.46637	-2.31246
1	86200000	-2.12341	-2.57596	-2.33463
1	86300000	-2.1479	-2.51379	-2.44394
1	86400000	-2.16928	-2.61605	-2.43239
1	86500000	-2.12364	-2.48911	-2.32327
1	86600000	-2.13881	-2.58048	-2.36969
1	86700000	-2.15713	-2.53328	-2.37249
1	86800000	-2.1327	-2.49616	-2.35381
1	86900000	-2.11742	-2.53783	-2.36424
1	87000000	-2.12741	-2.53573	-2.30146
1	87100000	-2.09424	-2.50471	-2.38063
1	87200000	-2.13515	-2.55285	-2.33531
1	87300000	-2.16632	-2.54834	-2.37934
1	87400000	-2.18899	-2.60201	-2.34621
1	87500000	-2.17704	-2.63729	-2.41914
1	87600000	-2.17407	-2.60801	-2.39685
1	87700000	-2.16711	-2.48293	-2.2191
1	87800000	-2.16161	-2.57574	-2.39733
1	87900000	-2.15373	-2.57403	-2.4027
1	88000000	-2.1711	-2.51219	-2.29561
1	88100000	-2.20652	-2.47761	-2.25782
1	88200000	-2.14889	-2.55737	-2.37975
1	88300000	-2.19198	-2.49994	-2.40762
1	88400000	-2.16099	-2.52737	-2.45031
1	88500000	-2.13489	-2.5297	-2.26999
1	88600000	-2.16786	-2.60332	-2.46968
1	88700000	-2.18433	-2.60042	-2.3761
1	88800000	-2.13888	-2.54913	-2.32949
1	88900000	-2.08688	-2.49775	-2.25068
1	89000000	-2.06516	-2.5037	-2.29351
1	89100000	-2.11498	-2.57264	-2.3459
1	89200000	-2.11842	-2.52528	-2.31748
1	89300000	-2.05611	-2.57176	-2.17162
1	89400000	-2.10477	-2.53888	-2.28179
1	89500000	-2.10671	-2.60656	-2.37724
1	89600000	-2.09341	-2.57501	-2.35262
1	89700000	-2.07742	-2.33188	-2.35485
1	89800000	-2.12299	-2.41757	-2.37011
1	89900000	-2.08626	-2.40557	-2.37465
2	0	-2.20126	-2.52978	-2.52722
2	100000	-2.0577	-2.52088	-2.36211
2	200000	-2.10603	-2.36717	-2.49892
2	300000	-1.99592	-2.46622	-2.34016
2	400000	-1.99673	-2.3555	-2.25952
2	500000	-2.0316	-2.37135	-2.44561
2	600000	-2.05443	-2.51816	-2.37318
2	700000	-2.10392	-2.463	-2.36305
2	800000	-2.11782	-2.63528	-2.24403
2	900000	-1.99582	-2.31241	-2.16569
2	1000000	-2.06431	-2.31007	-2.38721
2	1100000	-2.12141	-2.3171	-2.17654
2	1200000	-2.12161	-2.50042	-2.3008
2	1300000	-2.12091	-2.21692	-2.4111
2	1400000	-2.16466	-2.40158	-2.48905
2	1500000	-2.08306	-2.52684	-2.37917
2	1600000	-2.13777	-2.53519	-2.51848
2	1700000	-2.10975	-2.50318	-2.5029
2	1800000	-2.14066	-2.52199	-2.52132
2	1900000	-2.13302	-2.51391	-2.50353
2	2000000	-2.11776	-2.48538	-2.47228
2	2100000	-2.13595	-2.53109	-2.44738
2	2200000	-2.17659	-2.59092	-2.49108
2	2300000	-2.11372	-2.53344	-2.45125
2	2400000	-2.10702	-2.53679	-2.42806
2	2500000	-2.103	-2.54407	-2.50571
2	2600000	-2.12422	-2.48801	-2.41709
2	2700000	-2.13893	-2.49269	-2.46018
2	2800000	-2.10424	-2.48885	-2.45255
2	2900000	-2.10612	-2.53517	-2.44751
2	3000000	-2.14503	-2.51329	-2.50038
2	3100000	-2.11826	-2.54422	-2.45422
2	3200000	-2.16528	-2.52158	-2.44491
2	3300000	-2.12364	-2.55693	-2.42056
2	3400000	-2.11443	-2.49572	-2.38935
2	3500000	-2.10555	-2.52302	-2.41866
2	3600000	-1.94034	-2.28061	-2.44163
2	3700000	-1.82911	-2.23935	-2.43986
2	3800000	-1.93621	-2.499	-2.47759
2	3900000	-1.7783	-2.35002	-2.43684
2	4000000	-1.97473	-2.4295	-2.31127
2	4100000	-2.02484	-2.51407	-2.13969
2	4200000	-1.93288	-2.38016	-2.17287
2	4300000	-2.15327	-2.41652	-2.41756
2	4400000	-2.0456	-2.45289	-1.7065
2	4500000	-1.94704	-2.35048	-1.93689
2	4600000	-1.95762	-2.37334	-1.90035
2	4700000	-1.9683	-2.30999	-2.11353
2	4800000	-1.92635	-2.34388	-2.07988
2	4900000	-1.91851	-2.55993	-1.87593
2	5000000	-2.03286	-2.41144	-2.16856
2	5100000	-2.13981	-2.47433	-2.17883
2	5200000	-2.05683	-2.46123	-1.97541
2	5300000	-2.06992	-2.43517	-2.38653
2	5400000	-2.08925	-2.40482	-2.40704
2	5500000	-2.127	-2.22115	-2.1899
2	5600000	-2.06599	-2.3725	-2.04658
2	5700000	-2.0831	-2.33559	-2.25294
2	5800000	-2.07711	-2.41924	-2.33751
2	5900000	-2.03323	-2.26999	-2.29113
2	6000000	-1.92356	-2.31871	-2.08833
2	6100000	-1.98524	-2.39434	-2.25478
2	6200000	-1.98914	-2.07349	-2.55208
2	6300000	-1.93174	-2.45243	-2.11763
2	6400000	-2.23884	-2.66047	-2.4119
2	6500000	-2.09989	-2.36389	-2.4526
2	6600000	-2.11259	-2.30007	-2.51496
2	6700000	-2.14171	-2.16628	-2.60257
2	6800000	-2.13506	-2.23152	-2.30905
2	6900000	-2.1689	-2.34881	-2.47625
2	7000000	-2.10116	-1.89901	-2.44928
2	7100000	-2.15694	-2.1686	-2.6098
2	7200000	-2.08047	-2.34747	-2.37877
2	7300000	-2.03532	-2.45918	-2.31678
2	7400000	-1.91855	-2.00309	-2.17231
2	7500000	-1.93715	-1.92984	-1.91709
2	7600000	-1.94765	-1.90036	-1.86127
2	7700000	-1.90625	-2.00434	-1.93274
2	7800000	-1.86388	-2.21956	-2.12994
2	7900000	-1.82562	-1.79879	-1.98947
2	8000000	-1.64273	-1.54834	-1.62686
2	8100000	-1.89186	-1.93799	-2.11609
2	8200000	-1.95676	-2.4909	-2.60167
2	8300000	-1.93858	-2.47062	-2.40275
2	8400000	-2.04725	-2.52122	-2.40155
2	8500000	-2.04949	-2.50237	-2.2686
2	8600000	-2.09053	-2.46327	-2.25457
2	8700000	-2.03925	-2.46084	-2.06661
2	8800000	-2.04511	-2.43883	-2.23348
2	8900000	-2.12419	-2.51151	-2.63584
2	9000000	-2.13689	-2.52363	-2.69842
2	9100000	-2.00422	-2.44063	-2.17586
2	9200000	-2.1029	-2.48421	-2.28649
2	9300000	-1.93154	-2.40761	-2.35393
2	9400000	-1.88658	-2.37757	-2.23559
2	9500000	-1.97522	-2.46899	-2.33149
2	9600000	-1.9184	-2.29692	-2.19995
2	9700000	-1.90007	-2.31684	-2.51377
2	9800000	-2.20354	-2.53255	-2.54544
2	9900000	-2.17229	-2.57252	-2.59476
2	10000000	-2.19303	-2.66593	-2.5267
2	10100000	-2.14643	-2.63991	-2.38399
2	10200000	-2.14991	-2.50012	-2.43218
2	10300000	-2.14457	-2.48414	-2.52365
2	10400000	-2.10272	-2.34435	-2.52717
2	10500000	-2.0578	-2.34256	-2.46616
2	10600000	-2.07799	-2.3853	-2.50324
2	10700000	-2.10269	-2.3742	-2.35508
2	10800000	-1.95696	-2.2954	-2.56612
2	10900000	-1.93821	-2.31169	-2.55518
2	11000000	-1.92887	-2.24153	-2.55595
2	11100000	-2.15389	-2.52919	-2.45392
2	11200000	-2.18874	-2.51975	-2.49942
2	11300000	-2.14336	-2.47683	-2.44017
2	11400000	-2.14808	-2.498	-2.46154
2	11500000	-2.09584	-2.54166	-2.38758
2	11600000	-2.16083	-2.48926	-2.48158
2	11700000	-2.14732	-2.45003	-2.40357
2	11800000	-2.14933	-2.42758	-2.3809
2	11900000	-2.07193	-2.40357	-2.3289
2	12000000	-2.02545	-2.39079	-2.19762
2	12100000	-2.12199	-2.31953	-2.0938
2	12200000	-2.04416	-2.42284	-2.61691
2	12300000	-1.96153	-2.43359	-2.20576
2	12400000	-1.94659	-2.42485	-2.20211
2	12500000	-2.00321	-2.38751	-2.22412
2	12600000	-2.08134	-2.43796	-2.42473
2	12700000	-2.1053	-2.45248	-2.50566
2	12800000	-2.03404	-2.37969	-2.37749
2	12900000	-2.11299	-2.52243	-2.56594
2	13000000	-2.06704	-2.42977	-2.6297
2	13100000	-2.05168	-2.46761	-2.57325
2	13200000	-2.04106	-2.35648	-2.40574
2	13300000	-2.08196	-2.15539	-2.25214
2	13400000	-2.0404	-2.29595	-2.13048
2	13500000	-2.00583	-2.34636	-2.44706
2	13600000	-2.02209	-2.27458	-2.21155
2	13700000	-2.02411	-2.35774	-2.08344
2	13800000	-2.01384	-2.21132	-2.03116
2	13900000	-2.07716	-2.28628	-2.09083
2	14000000	-2.13546	-2.39503	-2.32884
2	14100000	-2.20142	-2.43429	-2.39167
2	14200000	-2.17229	-2.42954	-2.32622
2	14300000	-2.11422	-2.35578	-2.40194
2	14400000	-2.06071	-2.49595	-2.30613
2	14500000	-2.12077	-2.52361	-2.28061
2	14600000	-2.1736	-2.61804	-2.40286
2	14700000	-2.05319	-2.54591	-2.23902
2	14800000	-2.10633	-2.44731	-2.16911
2	14900000	-2.05471	-2.40553	-2.24719
2	15000000	-2.25112	-2.62333	-2.13664
2	15100000	-2.26406	-2.60729	-2.15323
2	15200000	-2.27867	-2.59127	-2.19172
2	15300000	-2.28135	-2.62682	-2.20559
2	15400000	-2.21916	-2.57084	-2.24451
2	15500000	-2.16995	-2.48723	-2.41487
2	15600000	-2.21193	-2.56307	-2.44927
2	15700000	-2.24308	-2.59685	-2.59152
2	15800000	-2.20395	-2.52554	-2.45696
2	15900000	-2.21061	-2.5978	-2.58239
2	16000000	-2.20135	-2.54039	-2.56651
2	16100000	-2.16657	-2.56723	-2.57809
2	16200000	-2.20417	-2.54071	-2.60503
2	16300000	-2.21842	-2.56309	-2.55717
2	16400000	-2.1756	-2.5602	-2.59492
2	16500000	-2.21664	-2.56137	-2.59901
2	16600000	-2.17206	-2.51099	-2.50658
2	16700000	-2.21228	-2.55485	-2.5986
2	16800000	-2.21639	-2.59572	-2.57714
2	16900000	-2.1923	-2.53135	-2.60574
2	17000000	-2.17202	-2.54904	-2.5885
2	17100000	-2.18688	-2.54738	-2.56733
2	17200000	-2.19269	-2.61193	-2.57524
2	17300000	-2.15032	-2.56599	-2.59087
2	17400000	-2.21007	-2.57445	-2.53568
2	17500000	-2.18656	-2.53771	-2.48692
2	17600000	-2.196	-2.53853	-2.55156
2	17700000	-2.2085	-2.50708	-2.58233
2	17800000	-2.09088	-2.54384	-2.62787
2	17900000	-2.17734	-2.51608	-2.53054
2	18000000	-2.2042	-2.52192	-2.55462
2	18100000	-2.1935	-2.57455	-2.5695
2	18200000	-2.23723	-2.541	-2.60394
2	18300000	-2.20891	-2.49756	-2.57115
2	18400000	-2.22892	-2.53466	-2.60582
2	18500000	-2.25668	-2.5794	-2.5838
2	18600000	-2.20408	-2.59495	-2.51912
2	18700000	-2.17606	-2.58066	-2.594
2	18800000	-2.18933	-2.57807	-2.40501
2	18900000	-2.07996	-2.51502	-2.54567
2	19000000	-2.12817	-2.55153	-2.57815
2	19100000	-2.1285	-2.5574	-2.60762
2	19200000	-2.14401	-2.55068	-2.60885
2	19300000	-2.17411	-2.6076	-2.57866
2	19400000	-2.09612	-2.57194	-2.61
2	19500000	-2.22217	-2.57705	-2.61277
2	19600000	-2.18709	-2.51036	-2.64093
2	19700000	-2.13187	-2.41163	-2.74442
2	19800000	-2.14292	-2.56497	-2.68993
2	19900000	-2.12506	-2.59	-2.64509
2	20000000	-2.15299	-2.43077	-2.7284
2	20100000	-2.2186	-2.60632	-2.67811
2	20200000	-2.23286	-2.61009	-2.65321
2	20300000	-2.20741	-2.56583	-2.68304
2	20400000	-2.1958	-2.58577	-2.60869
2	20500000	-2.23559	-2.59318	-2.69669
2	20600000	-2.1979	-2.59378	-2.57493
2	20700000	-2.17429	-2.58867	-2.53427
2	20800000	-2.15065	-2.60335	-2.47093
2	20900000	-2.15857	-2.47906	-2.49881
2	21000000	-2.21596	-2.53044	-2.53115
2	21100000	-2.09636	-2.40409	-2.49769
2	21200000	-2.10697	-2.48921	-2.4544
2	21300000	-2.01668	-2.41982	-2.26552
2	21400000	-2.00255	-2.2367	-2.19518
2	21500000	-2.10095	-2.35704	-2.47327
2	21600000	-2.1126	-2.45144	-2.4193
2	21700000	-2.11005	-2.40712	-2.52532
2	21800000	-2.13988	-2.50169	-2.52174
2	21900000	-2.09714	-2.44821	-2.50985
2	22000000	-1.98657	-2.55207	-2.30133
2	22100000	-2.11439	-2.52636	-2.51044
2	22200000	-2.14995	-2.6307	-2.50277
2	22300000	-2.16683	-2.5929	-2.52103
2	22400000	-2.1958	-2.64961	-2.65675
2	22500000	-2.15772	-2.64311	-2.6055
2	22600000	-2.16244	-2.63229	-2.58499
2	22700000	-2.13207	-2.60254	-2.55293
2	22800000	-2.17266	-2.63574	-2.58454
2	22900000	-2.03302	-2.58608	-2.60554
2	23000000	-1.99956	-2.62162	-2.64851
2	23100000	-2.02674	-2.58175	-2.60713
2	23200000	-2.1495	-2.62346	-2.63355
2	23300000	-2.10331	-2.66674	-2.70458
2	23400000	-2.13686	-2.68766	-2.73677
2	23500000	-2.10673	-2.71811	-2.687
2	23600000	-2.20399	-2.65553	-2.69972
2	23700000	-2.24496	-2.67866	-2.60935
2	23800000	-2.12872	-2.52172	-2.51747
2	23900000	-2.03666	-2.54293	-2.51561
2	24000000	-2.11531	-2.55374	-2.54248
2	24100000	-2.04096	-2.45115	-2.43952
2	24200000	-2.04313	-2.47732	-2.49961
2	24300000	-2.05491	-2.52854	-2.46905
2	24400000	-2.12036	-2.59424	-2.44086
2	24500000	-2.10941	-2.5705	-2.46849
2	24600000	-2.13908	-2.60762	-2.44194
2	24700000	-2.10744	-2.54822	-2.45492
2	24800000	-2.09785	-2.51729	-2.46483
2	24900000	-2.11218	-2.50617	-2.40673
2	25000000	-2.08405	-2.54961	-2.52032
2	25100000	-2.1098	-2.54518	-2.5035
2	25200000	-2.08497	-2.50371	-2.46284
2	25300000	-2.12534	-2.59173	-2.65411
2	25400000	-2.1119	-2.56033	-2.65006
2	25500000	-2.10611	-2.49812	-2.58565
2	25600000	-2.14568	-2.49688	-2.60656
2	25700000	-2.15763	-2.56711	-2.62607
2	25800000	-2.15219	-2.47198	-2.6678
2	25900000	-2.17225	-2.50327	-2.63867
2	26000000	-2.15912	-2.49311	-2.65177
2	26100000	-2.1199	-2.29353	-2.67694
2	26200000	-2.12691	-2.41336	-2.62132
2	26300000	-2.16661	-2.52747	-2.69232
2	26400000	-2.14635	-2.42844	-2.7228
2	26500000	-2.17028	-2.45082	-2.70146
2	26600000	-2.16296	-2.42716	-2.6477
2	26700000	-2.18502	-2.42538	-2.65585
2	26800000	-2.20193	-2.50559	-2.64291
2	26900000	-2.22356	-2.46371	-2.63737
2	27000000	-2.21353	-2.44763	-2.69834
2	27100000	-2.16626	-2.45614	-2.68251
2	27200000	-2.20629	-2.47721	-2.67783
2	27300000	-2.11759	-2.49878	-2.5723
2	27400000	-1.99844	-2.43628	-2.65452
2	27500000	-1.98337	-2.54782	-2.4889
2	27600000	-1.98385	-2.45993	-2.32998
2	27700000	-2.06915	-2.56639	-2.32677
2	27800000	-2.07993	-2.52236	-2.3683
2	27900000	-2.08308	-2.47016	-2.47279
2	28000000	-2.09607	-2.51944	-2.48081
2	28100000	-2.07015	-2.4354	-2.40241
2	28200000	-2.05914	-2.51834	-2.41745
2	28300000	-2.13256	-2.48873	-2.49325
2	28400000	-2.14871	-2.47602	-2.39226
2	28500000	-2.13835	-2.54357	-2.56647
2	28600000	-2.17178	-2.53029	-2.54181
2	28700000	-2.08167	-2.50509	-2.46979
2	28800000	-2.06968	-2.51911	-2.42292
2	28900000	-2.03615	-2.53398	-2.45456
2	29000000	-2.03735	-2.58954	-2.44317
2	29100000	-1.98912	-2.57961	-2.41337
2	29200000	-2.11972	-2.54671	-2.52497
2	29300000	-2.13184	-2.52656	-2.58329
2	29400000	-2.13729	-2.52105	-2.52834
2	29500000	-2.07894	-2.5056	-2.47913
2	29600000	-2.09641	-2.52909	-2.41562
2	29700000	-2.14718	-2.562	-2.49831
2	29800000	-2.1285	-2.55337	-2.56654
2	29900000	-2.12675	-2.55871	-2.50925
2	30000000	-2.15204	-2.55927	-2.58576
2	30100000	-2.10426	-2.54569	-2.4899
2	30200000	-2.14137	-2.57179	-2.52383
2	30300000	-2.13501	-2.58352	-2.52178
2	30400000	-2.13155	-2.5605	-2.56391
2	30500000	-2.10607	-2.49039	-2.47038
2	30600000	-2.03914	-2.52861	-2.46034
2	30700000	-2.07175	-2.49769	-2.57258
2	30800000	-2.12388	-2.54019	-2.53263
2	30900000	-2.1061	-2.50477	-2.45069
2	31000000	-2.10187	-2.53603	-2.52969
2	31100000	-2.09124	-2.53175	-2.53076
2	31200000	-2.11115	-2.50779	-2.55649
2	31300000	-2.10305	-2.5131	-2.55296
2	31400000	-2.1028	-2.50745	-2.52201
2	31500000	-2.0105	-2.48324	-2.47819
2	31600000	-1.92619	-2.45763	-2.25142
2	31700000	-1.9599	-2.46748	-2.17557
2	31800000	-2.06253	-2.48456	-2.45985
2	31900000	-2.10179	-2.51427	-2.59999
2	32000000	-2.10068	-2.51551	-2.55413
2	32100000	-2.08201	-2.39875	-2.56133
2	32200000	-2.10863	-2.49719	-2.52403
2	32300000	-2.09473	-2.46148	-2.60547
2	32400000	-2.09879	-2.46339	-2.63949
2	32500000	-2.12383	-2.52103	-2.56254
2	32600000	-2.10653	-2.54411	-2.58543
2	32700000	-2.11668	-2.54428	-2.55269
2	32800000	-2.12921	-2.54549	-2.53533
2	32900000	-2.1003	-2.54202	-2.55739
2	33000000	-2.11152	-2.5628	-2.54037
2	33100000	-2.10031	-2.49158	-2.55885
2	33200000	-2.05726	-2.49655	-2.54014
2	33300000	-2.08967	-2.50972	-2.55965
2	33400000	-2.14358	-2.52583	-2.57746
2	33500000	-2.11551	-2.48273	-2.62715
2	33600000	-2.08261	-2.49964	-2.59111
2	33700000	-2.14024	-2.51664	-2.581
2	33800000	-2.13329	-2.54609	-2.65249
2	33900000	-2.11038	-2.50088	-2.62012
2	34000000	-2.12217	-2.49312	-2.57816
2	34100000	-2.07264	-2.51073	-2.58856
2	34200000	-2.0504	-2.44415	-2.55479
2	34300000	-2.06468	-2.47612	-2.59366
2	34400000	-2.09377	-2.45021	-2.59876
2	34500000	-2.12662	-2.45151	-2.6014
2	34600000	-2.08969	-2.41581	-2.57122
2	34700000	-2.06362	-2.43454	-2.52747
2	34800000	-2.03762	-2.37829	-2.46675
2	34900000	-2.08013	-2.45991	-2.57573
2	35000000	-2.00567	-2.40416	-2.50096
2	35100000	-2.0658	-2.36096	-2.56138
2	35200000	-2.12503	-2.4407	-2.56513
2	35300000	-2.09563	-2.44613	-2.57989
2	35400000	-2.12104	-2.42271	-2.60069
2	35500000	-2.09605	-2.3977	-2.60342
2	35600000	-2.1064	-2.40806	-2.53576
2	35700000	-2.10973	-2.38249	-2.54611
2	35800000	-2.06689	-2.41033	-2.56768
2	35900000	-2.05225	-2.41254	-2.48573
2	36000000	-2.08397	-2.36228	-2.50766
2	36100000	-2.06768	-2.4361	-2.45081
2	36200000	-2.10971	-2.46626	-2.58346
2	36300000	-2.1187	-2.43442	-2.62279
2	36400000	-2.13	-2.45182	-2.60622
2	36500000	-2.09326	-2.40961	-2.41863
2	36600000	-2.12713	-2.5467	-2.33026
2	36700000	-2.04815	-2.59723	-2.31067
2	36800000	-1.99412	-2.64192	-2.36028
2	36900000	-2.11249	-2.50763	-2.43217
2	37000000	-2.08153	-2.40879	-2.33633
2	37100000	-2.08325	-2.43711	-2.40644
2	37200000	-2.10639	-2.56937	-2.51374
2	37300000	-2.15065	-2.4866	-2.55215
2	37400000	-2.12321	-2.47745	-2.47013
2	37500000	-2.1038	-2.53525	-2.47491
2	37600000	-2.13793	-2.48973	-2.47748
2	37700000	-2.11583	-2.52838	-2.41809
2	37800000	-2.05344	-2.61109	-2.39738
2	37900000	-2.07321	-2.64283	-2.37895
2	38000000	-2.03732	-2.64277	-2.4067
2	38100000	-2.04289	-2.62683	-2.45331
2	38200000	-2.10845	-2.53576	-2.43205
2	38300000	-2.105	-2.5518	-2.56711
2	38400000	-2.13236	-2.48983	-2.59378
2	38500000	-2.09166	-2.35331	-2.56182
2	38600000	-2.06429	-2.3228	-2.61693
2	38700000	-2.14996	-2.48152	-2.58139
2	38800000	-2.12781	-2.538	-2.5433
2	38900000	-2.08058	-2.38536	-2.69762
2	39000000	-2.13483	-2.53155	-2.62946
2	39100000	-2.12431	-2.50271	-2.69053
2	39200000	-2.10408	-2.4742	-2.65307
2	39300000	-2.11222	-2.45923	-2.62171
2	39400000	-2.14433	-2.48127	-2.57789
2	39500000	-2.09755	-2.50068	-2.55297
2	39600000	-2.0752	-2.34848	-2.50177
2	39700000	-2.12634	-2.42978	-2.61593
2	39800000	-2.10744	-2.44607	-2.59712
2	39900000	-2.11274	-2.42471	-2.7013
2	40000000	-2.10749	-2.48239	-2.63813
2	40100000	-2.12513	-2.50362	-2.59482
2	40200000	-2.13646	-2.4522	-2.65347
2	40300000	-2.11138	-2.50029	-2.64336
2	40400000	-2.11114	-2.42094	-2.59647
2	40500000	-2.11703	-2.50287	-2.60492
2	40600000	-2.09159	-2.40856	-2.54024
2	40700000	-2.08638	-2.485	-2.64858
2	40800000	-2.15217	-2.53675	-2.57304
2	40900000	-2.08214	-2.46116	-2.50133
2	41000000	-2.12945	-2.4814	-2.57555
2	41100000	-2.06037	-2.43777	-2.575
2	41200000	-2.0909	-2.37459	-2.63233
2	41300000	-2.06989	-2.53285	-2.56407
2	41400000	-2.09314	-2.47717	-2.38717
2	41500000	-2.09916	-2.49925	-2.60945
2	41600000	-2.11661	-2.47187	-2.59734
2	41700000	-2.09973	-2.47858	-2.5548
2	41800000	-2.06898	-2.45147	-2.67221
2	41900000	-2.08522	-2.43837	-2.5282
2	42000000	-2.0325	-2.48515	-2.50502
2	42100000	-2.11362	-2.50887	-2.56346
2	42200000	-2.06094	-2.40878	-2.49376
2	42300000	-2.11479	-2.4634	-2.55359
2	42400000	-2.08405	-2.42734	-2.57257
2	42500000	-2.14148	-2.46621	-2.59095
2	42600000	-2.10314	-2.45006	-2.56469
2	42700000	-2.10943	-2.40535	-2.56337
2	42800000	-2.04357	-2.34	-2.57913
2	42900000	-2.04766	-2.43936	-2.61362
2	43000000	-2.03957	-2.37028	-2.53227
2	43100000	-2.17311	-2.41674	-2.62381
2	43200000	-2.12225	-2.42852	-2.58591
2	43300000	-1.955	-2.47314	-2.46147
2	43400000	-2.07211	-2.50572	-2.42242
2	43500000	-2.26321	-2.49636	-2.65536
2	43600000	-2.23455	-2.47749	-2.64737
2	43700000	-2.18953	-2.51833	-2.68529
2	43800000	-2.20253	-2.49574	-2.66178
2	43900000	-2.21214	-2.5221	-2.62476
2	44000000	-2.17856	-2.4682	-2.6268
2	44100000	-2.23863	-2.49423	-2.4972
2	44200000	-2.12547	-2.43099	-2.5878
2	44300000	-2.17643	-2.44288	-2.61979
2	44400000	-2.17906	-2.45418	-2.5841
2	44500000	-2.08129	-2.34245	-2.65588
2	44600000	-2.10172	-2.42049	-2.70188
2	44700000	-2.17596	-2.54233	-2.51775
2	44800000	-2.16194	-2.60285	-2.29813
2	44900000	-2.14935	-2.54529	-2.45356
2	45000000	-2.09358	-2.17511	-2.35427
2	45100000	-2.16407	-2.52171	-2.55703
2	45200000	-2.15105	-2.49823	-2.50677
2	45300000	-2.16098	-2.50721	-2.57041
2	45400000	-2.09466	-2.12474	-2.45987
2	45500000	-2.08879	-2.15932	-2.39859
2	45600000	-2.16145	-2.02523	-2.51114
2	45700000	-2.17301	-2.48987	-2.50046
2	45800000	-2.11487	-2.4782	-2.4541
2	45900000	-2.12996	-2.44593	-2.40731
2	46000000	-2.16651	-2.40765	-2.40255
2	46100000	-2.15116	-2.36812	-2.49476
2	46200000	-2.17607	-2.51272	-2.49498
2	46300000	-2.13525	-2.44412	-2.49005
2	46400000	-2.08101	-2.4189	-2.56249
2	46500000	-2.13983	-2.52467	-2.46269
2	46600000	-2.16143	-2.51824	-2.42064
2	46700000	-2.14114	-2.52176	-2.5051
2	46800000	-2.17118	-2.49156	-2.46087
2	46900000	-2.16503	-2.48869	-2.54436
2	47000000	-2.1612	-2.63028	-2.37639
2	47100000	-2.20175	-2.56443	-2.50441
2	47200000	-2.16885	-2.45624	-2.55554
2	47300000	-2.20552	-2.49166	-2.60863
2	47400000	-2.1913	-2.49745	-2.62956
2	47500000	-2.23003	-2.52354	-2.64056
2	47600000	-2.16822	-2.45231	-2.62453
2	47700000	-2.16689	-2.47532	-2.57018
2	47800000	-2.16595	-2.43142	-2.596
2	47900000	-2.01484	-2.22363	-2.3386
2	48000000	-2.164	-2.44755	-2.32528
2	48100000	-2.19229	-2.38222	-2.39316
2	48200000	-2.2065	-2.52191	-2.64504
2	48300000	-2.22567	-2.50687	-2.69127
2	48400000	-2.19923	-2.46873	-2.64546
2	48500000	-2.21801	-2.51381	-2.65655
2	48600000	-2.17601	-2.44794	-2.63159
2	48700000	-2.18613	-2.46146	-2.60789
2	48800000	-2.17679	-2.37644	-2.68788
2	48900000	-2.18228	-2.50324	-2.65838
2	49000000	-2.17974	-2.49659	-2.59596
2	49100000	-2.17738	-2.49147	-2.68889
2	49200000	-2.16919	-2.43492	-2.56145
2	49300000	-2.17345	-2.39584	-2.58517
2	49400000	-2.1704	-2.45118	-2.57632
2	49500000	-2.1948	-2.45891	-2.6366
2	49600000	-2.19038	-2.48087	-2.62763
2	49700000	-2.20071	-2.47765	-2.61084
2	49800000	-2.11602	-2.44312	-2.58454
2	49900000	-2.19368	-2.48403	-2.57039
2	50000000	-2.18342	-2.48357	-2.65824
2	50100000	-2.17432	-2.4911	-2.53858
2	50200000	-2.16186	-2.44117	-2.59816
2	50300000	-2.16605	-2.57986	-2.57813
2	50400000	-2.15296	-2.534	-2.51157
2	50500000	-2.20637	-2.43212	-2.63817
2	50600000	-2.234	-2.42487	-2.57977
2	50700000	-2.18188	-2.50249	-2.57986
2	50800000	-2.21133	-2.57079	-2.52979
2	50900000	-2.19616	-2.55084	-2.45606
2	51000000	-2.20663	-2.5431	-2.38442
2	51100000	-2.23809	-2.6039	-2.33602
2	51200000	-2.17169	-2.56435	-2.42776
2	51300000	-2.22237	-2.60373	-2.55815
2	51400000	-2.22946	-2.64506	-2.62641
2	51500000	-2.17703	-2.57295	-2.6415
2	51600000	-2.22884	-2.65436	-2.58052
2	51700000	-2.18824	-2.59615	-2.54366
2	51800000	-2.22396	-2.54328	-2.55371
2	51900000	-2.18292	-2.70386	-2.58484
2	52000000	-2.18943	-2.67799	-2.68212
2	52100000	-2.19314	-2.71812	-2.70102
2	52200000	-2.18441	-2.70146	-2.65191
2	52300000	-2.22541	-2.66302	-2.61345
2	52400000	-2.21158	-2.6791	-2.5804
2	52500000	-2.25909	-2.48123	-2.4894
2	52600000	-2.23996	-2.26212	-2.399
2	52700000	-2.19983	-2.66539	-2.62353
2	52800000	-2.06732	-2.32879	-2.42342
2	52900000	-1.99605	-2.51724	-2.49356
2	53000000	-2.08994	-2.49751	-2.33488
2	53100000	-2.02788	-2.40724	-2.44832
2	53200000	-1.98737	-2.21492	-2.22095
2	53300000	-2.22848	-2.02014	-2.35013
2	53400000	-2.14846	-2.49184	-2.58463
2	53500000	-2.14054	-2.41276	-2.49713
2	53600000	-2.22498	-2.57066	-2.60109
2	53700000	-2.2037	-2.48546	-2.61575
2	53800000	-2.05393	-2.5286	-2.61844
2	53900000	-1.98707	-2.56868	-2.5719
2	54000000	-1.92271	-2.5521	-2.55991
2	54100000	-1.95997	-2.4841	-2.4961
2	54200000	-1.9944	-2.47692	-2.65834
2	54300000	-2.16141	-2.44407	-2.41571
2	54400000	-2.16711	-2.45074	-2.49669
2	54500000	-2.1305	-2.36083	-2.41097
2	54600000	-2.10394	-2.48387	-2.62204
2	54700000	-2.08061	-2.53191	-2.65024
2	54800000	-2.08114	-2.5183	-2.6101
2	54900000	-2.0954	-2.49715	-2.59269
2	55000000	-2.10025	-2.47151	-2.62474
2	55100000	-2.09772	-2.55302	-2.65623
2	55200000	-2.12776	-2.5561	-2.6834
2	55300000	-2.12199	-2.53568	-2.62718
2	55400000	-2.07971	-2.53966	-2.55
2	55500000	-2.1173	-2.51358	-2.61794
2	55600000	-2.11666	-2.47785	-2.57808
2	55700000	-2.15488	-2.53608	-2.65652
2	55800000	-2.13569	-2.52918	-2.53641
2	55900000	-2.13235	-2.5521	-2.34828
2	56000000	-1.99589	-2.53025	-2.38165
2	56100000	-2.04174	-2.55812	-2.26774
2	56200000	-2.13817	-2.51584	-2.57873
2	56300000	-2.11925	-2.46116	-2.3709
2	56400000	-2.01588	-2.36163	-2.18952
2	56500000	-2.04395	-2.41958	-2.14454
2	56600000	-1.99383	-2.34209	-2.058
2	56700000	-2.07557	-2.40383	-2.26749
2	56800000	-2.07463	-2.40082	-2.36943
2	56900000	-1.98794	-2.30828	-2.31644
2	57000000	-2.05724	-2.3278	-2.29355
2	57100000	-2.0679	-2.35771	-2.34381
2	57200000	-2.11545	-2.32483	-2.33769
2	57300000	-2.07803	-2.39103	-2.28245
2	57400000	-2.12682	-2.31734	-2.38016
2	57500000	-2.19548	-2.24239	-2.48017
2	57600000	-2.2021	-2.28361	-2.56086
2	57700000	-2.1812	-2.30337	-2.52039
2	57800000	-2.18334	-2.31451	-2.47978
2	57900000	-2.15399	-2.25305	-2.47251
2	58000000	-2.16417	-2.33871	-2.53285
2	58100000	-2.19731	-2.29773	-2.56528
2	58200000	-2.15275	-2.23453	-2.56018
2	58300000	-2.1352	-2.22533	-2.36496
2	58400000	-2.18226	-2.40148	-2.39057
2	58500000	-2.15005	-2.34875	-2.11969
2	58600000	-2.24334	-2.36005	-2.37479
2	58700000	-2.1343	-2.40447	-2.2018
2	58800000	-2.05465	-2.23553	-1.97194
2	58900000	-2.07578	-2.27196	-2.14109
2	59000000	-2.11021	-2.15975	-2.39588
2	59100000	-2.14798	-2.22997	-2.43967
2	59200000	-2.18964	-2.45346	-2.39493
2	59300000	-2.22748	-2.45321	-2.43205
2	59400000	-2.18218	-2.47471	-2.49422
2	59500000	-2.18116	-2.31911	-2.5316
2	59600000	-2.16775	-2.31232	-2.54802
2	59700000	-2.17218	-2.35728	-2.53681
2	59800000	-2.17326	-2.40366	-2.57045
2	59900000	-2.12726	-2.33088	-2.58541
2	60000000	-2.16316	-2.32796	-2.60651
2	60100000	-2.18318	-2.38702	-2.54997
2	60200000	-2.0984	-2.368	-2.29829
2	60300000	-2.10913	-2.38756	-2.35779
2	60400000	-2.16247	-2.39067	-2.51615
2	60500000	-2.12108	-2.33343	-2.41009
2	60600000	-2.18377	-2.40713	-2.34567
2	60700000	-2.18946	-2.40284	-2.38266
2	60800000	-2.25049	-2.49315	-2.39484
2	60900000	-2.18322	-2.44591	-2.39311
2	61000000	-2.15026	-2.38153	-2.48007
2	61100000	-2.14524	-2.35504	-2.42825
2	61200000	-2.14148	-2.3897	-2.46023
2	61300000	-2.13995	-2.40783	-2.48103
2	61400000	-2.09595	-2.45068	-2.58859
2	61500000	-2.09598	-2.55139	-2.57402
2	61600000	-2.16925	-2.5122	-2.59958
2	61700000	-2.15195	-2.54032	-2.50068
2	61800000	-2.14885	-2.47386	-2.53797
2	61900000	-2.07452	-2.34466	-2.60347
2	62000000	-2.19639	-2.53022	-2.60775
2	62100000	-2.21871	-2.47854	-2.63691
2	62200000	-2.11528	-2.24496	-2.64705
2	62300000	-2.23822	-2.46687	-2.68064
2	62400000	-2.24649	-2.48975	-2.71419
2	62500000	-2.22669	-2.53911	-2.71143
2	62600000	-2.2748	-2.5441	-2.69363
2	62700000	-2.24432	-2.54618	-2.62951
2	62800000	-2.23329	-2.43004	-2.65169
2	62900000	-2.21146	-2.45685	-2.62902
2	63000000	-2.18069	-2.34039	-2.60551
2	63100000	-2.21169	-2.39721	-2.61805
2	63200000	-2.19515	-2.40908	-2.59941
2	63300000	-2.24414	-2.49242	-2.54435
2	63400000	-2.24424	-2.63898	-2.55544
2	63500000	-2.19695	-2.56365	-2.52838
2	63600000	-2.16115	-2.56173	-2.51921
2	63700000	-2.18394	-2.62069	-2.70522
2	63800000	-2.16169	-2.62401	-2.61354
2	63900000	-2.15124	-2.53875	-2.52065
2	64000000	-2.16544	-2.6054	-2.58341
2	64100000	-2.04097	-2.49825	-2.71643
2	64200000	-2.0363	-2.42265	-2.63592
2	64300000	-2.06533	-2.41839	-2.63632
2	64400000	-2.0911	-2.49884	-2.76721
2	64500000	-2.11195	-2.50204	-2.71776
2	64600000	-2.12648	-2.52138	-2.718
2	64700000	-2.15785	-2.50211	-2.7257
2	64800000	-2.1476	-2.51326	-2.73035
2	64900000	-2.14705	-2.54494	-2.71497
2	65000000	-2.11839	-2.50253	-2.73089
2	65100000	-2.16152	-2.52542	-2.69919
2	65200000	-2.14631	-2.53965	-2.63865
2	65300000	-2.17774	-2.56611	-2.57253
2	65400000	-2.17378	-2.54911	-2.63314
2	65500000	-2.20498	-2.564	-2.69558
2	65600000	-2.23452	-2.61043	-2.69249
2	65700000	-2.18225	-2.52924	-2.61722
2	65800000	-2.22206	-2.50827	-2.63465
2	65900000	-2.2497	-2.58186	-2.70386
2	66000000	-2.23705	-2.55242	-2.68144
2	66100000	-2.23928	-2.58968	-2.66845
2	66200000	-2.17411	-2.41677	-2.53441
2	66300000	-2.12575	-2.49261	-2.4763
2	66400000	-2.19454	-2.59721	-2.70237
2	66500000	-2.14113	-2.44243	-2.49914
2	66600000	-2.19673	-2.55072	-2.5055
2	66700000	-2.21545	-2.52699	-2.47001
2	66800000	-2.16734	-2.57144	-2.47093
2	66900000	-2.2052	-2.54941	-2.54069
2	67000000	-2.17815	-2.53975	-2.4896
2	67100000	-2.24573	-2.5249	-2.51677
2	67200000	-2.1772	-2.62834	-2.48645
2	67300000	-2.20823	-2.51492	-2.48564
2	67400000	-2.19892	-2.54312	-2.48263
2	67500000	-2.16529	-2.49684	-2.45271
2	67600000	-2.21252	-2.48807	-2.42774
2	67700000	-2.1899	-2.50705	-2.46946
2	67800000	-2.22768	-2.51146	-2.5358
2	67900000	-2.18919	-2.53839	-2.4316
2	68000000	-2.19998	-2.48708	-2.52435
2	68100000	-2.19556	-2.48204	-2.43761
2	68200000	-2.19874	-2.45798	-2.4472
2	68300000	-2.19252	-2.47759	-2.48108
2	68400000	-2.23295	-2.48685	-2.50022
2	68500000	-2.21153	-2.57584	-2.51162
2	68600000	-2.17888	-2.49846	-2.55025
2	68700000	-2.14847	-2.42956	-2.50285
2	68800000	-2.14093	-2.52111	-2.51628
2	68900000	-2.10453	-2.47603	-2.46165
2	69000000	-2.12952	-2.47367	-2.51717
2	69100000	-2.14202	-2.48018	-2.49295
2	69200000	-2.1155	-2.54563	-2.47205
2	69300000	-2.11162	-2.39656	-2.40662
2	69400000	-2.09635	-2.46858	-2.4888
2	69500000	-2.14067	-2.45733	-2.50478
2	69600000	-2.10193	-2.50389	-2.53447
2	69700000	-2.12796	-2.46869	-2.49565
2	69800000	-2.10325	-2.45028	-2.50823
2	69900000	-2.15486	-2.49303	-2.5108
2	70000000	-2.14638	-2.50475	-2.44426
2	70100000	-2.14761	-2.50121	-2.53128
2	70200000	-2.27907	-2.51465	-2.43717
2	70300000	-2.24636	-2.48588	-2.41314
2	70400000	-2.27147	-2.57069	-2.50628
2	70500000	-2.21392	-2.54185	-2.53303
2	70600000	-2.12936	-2.45193	-2.41418
2	70700000	-2.04977	-2.45191	-2.39435
2	70800000	-2.1539	-2.39681	-2.36453
2	70900000	-2.16784	-2.43355	-2.45041
2	71000000	-2.14522	-2.44314	-2.60566
2	71100000	-2.08922	-2.44952	-2.50238
2	71200000	-2.06616	-2.40185	-2.38284
2	71300000	-2.08224	-2.42442	-2.40669
2	71400000	-2.10954	-2.4486	-2.45663
2	71500000	-2.1457	-2.42201	-2.51217
2	71600000	-2.18056	-2.52263	-2.6237
2	71700000	-2.19102	-2.51274	-2.64637
2	71800000	-2.20054	-2.4654	-2.59252
2	71900000	-2.18494	-2.48938	-2.52999
2	72000000	-2.22824	-2.51044	-2.59666
2	72100000	-2.20814	-2.45195	-2.61754
2	72200000	-2.21579	-2.45034	-2.61399
2	72300000	-2.19422	-2.45295	-2.593
2	72400000	-2.18516	-2.54662	-2.43853
2	72500000	-2.17093	-2.52006	-2.52967
2	72600000	-2.10328	-2.47937	-2.40893
2	72700000	-2.02414	-2.41368	-2.41852
2	72800000	-2.06036	-2.47707	-2.2961
2	72900000	-2.13765	-2.50423	-2.44995
2	73000000	-2.04663	-2.35278	-2.3504
2	73100000	-2.06785	-2.39936	-2.38921
2	73200000	-2.08515	-2.41334	-2.42622
2	73300000	-2.14312	-2.51363	-2.45483
2	73400000	-2.20922	-2.49968	-2.50022
2	73500000	-2.27616	-2.48711	-2.42913
2	73600000	-2.23063	-2.54999	-2.64744
2	73700000	-2.13526	-2.5687	-2.60825
2	73800000	-2.09438	-2.55116	-2.52208
2	73900000	-2.17544	-2.62323	-2.58851
2	74000000	-2.15976	-2.63209	-2.57085
2	74100000	-2.11319	-2.58374	-2.60673
2	74200000	-2.06865	-2.5402	-2.5447
2	74300000	-2.14924	-2.62965	-2.59709
2	74400000	-2.1989	-2.58148	-2.60121
2	74500000	-2.04055	-2.48206	-2.5627
2	74600000	-2.13391	-2.42259	-2.52626
2	74700000	-2.196	-2.50412	-2.46512
2	74800000	-2.17711	-2.54001	-2.41271
2	74900000	-2.16169	-2.51668	-2.52743
2	75000000	-2.20416	-2.51619	-2.55763
2	75100000	-2.18222	-2.5926	-2.57009
2	75200000	-2.18851	-2.57583	-2.42549
2	75300000	-2.143	-2.53888	-2.47209
2	75400000	-2.17119	-2.59498	-2.4307
2	75500000	-2.12024	-2.39351	-2.5087
2	75600000	-2.12816	-2.43864	-2.51466
2	75700000	-2.22781	-2.47134	-2.6642
2	75800000	-2.15758	-2.11434	-2.58502
2	75900000	-2.25254	-2.51179	-2.66652
2	76000000	-2.25953	-2.40589	-2.62536
2	76100000	-2.25877	-2.42016	-2.59526
2	76200000	-2.20348	-2.4736	-2.59012
2	76300000	-2.19116	-2.51565	-2.6768
2	76400000	-2.17925	-2.53455	-2.6547
2	76500000	-2.14111	-2.51177	-2.59239
2	76600000	-2.12901	-2.43653	-2.48354
2	76700000	-2.15828	-2.53998	-2.52571
2	76800000	-2.05482	-2.42902	-2.38842
2	76900000	-2.18351	-2.48511	-2.40816
2	77000000	-2.0878	-2.42678	-2.24891
2	77100000	-2.14827	-2.50045	-2.37688
2	77200000	-2.22203	-2.49641	-2.49826
2	77300000	-2.20505	-2.48338	-2.61091
2	77400000	-2.12528	-2.44708	-2.46804
2	77500000	-2.19677	-2.5391	-2.55033
2	77600000	-2.12637	-2.44762	-2.61022
2	77700000	-2.15521	-2.42546	-2.54487
2	77800000	-2.17714	-2.52059	-2.53888
2	77900000	-2.1464	-2.41876	-2.5418
2	78000000	-2.13268	-2.41913	-2.60749
2	78100000	-2.10434	-2.34646	-2.57583
2	78200000	-2.1529	-2.37459	-2.61564
2	78300000	-2.15028	-2.39273	-2.57458
2	78400000	-2.10621	-2.41123	-2.57493
2	78500000	-2.06233	-2.30609	-2.49127
2	78600000	-2.09204	-2.30666	-2.56474
2	78700000	-2.03455	-2.24939	-2.47408
2	78800000	-2.04456	-2.2485	-2.4908
2	78900000	-2.07929	-2.25722	-2.44072
2	79000000	-2.05608	-2.12292	-2.45814
2	79100000	-2.03448	-2.25365	-2.36906
2	79200000	-2.12796	-2.29595	-2.5486
2	79300000	-2.0931	-2.30084	-2.56686
2	79400000	-2.14901	-2.51099	-2.52244
2	79500000	-2.16031	-2.56296	-2.5243
2	79600000	-2.1825	-2.43571	-2.55628
2	79700000	-2.21094	-2.4699	-2.55068
2	79800000	-2.28148	-2.56908	-2.56274
2	79900000	-2.13687	-2.44442	-2.59856
2	80000000	-2.09207	-2.63643	-2.59409
2	80100000	-2.05076	-2.72958	-2.59571
2	80200000	-2.0579	-2.46282	-2.58979
2	80300000	-2.07131	-2.69017	-2.60211
2	80400000	-2.10201	-2.72958	-2.63063
2	80500000	-2.10313	-2.66519	-2.55858
2	80600000	-2.21401	-2.53392	-2.5724
2	80700000	-2.12144	-2.55872	-2.44559
2	80800000	-2.17814	-2.57996	-2.53723
2	80900000	-2.20116	-2.5744	-2.6039
2	81000000	-2.06871	-2.38675	-2.32074
2	81100000	-1.99151	-2.32505	-2.23899
2	81200000	-2.1515	-2.49531	-2.34737
2	81300000	-2.16282	-2.51221	-2.30295
2	81400000	-2.19902	-2.44379	-2.42411
2	81500000	-2.12541	-2.47575	-2.36585
2	81600000	-2.11006	-2.41	-2.38089
2	81700000	-2.18177	-2.50941	-2.41543
2	81800000	-2.23771	-2.50225	-2.15577
2	81900000	-2.23662	-2.54114	-2.49817
2	82000000	-2.25079	-2.56506	-2.54632
2	82100000	-2.25514	-2.51226	-2.67054
2	82200000	-2.2364	-2.53276	-2.61463
2	82300000	-2.22777	-2.52618	-2.59438
2	82400000	-2.27193	-2.61467	-2.58396
2	82500000	-2.26235	-2.60412	-2.61234
2	82600000	-2.18278	-2.50027	-2.57809
2	82700000	-2.24333	-2.56103	-2.61668
2	82800000	-2.21849	-2.50635	-2.59602
2	82900000	-2.23789	-2.52097	-2.5569
2	83000000	-2.15096	-2.48946	-2.49734
2	83100000	-2.18103	-2.42357	-2.52626
2	83200000	-2.18667	-2.47116	-2.52788
2	83300000	-2.13588	-2.46975	-2.49202
2	83400000	-2.10792	-2.46873	-2.31145
2	83500000	-2.08955	-2.37	-2.48723
2	83600000	-2.06168	-2.27444	-2.53962
2	83700000	-2.12947	-2.36836	-2.51383
2	83800000	-2.13855	-2.34461	-2.50523
2	83900000	-2.15917	-2.59454	-2.67253
2	84000000	-2.12598	-2.5591	-2.68943
2	84100000	-2.13214	-2.36441	-2.61714
2	84200000	-2.10182	-2.29695	-2.58229
2	84300000	-2.14435	-2.34777	-2.49505
2	84400000	-2.13063	-2.30662	-2.44638
2	84500000	-2.14157	-2.23997	-2.49481
2	84600000	-2.12255	-2.31914	-2.61881
2	84700000	-2.23893	-2.42028	-2.57758
2	84800000	-2.25118	-2.55526	-2.58165
2	84900000	-2.19789	-2.53499	-2.50851
2	85000000	-2.16642	-2.50874	-2.51308
2	85100000	-2.00137	-2.45681	-2.49611
2	85200000	-1.98394	-2.52631	-2.58449
2	85300000	-1.99485	-2.52146	-2.53362
2	85400000	-1.94905	-2.51168	-2.48551
2	85500000	-2.0275	-2.56228	-2.51566
2	85600000	-2.0225	-2.51673	-2.48507
2	85700000	-1.93435	-2.50213	-2.59553
2	85800000	-1.99163	-2.41315	-2.64647
2	85900000	-1.9428	-2.40558	-2.63022
2	86000000	-2.04875	-2.42973	-2.62058
2	86100000	-2.02934	-2.39473	-2.54726
2	86200000	-2.11514	-2.40313	-2.38034
2	86300000	-2.03243	-2.35153	-2.43108
2	86400000	-2.05418	-2.45162	-2.48942
2	86500000	-1.97924	-2.07096	-2.49737
2	86600000	-2.02788	-2.10205	-2.54524
2	86700000	-2.15914	-2.44465	-2.62606
2	86800000	-2.08877	-2.42179	-2.60078
2	86900000	-2.13023	-2.39753	-2.25389
2	87000000	-2.14307	-2.31302	-2.20255
2	87100000	-2.13702	-2.48212	-2.26965
2	87200000	-2.13854	-2.62087	-2.41136
2	87300000	-2.08271	-2.58473	-2.45092
2	87400000	-2.05416	-2.61033	-2.62321
2	87500000	-2.14859	-2.52517	-2.51815
2	87600000	-2.13659	-2.53181	-2.53526
2	87700000	-2.14767	-2.55121	-2.51414
2	87800000	-2.18681	-2.60291	-2.55696
2	87900000	-2.15493	-2.56081	-2.5152
2	88000000	-2.23091	-2.49166	-2.48802
2	88100000	-2.16748	-2.47532	-2.48425
2	88200000	-2.17465	-2.39869	-2.33929
2	88300000	-2.19037	-2.44712	-2.44124
2	88400000	-2.12121	-2.40999	-2.16755
2	88500000	-2.18686	-2.58532	-2.53516
2	88600000	-2.21516	-2.52777	-2.489
2	88700000	-2.1827	-2.52236	-2.53891
2	88800000	-2.10304	-2.60495	-2.58362
2	88900000	-2.19987	-2.61209	-2.45288
2	89000000	-2.08302	-2.55406	-2.39006
2	89100000	-2.13938	-2.49505	-2.50582
2	89200000	-2.07033	-2.44338	-2.45981
2	89300000	-2.14338	-2.44267	-2.48248
2	89400000	-2.03535	-2.23065	-2.51239
2	89500000	-2.04914	-2.36305	-2.4744
2	89600000	-2.15667	-2.5105	-2.42044
2	89700000	-2.12528	-2.50489	-2.37939
2	89800000	-2.14118	-2.40459	-2.54397
2	89900000	-2.08155	-2.40324	-2.48916
2	90000000	-2.14962	-2.56356	-2.46962
2	90100000	-2.13858	-2.49291	-2.44417
2	90200000	-2.024	-2.3146	-2.37127
2	90300000	-1.9787	-2.39675	-1.9475
2	90400000	-2.01391	-2.48198	-2.41602
2	90500000	-1.99111	-2.30679	-2.36368
2	90600000	-1.69914	-1.99196	-2.01093
2	90700000	-1.95822	-2.37705	-2.09301
2	90800000	-2.061	-2.38002	-2.40417
2	90900000	-2.04446	-2.45049	-2.39719
2	91000000	-1.99619	-2.26542	-2.36399
2	91100000	-2.19904	-2.51473	-2.45464
2	91200000	-2.11713	-2.50123	-2.42168
2	91300000	-2.048	-2.4703	-2.53739
2	91400000	-2.14559	-2.38502	-2.3819
2	91500000	-2.13734	-2.34857	-2.28135
2	91600000	-2.00976	-2.26851	-2.17017
2	91700000	-2.00935	-2.46671	-2.28916
2	91800000	-1.98411	-2.39002	-2.32664
2	91900000	-2.14412	-2.49175	-2.40666
2	92000000	-2.11962	-2.49749	-2.50529
2	92100000	-2.1564	-2.62839	-2.47344
2	92200000	-2.02935	-2.46531	-2.43929
2	92300000	-2.06654	-2.41264	-2.45628
2	92400000	-2.03392	-2.39539	-2.58585
2	92500000	-2.03907	-2.39565	-2.38921
2	92600000	-2.11718	-2.40065	-2.35208
2	92700000	-2.12811	-2.5768	-2.41837
2	92800000	-2.10728	-2.56704	-2.43251
2	92900000	-2.03367	-2.43133	-2.3322
2	93000000	-2.06294	-2.37071	-2.34186
2	93100000	-2.10258	-2.51281	-2.40581
2	93200000	-2.08757	-2.44329	-2.3056
2	93300000	-2.07132	-2.42202	-2.46673
2	93400000	-2.05541	-2.37614	-2.22033
2	93500000	-2.09085	-2.47406	-2.46957
2	93600000	-1.98055	-2.41949	-2.48455
2	93700000	-2.00813	-2.36857	-2.3862
2	93800000	-2.08074	-2.4174	-2.31419
2	93900000	-1.94464	-2.41612	-2.34795
2	94000000	-2.00578	-2.51994	-2.26567
2	94100000	-2.04564	-2.49772	-2.33393
2	94200000	-2.12649	-2.51982	-2.33971
2	94300000	-2.04776	-2.4987	-2.29071
2	94400000	-2.13183	-2.46085	-2.30836
2	94500000	-2.07377	-2.47131	-2.38686
2	94600000	-2.0792	-2.50595	-2.39836
2	94700000	-2.10828	-2.50804	-2.26794
2	94800000	-2.12501	-2.59464	-2.35739
2	94900000	-2.08805	-2.62339	-2.33124
2	95000000	-1.96939	-2.4813	-2.20069
2	95100000	-2.12879	-2.69243	-2.51335
2	95200000	-2.06993	-2.58914	-2.28016
2	95300000	-2.04101	-2.58849	-2.36974
2	95400000	-2.09275	-2.62081	-2.25484
2	95500000	-1.83414	-2.59604	-2.41174
2	95600000	-1.84983	-2.52406	-2.56389
2	95700000	-1.90763	-2.63694	-2.64368
2	95800000	-1.9532	-2.65744	-2.57056
2	95900000	-1.94835	-2.66253	-2.60965
2	96000000	-1.85806	-2.58487	-2.54826
2	96100000	-2.05428	-2.45678	-2.46771
2	96200000	-2.05024	-2.53486	-2.43651
2	96300000	-2.07427	-2.52161	-2.21024
2	96400000	-2.06403	-2.54317	-2.24042
2	96500000	-2.06878	-2.61674	-2.18568
2	96600000	-2.06272	-2.61414	-2.22705
2	96700000	-1.96128	-2.3699	-2.31653
2	96800000	-2.04054	-2.36155	-2.44055
2	96900000	-2.09078	-2.51849	-2.3551
2	97000000	-1.96826	-2.35007	-2.06418
2	97100000	-2.08711	-2.40928	-2.21444
2	97200000	-2.11734	-2.42859	-2.44718
2	97300000	-2.10681	-2.55769	-2.57267
2	97400000	-2.12046	-2.48547	-2.42245
2	97500000	-2.09627	-2.43592	-2.30124
2	97600000	-2.12971	-2.46844	-2.45792
2	97700000	-2.10974	-2.46922	-2.45665
2	97800000	-2.13331	-2.44284	-2.45535
2	97900000	-2.0502	-2.40815	-2.36465
2	98000000	-2.09072	-2.42852	-2.37041
2	98100000	-2.15	-2.47009	-2.42793
2	98200000	-2.15032	-2.35755	-2.33316
2	98300000	-2.13205	-2.307	-2.32634
2	98400000	-2.12536	-2.21138	-2.45031
2	98500000	-2.01573	-2.30892	-2.30242
2	98600000	-2.04045	-2.37902	-2.30727
2	98700000	-2.05502	-2.36169	-2.25129
2	98800000	-2.15251	-2.31649	-2.40093
2	98900000	-2.062	-2.42334	-2.30845
2	99000000	-2.0615	-2.48385	-2.35645
2	99100000	-2.10105	-2.43303	-2.42969
2	99200000	-2.072	-2.52128	-2.33992
2	99300000	-2.07201	-2.51063	-2.39452
2	99400000	-2.09119	-2.57571	-2.43635
2	99500000	-2.14717	-2.45534	-2.40764
2	99600000	-2.16104	-2.3781	-2.14561
2	99700000	-2.24248	-2.60956	-2.43921
2	99800000	-2.16076	-2.50233	-2.36375
2	99900000	-2.1319	-2.49924	-2.42933
2	100000000	-2.1551	-2.42323	-2.34328
2	100100000	-2.10837	-2.42091	-2.25008
2	100200000	-2.09355	-2.42257	-2.37996
2	100300000	-2.11421	-2.41573	-2.31624
2	100400000	-2.01864	-2.47764	-2.3219
2	100500000	-2.07835	-2.47217	-2.39186
2	100600000	-2.11513	-2.49815	-2.35199
2	100700000	-2.04806	-2.4366	-2.34796
2	100800000	-1.98712	-2.31989	-2.38245
2	100900000	-2.04451	-2.51085	-2.21029
2	101000000	-2.13262	-2.47987	-2.27079
2	101100000	-1.86869	-2.35322	-2.28983
2	101200000	-2.02955	-2.49641	-2.40135
2	101300000	-1.98498	-2.48647	-2.25712
2	101400000	-1.94824	-2.46067	-2.18621
2	101500000	-1.95655	-2.47399	-2.22271
2	101600000	-2.08254	-2.3859	-2.38276
2	101700000	-2.00096	-2.45207	-2.42409
2	101800000	-2.09238	-2.36962	-2.38972
2	101900000	-2.10184	-2.513	-2.3435
2	102000000	-2.07618	-2.51054	-2.44733
2	102100000	-2.05538	-2.44132	-2.43878
2	102200000	-2.1041	-2.45852	-2.40322
2	102300000	-2.03463	-2.37607	-2.33825
2	102400000	-2.1623	-2.34502	-2.54264
2	102500000	-2.20305	-2.4142	-2.56209
2	102600000	-2.10716	-2.50645	-2.3824
2	102700000	-2.04571	-2.32468	-2.33778
2	102800000	-2.00362	-2.42734	-2.34842
2	102900000	-2.07374	-2.44672	-2.36835
2	103000000	-2.09718	-2.43303	-2.40391
2	103100000	-2.10766	-2.41055	-2.38681
2	103200000	-2.10097	-2.55786	-2.44858
2	103300000	-2.0133	-2.42378	-2.32734
2	103400000	-2.12262	-2.53034	-2.34359
2	103500000	-2.1147	-2.46212	-2.36527
2	103600000	-2.06004	-2.46737	-2.31002
2	103700000	-2.05679	-2.41851	-2.3383
2	103800000	-1.92216	-2.28896	-2.23645
2	103900000	-1.96546	-2.22647	-2.18063
2	104000000	-2.01447	-2.33177	-2.17523
2	104100000	-2.05065	-2.36663	-2.10297
2	104200000	-2.05719	-2.3478	-2.34183
2	104300000	-2.0441	-2.24859	-2.06562
2	104400000	-1.94996	-2.04104	-2.14228
2	104500000	-2.0681	-2.27526	-2.24801
2	104600000	-2.1328	-2.41516	-2.31671
2	104700000	-2.13041	-2.43105	-2.36657
2	104800000	-2.08372	-2.47475	-2.31595
2	104900000	-2.06646	-2.43768	-2.36355
2	105000000	-2.13055	-2.30198	-2.51593
2	105100000	-2.09969	-2.378	-2.35241
2	105200000	-2.12765	-2.38693	-2.52228
2	105300000	-2.14195	-2.44937	-2.40997
2	105400000	-2.10629	-2.45984	-2.36174
2	105500000	-2.07186	-2.4172	-2.02131
2	105600000	-1.94326	-2.45829	-2.43749
2	105700000	-2.07649	-2.48252	-2.27993
2	105800000	-2.11271	-2.51752	-2.1011
2	105900000	-2.14513	-2.49254	-2.40197
2	106000000	-2.12595	-2.50053	-2.3136
2	106100000	-2.05101	-2.46541	-2.31803
2	106200000	-1.99357	-2.54274	-2.15478
2	106300000	-2.16633	-2.50599	-2.32984
2	106400000	-2.15785	-2.54317	-2.40565
2	106500000	-2.08739	-2.58237	-2.43442
2	106600000	-2.12318	-2.50772	-2.44641
2	106700000	-2.05258	-2.45309	-2.39509
2	106800000	-2.08333	-2.41402	-2.36144
2	106900000	-2.01171	-2.42588	-2.3911
2	107000000	-2.00115	-2.36004	-2.41196
2	107100000	-2.09286	-2.53584	-2.46369
2	107200000	-2.16925	-2.61376	-2.54298
2	107300000	-1.96092	-2.28589	-2.26305
2	107400000	-2.0503	-2.49767	-2.40025
2	107500000	-2.01501	-2.32661	-2.35456
2	107600000	-2.05896	-2.3132	-2.30086
2	107700000	-2.17562	-2.49852	-2.26948
2	107800000	-2.079	-2.40097	-2.06749
2	107900000	-2.14691	-2.53445	-2.18661
2	108000000	-2.09093	-2.47889	-2.14609
2	108100000	-2.0079	-2.36573	-2.09255
2	108200000	-2.09071	-2.42811	-2.39808
2	108300000	-2.17423	-2.50655	-2.27805
2	108400000	-2.01137	-2.36298	-2.22366
2	108500000	-2.07029	-2.4345	-2.30137
2	108600000	-2.06275	-2.51715	-2.27033
2	108700000	-2.11226	-2.52047	-2.27965
2	108800000	-2.096	-2.42666	-2.44612
2	108900000	-2.16974	-2.42005	-2.36234
2	109000000	-2.07308	-2.47881	-2.35891
2	109100000	-2.10447	-2.46914	-2.37104
2	109200000	-1.96759	-2.32053	-2.34777
2	109300000	-2.10964	-2.44185	-2.46798
2	109400000	-2.06985	-2.35337	-2.18345
2	109500000	-2.07036	-2.45883	-2.48374
2	109600000	-2.12876	-2.41044	-2.48931
2	109700000	-1.97372	-2.31006	-2.35072
[truncated: 7,170 more rows]
