# Supplementary material for: Chromosome-scale assembly of the elite Coptis chinensis cultivar ‘Chulian No. 1’ and decoding of fine clonal variations using geospatial-genomic machine learning to facilitate medicinal plant breeding
Source: Hortic Res. 2026 Apr 2;13(8):uhag112. doi: 10.1093/hr/uhag112 (PMC13394188; doi:10.1093/hr/uhag112)
Supplement: Web_Material_uhag112 [file web_material_uhag112.zip › Supplement_Table_S9.xlsx]

## Sheet: Table S9
Table S9 Expression profiles of cuticular wax biosynthesis genes in glossy versus non-glossy leaves
Gene	log2FC (FPKM, glossy vs. non-glossy)	P.value	log2FC (qPCR, glossy vs. non-glossy)	P.value
CER3	1.043	0.00270969	0.524	0.0117
CER1	3.192	0.000864921	2.049	0.0125
CYP96A15	3.995	0.000864285	2.318	0.0174
FAE1	1.13	0.00270468	0.614	0.00895
HAB1	-2.89	0.000866576	-1.97	0.0205
KCS1	0.829	0.00270202	0.359	0.0274
LACS2	5.059	0.000379884	3.247	0.00457
CHS	0.49	0.00270634	0.217	0.0241
SHN2	4.206	0.000379063	2.873	0.00892
4CL	1.5223	0.000176746	1.04	0.00283
WSD1	3.031	0.000864285	1.893	0.00916
ABF1	3.15231	8.60802e-08	1.42	0.000258
PAL	3.044	0.000864285	2.175	0.00738
SnRK2	2.046	0.000379833	0.985	0.0231
C4'H	0.652672	2.49669e-08	0.248	0.00457
HTH	0.653908	0.0012112	0.159	0.01587
